# Supplementary material for: Regulation of Parkinson’s disease-associated genes by Pumilio proteins and microRNAs in SH-SY5Y neuronal cells
Source: PLoS One. 2022 Sep 29;17(9):e0275235. doi: 10.1371/journal.pone.0275235 (PMC9522289; doi:10.1371/journal.pone.0275235)
Supplement: S1 Table — (XLSX) [file pone.0275235.s006.xlsx]

## Sheet: Sheet1
Table S1. qPCR and Mutagenesis Primers
qPCR Primers (5' -> 3')
LRRK2 FWD qPCR primer	CGAGCACGCCTCCAAGTTAT
LRRK2 REV qPCR primer	GCACAGAAGTGACCAACCCA
PUM1 FWD qPCR primer	CTTGAGTTTATTCCTTCAGACCAGC
PUM1 REV qPCR primer	GCAAATACCTGTCCCTTAAACG
PUM2 FWD qPCR primer	CTGGCTACTCGTATTCGTGGT
PUM2 REV qPCR primer	GCTCCTTTACCATTTCACTCTGC
SNCA FWD qPCR primer	CACAGGAAGGAATTCTGGAAGA
SNCA REV qPCR primer	CTTAGGCTTCAGGTTCGTAGTC
TUBB FWD primer	GCCAGATCTTTAGACCAGACAA
TUBB REV primer	CCACATCCAGGACAGAATCAA
E2F1 FWD qPCR primer	GCTGGACCACCTGATGAATATC
E2F1 REV qPCR primer	GTCTGCAATGCTACGAAGGT
ISCU FWD qPCR primer	GCCCGACTCTATCACAAGAAG
ISCU REV qPCR primer	CACCAGTCCAGTTCCAACAT
TUBB3 FWD qPCR primer	CATCCAGAGCAAGAACAGCA
TUBB3 REV qPCR primer	CTCGGTGAACTCCATCTCGT
ARHGAP44 FWD qPCR primer	AGCCAAGTTGGTGCTGGACATG
ARHGAP44 REV qPCR primer	GCAAATCTCCACTCTGTTGGCAG
AKT2 FWD qPCR primer	CATCCTCATGGAAGAGATCCGC
AKT2 REV qPCR primer	GAGGAAGAACCTGTGCTCCATG
DOCK3 FWD qPCR primer	CTTCTCCATCGTCAAGACCAGC
DOCK3 REV qPCR primer	GATGGTGAGCAGAGTCTGCAAG
PTBP1 FWD qPCR primer	CTCCAAGTTCGGCACAGTGTTG
PTBP1 REV qPCR primer	CAGGCGTTGTAGATGTTCTGCC
TENM4 FWD qPCR primer	GTCACCAACATCCTAGAGCTGAG
TENM4 REV qPCR primer	GTTGCTGTCAGAAAGGAAGACGG
Mutagenesis Primers (5' -> 3')
SNCA canonical PRE SDM FWD	GCGATGTGTTTTATTCACTTTGTGTTACACTATAAATGGTGAGAATTAAAATAAAACG
SNCA canonical PRE SDM REV	CGTTTTATTTTAATTCTCACCATTTATAGTGTAACACAAAGTGAATAAAACACATCGC
