# Supplementary material for: Regulation of Parkinson’s disease-associated genes by Pumilio proteins and microRNAs in SH-SY5Y neuronal cells
Source: PLoS One. 2022 Sep 29;17(9):e0275235. doi: 10.1371/journal.pone.0275235 (PMC9522289; doi:10.1371/journal.pone.0275235)
Supplement: S2 Table — (XLSX) [file pone.0275235.s007.xlsx]

## Sheet: Sheet1
Table S2. Antibodies for Western Blotting
Description	Manufacturer information
Rabbit anti-PUM1 (polyclonal)	Proteintech 26256-1-AP
Rabbit anti-PUM2 (polyclonal)	Proteintech 11586-1-AP
Rabbit anti-Alpha Synuclein (polyclonal)	Proteintech 10842-1-AP
Rabbit anti-LRRK2 (polyclonal)	Millipore Sigma ABN187
Rabbit anti-SAT1 (polyclonal)	Proteintech 10708-1-AP
Mouse anti-E2F1 (monoclonal)	Proteintech 66515-1-Ig
Rabbit anti-ISCU (polyclonal)	Proteintech 14812-1-AP
Mouse anti-PCNA (monoclonal)	Proteintech 60097-1-Ig
HRP-conjugated Affinipure Goat Anti-Mouse IgG (H+L)	Proteintech SA00001-1
HRP-conjugated Affinipure Goat Anti-Rabbit IgG (H+L)	Proteintech SA00001-2
