# Supplementary material for: Regulation of Parkinson’s disease-associated genes by Pumilio proteins and microRNAs in SH-SY5Y neuronal cells
Source: PLoS One. 2022 Sep 29;17(9):e0275235. doi: 10.1371/journal.pone.0275235 (PMC9522289; doi:10.1371/journal.pone.0275235)
Supplement: S3 Table — (XLSX) [file pone.0275235.s008.xlsx]

## Sheet: Readcount_TPM
Table S3. Mature and Novel miR read counts
	RAW Read Count						NORMALIZED (TPM) Read Count
Mature miR	KD_1	KD_2	KD_3	WT_1	WT_2	WT_3	KD_1	KD_2	KD_3	WT_1	WT_2	WT_3	avg
hsa-let-7a-3p	0	3	3	4	0	0	0	1.52657	1.15817	1.4247	0	0	0.474899
hsa-let-7a-5p	116965	83007	87972	123401	106369	114536	41942.2	42238.6	33962.2	43952.3	46680.8	37778.9
hsa-let-7b-3p	76	30	20	41	72	15	27.2526	15.2657	7.72113	14.6031	31.5977	4.94764
hsa-let-7b-5p	62932	38834	64083	77586	66905	55040	22566.6	19760.9	24739.7	27634.1	29361.7	18154.5
hsa-let-7c-3p	13	0	29	7	8	29	4.66163	0	11.1956	2.49322	3.51086	9.56544
hsa-let-7c-5p	83043	59130	78633	75763	91391	70685	29778.2	30088.7	30356.8	26984.8	40107.6	23314.9
hsa-let-7d-3p	1722	913	2026	1912	1305	1516	617.487	464.586	782.151	681.005	572.709	500.041
hsa-let-7d-5p	1454	765	773	1995	1031	1458	521.386	389.275	298.422	710.568	452.462	480.911
hsa-let-7e-3p	51	16	69	79	45	57	18.2879	8.1417	26.6379	28.1378	19.7486	18.801
hsa-let-7e-5p	26625	18008	24249	32882	25555	24362	9547.38	9163.48	9361.49	11711.7	11215	8035.63
hsa-let-7f-1-3p	0	0	0	3	0	0	0	0	0	1.06852	0	0
hsa-let-7f-2-3p	0	0	1	0	0	0	0	0	0.386057	0	0	0
hsa-let-7f-5p	34610	34637	31296	35975	42045	41831	12410.7	17625.2	12082	12813.4	18451.8	13797.6
hsa-let-7g-3p	0	0	0	0	3	4	0	0	0	0	1.31657	1.31937
hsa-let-7g-5p	115658	76587	75849	123104	94565	118443	41473.5	38971.8	29282	43846.5	41500.5	39067.5
hsa-let-7i-3p	0	0	0	3	0	0	0	0	0	1.06852	0	0
hsa-let-7i-5p	205790	170673	174344	247798	207462	243782	73793.7	86848	67306.6	88259.3	91046.2	80409.7
hsa-miR-100-5p	2909	2882	4945	5041	2930	5493	1043.13	1466.52	1909.05	1795.47	1285.85	1811.83
hsa-miR-101-3p	564	367	627	579	436	607	202.243	186.75	242.057	206.225	191.342	200.214
hsa-miR-101-5p	0	0	1	0	0	0	0	0	0.386057	0	0	0
hsa-miR-10392-5p	13	7	26	23	7	10	4.66163	3.56199	10.0375	8.19201	3.072	3.29843
hsa-miR-10394-3p	0	0	8	3	0	0	0	0	3.08845	1.06852	0	0
hsa-miR-10394-5p	7	2	0	20	0	14	2.51011	1.01771	0	7.12348	0	4.6178
hsa-miR-10395-3p	70	24	86	47	54	44	25.1011	12.2125	33.2009	16.7402	23.6983	14.5131
hsa-miR-10396a-5p	0	0	18	0	0	0	0	0	6.94902	0	0	0
hsa-miR-10397-3p	0	1	0	0	3	0	0	0.508856	0	0	1.31657	0
hsa-miR-10399-3p	0	0	0	6	0	0	0	0	0	2.13705	0	0
hsa-miR-103a-2-5p	0	1	0	0	0	0	0	0.508856	0	0	0	0
hsa-miR-103a-3p	16934	10213	11392	21165	12650	20636	6072.32	5196.95	4397.96	7538.43	5551.54	6806.63
hsa-miR-103b	16290	9452	10859	20414	11946	19715	5841.39	4809.71	4192.19	7270.94	5242.59	6502.85
hsa-miR-10401-3p	61	27	89	117	76	93	21.8738	13.7391	34.359	41.6724	33.3532	30.6754
hsa-miR-10401-5p	0	0	0	0	0	11	0	0	0	0	0	3.62827
hsa-miR-10523-5p	0	0	0	2	0	0	0	0	0	0.712348	0	0
hsa-miR-10527-5p	31	15	5	27	49	25	11.1162	7.63284	1.93028	9.6167	21.504	8.24607
hsa-miR-105-3p	58	18	32	108	53	55	20.7981	9.15941	12.3538	38.4668	23.2594	18.1413
hsa-miR-105-5p	3147	1618	2263	3811	1876	3067	1128.47	823.329	873.646	1357.38	823.296	1011.63
hsa-miR-106a-5p	10	5	1	11	17	13	3.58587	2.54428	0.386057	3.91792	7.46057	4.28795
hsa-miR-106b-3p	111426	71521	123591	101953	79972	107632	39955.9	36393.9	47713.1	36313	35096.3	35501.6
hsa-miR-106b-5p	137	66	44	120	105	121	49.1264	33.5845	16.9865	42.7409	46.08	39.911
hsa-miR-107	201	113	126	401	127	255	72.076	57.5007	48.6431	142.826	55.7349	84.1099
hsa-miR-10a-3p	0	0	0	0	1	0	0	0	0	0	0.438857	0
hsa-miR-10a-5p	184	143	368	39	800	144	65.98	72.7664	142.069	13.8908	351.086	47.4973
hsa-miR-10b-3p	195	185	143	223	146	297	69.9245	94.1384	55.2061	79.4268	64.0732	97.9633
hsa-miR-10b-5p	67460	80097	62825	63146	68369	123693	24190.3	40757.8	24254	22491	30004.2	40799.2
hsa-miR-11399	0	2	8	2	0	0	0	1.01771	3.08845	0.712348	0	0
hsa-miR-11401	14	0	36	32	6	2	5.02022	0	13.898	11.3976	2.63314	0.659685
hsa-miR-1178-3p	0	0	0	7	0	1	0	0	0	2.49322	0	0.329843
hsa-miR-1180-3p	8023	4079	9792	9361	5469	6654	2876.95	2075.62	3780.27	3334.15	2400.11	2194.77
hsa-miR-1180-5p	0	0	0	17	0	0	0	0	0	6.05496	0	0
hsa-miR-1185-1-3p	5	11	0	6	0	0	1.79294	5.59742	0	2.13705	0	0
hsa-miR-1185-2-3p	0	1	0	2	0	0	0	0.508856	0	0.712348	0	0
hsa-miR-12114	8	0	0	0	0	0	2.8687	0	0	0	0	0
hsa-miR-12117	0	1	0	0	0	0	0	0.508856	0	0	0	0
hsa-miR-12136	15	8	4	21	7	12	5.37881	4.07085	1.54423	7.47966	3.072	3.95811
hsa-miR-1224-3p	0	0	0	0	5	0	0	0	0	0	2.19429	0
hsa-miR-1224-5p	68	34	70	52	41	57	24.3839	17.3011	27.024	18.5211	17.9931	18.801
hsa-miR-122-5p	127	106	179	219	431	61	45.5406	53.9388	69.1041	78.0021	189.147	20.1204
hsa-miR-1226-3p	12	6	16	18	30	29	4.30305	3.05314	6.17691	6.41114	13.1657	9.56544
hsa-miR-1226-5p	16	0	0	4	0	5	5.7374	0	0	1.4247	0	1.64921
hsa-miR-1227-3p	4	3	4	5	12	7	1.43435	1.52657	1.54423	1.78087	5.26629	2.3089
hsa-miR-1228-3p	0	6	0	5	0	0	0	3.05314	0	1.78087	0	0
hsa-miR-1229-3p	0	0	7	5	3	2	0	0	2.7024	1.78087	1.31657	0.659685
hsa-miR-122b-3p	127	106	179	219	431	61	45.5406	53.9388	69.1041	78.0021	189.147	20.1204
hsa-miR-1234-3p	27	15	35	28	60	30	9.68185	7.63284	13.512	9.97288	26.3314	9.89528
hsa-miR-1236-3p	0	0	22	0	0	0	0	0	8.49324	0	0	0
hsa-miR-1237-3p	0	0	8	2	0	0	0	0	3.08845	0.712348	0	0
hsa-miR-1238-3p	0	3	0	0	0	0	0	1.52657	0	0	0	0
hsa-miR-1243	3	0	0	0	0	0	1.07576	0	0	0	0	0
hsa-miR-124-3p	252	131	278	359	133	268	90.364	66.6602	107.324	127.867	58.368	88.3978
hsa-miR-1244	0	0	0	2	0	0	0	0	0	0.712348	0	0
hsa-miR-1245a	0	0	0	0	5	0	0	0	0	0	2.19429	0
hsa-miR-1245b-3p	5	0	0	6	0	6	1.79294	0	0	2.13705	0	1.97906
hsa-miR-1245b-5p	0	0	0	0	5	0	0	0	0	0	2.19429	0
hsa-miR-124-5p	45	52	62	84	53	108	16.1364	26.4605	23.9355	29.9186	23.2594	35.623
hsa-miR-1246	127	63	145	56	74	125	45.5406	32.0579	55.9782	19.9458	32.4754	41.2303
hsa-miR-1247-3p	206	170	428	463	204	350	73.869	86.5055	165.232	164.909	89.5269	115.445
hsa-miR-1247-5p	58	52	98	164	37	58	20.7981	26.4605	37.8335	58.4126	16.2377	19.1309
hsa-miR-1248	0	3	0	1	0	1	0	1.52657	0	0.356174	0	0.329843
hsa-miR-1249-5p	0	0	11	1	0	3	0	0	4.24662	0.356174	0	0.989528
hsa-miR-1250-5p	488	328	552	570	370	588	174.991	166.905	213.103	203.019	162.377	193.947
hsa-miR-1252-5p	2	0	0	0	0	0	0.717174	0	0	0	0	0
hsa-miR-1253	0	0	0	0	0	9	0	0	0	0	0	2.96858
hsa-miR-1255a	11	3	0	8	0	13	3.94446	1.52657	0	2.84939	0	4.28795
hsa-miR-1255b-5p	4	0	0	0	0	0	1.43435	0	0	0	0	0
hsa-miR-1257	0	4	0	7	0	0	0	2.03542	0	2.49322	0	0
hsa-miR-125a-3p	332	153	384	510	244	382	119.051	77.855	148.246	181.649	107.081	126
hsa-miR-125a-5p	3966	2283	2643	4661	2314	4013	1422.16	1161.72	1020.35	1660.13	1015.52	1323.66
hsa-miR-125b-1-3p	6812	3388	5358	7434	4256	6540	2442.7	1724	2068.49	2647.8	1867.78	2157.17
hsa-miR-125b-2-3p	3698	2231	3643	3310	2308	3538	1326.06	1135.26	1406.4	1178.94	1012.88	1166.98
hsa-miR-125b-5p	8218	3774	5427	8773	4468	8086	2946.87	1920.42	2095.13	3124.72	1960.81	2667.11
hsa-miR-1260a	38	30	32	58	32	22	13.6263	15.2657	12.3538	20.6581	14.0434	7.25654
hsa-miR-1260b	4602	2477	5232	6268	3605	3678	1650.22	1260.44	2019.85	2232.5	1582.08	1213.16
hsa-miR-1262	7	0	9	3	2	0	2.51011	0	3.47451	1.06852	0.877715	0
hsa-miR-126-3p	3686	1985	2429	3698	2616	5141	1321.75	1010.08	937.731	1317.13	1148.05	1695.72
hsa-miR-126-5p	0	0	1	3	31	2	0	0	0.386057	1.06852	13.6046	0.659685
hsa-miR-1266-5p	0	2	0	17	9	5	0	1.01771	0	6.05496	3.94972	1.64921
hsa-miR-1268a	785	224	757	769	297	553	281.491	113.984	292.245	273.898	130.341	182.403
hsa-miR-1269a	557	297	833	691	502	574	199.733	151.13	321.585	246.116	220.306	189.33
hsa-miR-1269b	4632	2765	4735	3508	3093	3779	1660.98	1406.99	1827.98	1249.46	1357.39	1246.48
hsa-miR-1270	0	4	21	27	6	14	0	2.03542	8.10719	9.6167	2.63314	4.6178
hsa-miR-1271-5p	71	38	58	72	29	73	25.4597	19.3365	22.3913	25.6445	12.7269	24.0785
hsa-miR-1272	6	0	0	0	0	0	2.15152	0	0	0	0	0
hsa-miR-1273c	6	0	0	14	0	1	2.15152	0	0	4.98644	0	0.329843
hsa-miR-1273h-3p	0	1	0	0	0	0	0	0.508856	0	0	0	0
hsa-miR-127-3p	22	66	45	30	534	83	7.88892	33.5845	17.3725	10.6852	234.35	27.3769
hsa-miR-1275	3	0	23	1	0	0	1.07576	0	8.8793	0.356174	0	0
hsa-miR-127-5p	11	0	0	0	0	0	3.94446	0	0	0	0	0
hsa-miR-1276	125	71	73	106	37	109	44.8234	36.1288	28.1821	37.7545	16.2377	35.9528
hsa-miR-1278	0	4	1	10	0	2	0	2.03542	0.386057	3.56174	0	0.659685
hsa-miR-128-1-5p	763	494	800	652	627	704	273.602	251.375	308.845	232.226	275.164	232.209
hsa-miR-128-2-5p	0	4	0	7	13	2	0	2.03542	0	2.49322	5.70514	0.659685
hsa-miR-1283	0	0	0	0	8	0	0	0	0	0	3.51086	0
hsa-miR-128-3p	5473	3472	4409	5911	4030	5748	1962.55	1766.75	1702.12	2105.35	1768.59	1895.94
hsa-miR-1284	0	0	0	6	0	0	0	0	0	2.13705	0	0
hsa-miR-1285-3p	55	26	73	63	34	34	19.7223	13.2303	28.1821	22.439	14.9211	11.2146
hsa-miR-1285-5p	25	14	21	16	17	9	8.96468	7.12399	8.10719	5.69879	7.46057	2.96858
hsa-miR-1286	0	0	0	0	4	4	0	0	0	0	1.75543	1.31937
hsa-miR-1287-5p	15	0	6	29	4	27	5.37881	0	2.31634	10.3291	1.75543	8.90575
hsa-miR-1288-3p	83	54	146	70	44	155	29.7627	27.4782	56.3643	24.9322	19.3097	51.1256
hsa-miR-1289	0	0	7	3	0	0	0	0	2.7024	1.06852	0	0
hsa-miR-1291	94	31	67	90	15	68	33.7072	15.7745	25.8658	32.0557	6.58286	22.4293
hsa-miR-129-1-3p	593	342	583	575	369	547	212.642	174.029	225.071	204.8	161.938	180.424
hsa-miR-129-2-3p	97	83	96	105	67	122	34.783	42.2351	37.0614	37.3983	29.4034	40.2408
hsa-miR-1292-3p	0	0	6	0	8	5	0	0	2.31634	0	3.51086	1.64921
hsa-miR-1292-5p	259	126	224	196	144	290	92.8741	64.1159	86.4767	69.8101	63.1955	95.6544
hsa-miR-1293	2	11	4	11	10	13	0.717174	5.59742	1.54423	3.91792	4.38857	4.28795
hsa-miR-1294	0	0	4	1	0	15	0	0	1.54423	0.356174	0	4.94764
hsa-miR-129-5p	41219	19263	42954	40421	24663	34266	14780.6	9802.1	16582.7	14396.9	10823.5	11302.4
hsa-miR-1296-5p	1047	378	904	1260	783	745	375.441	192.348	348.995	448.779	343.625	245.733
hsa-miR-1298-3p	2	0	1	0	3	1	0.717174	0	0.386057	0	1.31657	0.329843
hsa-miR-1298-5p	88	44	87	104	88	99	31.5557	22.3897	33.5869	37.0421	38.6194	32.6544
hsa-miR-1299	51	12	59	32	31	26	18.2879	6.10627	22.7773	11.3976	13.6046	8.57591
hsa-miR-1301-3p	4274	2160	4032	4965	3239	3849	1532.6	1099.13	1556.58	1768.4	1421.46	1269.56
hsa-miR-1302	0	0	10	0	0	0	0	0	3.86057	0	0	0
hsa-miR-1303	200	47	103	289	95	165	71.7174	23.9162	39.7638	102.934	41.6914	54.424
hsa-miR-1304-5p	16	10	10	12	24	21	5.7374	5.08856	3.86057	4.27409	10.5326	6.92669
hsa-miR-1305	0	0	0	0	0	5	0	0	0	0	0	1.64921
hsa-miR-1306-3p	373	216	398	323	339	381	133.753	109.913	153.651	115.044	148.773	125.67
hsa-miR-1306-5p	209	58	150	250	53	122	74.9447	29.5137	57.9085	89.0435	23.2594	40.2408
hsa-miR-1307-3p	41949	14330	30134	45566	15848	41254	15042.4	7291.91	11633.4	16229.4	6955.01	13607.3
hsa-miR-1307-5p	188	84	159	156	38	150	67.4144	42.7439	61.383	55.5632	16.6766	49.4764
hsa-miR-130a-3p	56	14	28	54	16	53	20.0809	7.12399	10.8096	19.2334	7.02172	17.4817
hsa-miR-130a-5p	2	12	18	16	4	9	0.717174	6.10627	6.94902	5.69879	1.75543	2.96858
hsa-miR-130b-3p	126	94	64	197	64	115	45.182	47.8325	24.7076	70.1663	28.0869	37.9319
hsa-miR-130b-5p	4098	1844	3318	3951	2080	3706	1469.49	938.331	1280.94	1407.24	912.823	1222.4
hsa-miR-1322	6	0	0	3	0	0	2.15152	0	0	1.06852	0	0
hsa-miR-1323	1	0	1	0	43	1	0.358587	0	0.386057	0	18.8709	0.329843
hsa-miR-132-3p	1645	1640	1191	1597	1849	1599	589.876	834.524	459.793	568.81	811.447	527.418
hsa-miR-132-5p	2053	1370	1623	1923	1555	2156	736.18	697.133	626.57	684.923	682.423	711.141
hsa-miR-133a-3p	2	6	23	15	10	0	0.717174	3.05314	8.8793	5.34261	4.38857	0
hsa-miR-133b	0	1	0	0	0	0	0	0.508856	0	0	0	0
hsa-miR-1343-3p	57	22	31	58	29	50	20.4395	11.1948	11.9678	20.6581	12.7269	16.4921
hsa-miR-134-5p	35	17	65	57	63	54	12.5506	8.65055	25.0937	20.3019	27.648	17.8115
hsa-miR-135a-2-3p	0	3	0	0	0	0	0	1.52657	0	0	0	0
hsa-miR-135a-3p	2737	1333	3139	2381	1669	2605	981.453	678.305	1211.83	848.051	732.453	859.24
hsa-miR-135a-5p	0	0	13	0	8	13	0	0	5.01874	0	3.51086	4.28795
hsa-miR-135b-5p	0	0	0	13	1	0	0	0	0	4.63026	0.438857	0
hsa-miR-136-3p	0	0	0	0	6	0	0	0	0	0	2.63314	0
hsa-miR-136-5p	0	0	1	0	2	0	0	0	0.386057	0	0.877715	0
hsa-miR-137-5p	188	103	162	249	214	172	67.4144	52.4122	62.5412	88.6874	93.9155	56.7329
hsa-miR-138-1-3p	10	0	2	12	4	6	3.58587	0	0.772113	4.27409	1.75543	1.97906
hsa-miR-138-2-3p	0	0	13	3	0	0	0	0	5.01874	1.06852	0	0
hsa-miR-138-5p	109	20	63	73	74	80	39.086	10.1771	24.3216	26.0007	32.4754	26.3874
hsa-miR-139-3p	532	224	462	447	345	452	190.768	113.984	178.358	159.21	151.406	149.089
hsa-miR-139-5p	32241	22443	29242	29373	28721	25072	11561.2	11420.3	11289.1	10461.9	12604.4	8269.81
hsa-miR-1-3p	56	28	299	59	1666	105	20.0809	14.248	115.431	21.0143	731.136	34.6335
hsa-miR-140-3p	3722	2837	3331	3351	3283	3839	1334.66	1443.62	1285.95	1193.54	1440.77	1266.27
hsa-miR-140-5p	17	14	13	17	8	9	6.09598	7.12399	5.01874	6.05496	3.51086	2.96858
hsa-miR-141-3p	0	1	1	5	1	0	0	0.508856	0.386057	1.78087	0.438857	0
hsa-miR-141-5p	0	0	2	0	0	0	0	0	0.772113	0	0	0
hsa-miR-142-3p	4	2	4	1	13	0	1.43435	1.01771	1.54423	0.356174	5.70514	0
hsa-miR-142-5p	10	4	6	13	27	0	3.58587	2.03542	2.31634	4.63026	11.8491	0
hsa-miR-143-3p	5116	3382	6529	4060	7173	5051	1834.53	1720.95	2520.56	1446.07	3147.92	1666.04
hsa-miR-143-5p	3	14	3	13	24	37	1.07576	7.12399	1.15817	4.63026	10.5326	12.2042
hsa-miR-144-3p	3	0	3	0	1	0	1.07576	0	1.15817	0	0.438857	0
hsa-miR-145-3p	33	10	48	25	27	30	11.8334	5.08856	18.5307	8.90435	11.8491	9.89528
hsa-miR-145-5p	157	148	86	249	226	175	56.2982	75.3107	33.2009	88.6874	99.1818	57.7225
hsa-miR-1468-5p	89	24	53	24	14	46	31.9143	12.2125	20.461	8.54818	6.144	15.1728
hsa-miR-146a-5p	19	47	41	48	69	28	6.81316	23.9162	15.8283	17.0964	30.2812	9.23559
hsa-miR-146b-3p	138	151	171	119	94	95	49.485	76.8373	66.0157	42.3847	41.2526	31.335
hsa-miR-146b-5p	748	503	594	689	599	870	268.223	255.955	229.318	245.404	262.876	286.963
hsa-miR-147a	0	1	0	0	0	0	0	0.508856	0	0	0	0
hsa-miR-147b-3p	59	38	26	28	5	39	21.1566	19.3365	10.0375	9.97288	2.19429	12.8639
hsa-miR-148a-3p	75362	77537	80410	54643	76995	80068	27023.8	39455.2	31042.8	19462.4	33789.8	26409.8
hsa-miR-148a-5p	101	123	70	142	124	99	36.2173	62.5893	27.024	50.5767	54.4183	32.6544
hsa-miR-148b-3p	2084	1545	1543	2692	1955	2216	747.296	786.183	595.685	958.821	857.966	730.931
hsa-miR-148b-5p	13	3	22	58	29	27	4.66163	1.52657	8.49324	20.6581	12.7269	8.90575
hsa-miR-149-3p	5	8	0	23	7	17	1.79294	4.07085	0	8.19201	3.072	5.60732
hsa-miR-149-5p	14613	6872	12808	13243	7392	14609	5240.03	3496.86	4944.61	4716.81	3244.03	4818.67
hsa-miR-150-3p	1	3	0	6	3	0	0.358587	1.52657	0	2.13705	1.31657	0
hsa-miR-150-5p	27	21	29	14	14	10	9.68185	10.686	11.1956	4.98644	6.144	3.29843
hsa-miR-151a-3p	361653	321585	491521	310825	332497	465779	129684	163640	189755	110708	145919	153634
hsa-miR-151a-5p	144	152	201	377	267	280	51.6366	77.3461	77.5974	134.278	117.175	92.3559
hsa-miR-151b	7	6	3	36	27	16	2.51011	3.05314	1.15817	12.8223	11.8491	5.27748
hsa-miR-152-3p	982	637	880	1159	831	1286	352.133	324.141	339.73	412.806	364.69	424.178
hsa-miR-152-5p	24	7	0	28	6	4	8.60609	3.56199	0	9.97288	2.63314	1.31937
hsa-miR-153-3p	0	0	0	1	0	0	0	0	0	0.356174	0	0
hsa-miR-1538	0	0	10	0	0	0	0	0	3.86057	0	0	0
hsa-miR-155-5p	8	10	27	4	17	5	2.8687	5.08856	10.4235	1.4247	7.46057	1.64921
hsa-miR-15a-5p	0	0	1	0	0	0	0	0	0.386057	0	0	0
hsa-miR-15b-3p	179	183	216	397	274	211	64.1871	93.1207	83.3882	141.401	120.247	69.5968
hsa-miR-15b-5p	923	441	804	1111	790	987	330.976	224.406	310.389	395.71	346.697	325.555
hsa-miR-1-5p	0	0	1	0	0	0	0	0	0.386057	0	0	0
hsa-miR-16-1-3p	0	0	0	2	0	3	0	0	0	0.712348	0	0.989528
hsa-miR-16-2-3p	214	135	241	327	79	299	76.7377	68.6956	93.0396	116.469	34.6697	98.6229
hsa-miR-16-5p	119	139	91	162	171	178	42.6719	70.731	35.1311	57.7002	75.0446	58.712
hsa-miR-17-3p	7	0	18	16	15	2	2.51011	0	6.94902	5.69879	6.58286	0.659685
hsa-miR-17-5p	356	186	222	499	300	526	127.657	94.6472	85.7046	177.731	131.657	173.497
hsa-miR-181a-2-3p	6666	3793	7743	6250	4878	7035	2390.34	1930.09	2989.24	2226.09	2140.75	2320.44
hsa-miR-181a-3p	25	13	35	39	11	28	8.96468	6.61513	13.512	13.8908	4.82743	9.23559
hsa-miR-181a-5p	8705	4010	5567	11730	5687	6825	3121.5	2040.51	2149.18	4177.92	2495.78	2251.18
hsa-miR-181b-2-3p	0	0	0	0	0	5	0	0	0	0	0	1.64921
hsa-miR-181b-3p	0	0	1	0	0	0	0	0	0.386057	0	0	0
hsa-miR-181b-5p	6977	3858	4523	9133	5394	6259	2501.86	1963.17	1746.13	3252.94	2367.2	2064.48
hsa-miR-181c-3p	143	31	88	104	67	103	51.278	15.7745	33.973	37.0421	29.4034	33.9738
hsa-miR-181c-5p	12	14	13	20	12	12	4.30305	7.12399	5.01874	7.12348	5.26629	3.95811
hsa-miR-181d-3p	13	5	0	3	0	0	4.66163	2.54428	0	1.06852	0	0
hsa-miR-181d-5p	3193	2233	1988	3763	2503	2958	1144.97	1136.28	767.48	1340.28	1098.46	975.674
hsa-miR-182-5p	193	171	219	114	95	124	69.2073	87.0144	84.5464	40.6039	41.6914	40.9005
hsa-miR-183-5p	304	276	446	252	322	372	109.011	140.444	172.181	89.7559	141.312	122.701
hsa-miR-184	264	165	937	259	208	230	94.667	83.9613	361.735	92.2491	91.2823	75.8638
hsa-miR-1843	1582	1085	1849	1468	1278	1700	567.285	552.109	713.819	522.864	560.86	560.732
hsa-miR-185-3p	388	142	243	375	324	300	139.132	72.2576	93.8117	133.565	142.19	98.9528
hsa-miR-185-5p	248	132	193	387	221	257	88.9296	67.169	74.5089	137.839	96.9875	84.7696
hsa-miR-186-5p	239	100	107	290	252	206	85.7023	50.8856	41.3081	103.291	110.592	67.9476
hsa-miR-187-3p	5	12	3	19	0	9	1.79294	6.10627	1.15817	6.76731	0	2.96858
hsa-miR-188-5p	7	4	16	12	1	2	2.51011	2.03542	6.17691	4.27409	0.438857	0.659685
hsa-miR-18a-3p	359	253	425	479	376	525	128.733	128.741	164.074	170.607	165.01	173.167
hsa-miR-18a-5p	4	2	0	4	4	0	1.43435	1.01771	0	1.4247	1.75543	0
hsa-miR-18b-3p	21	0	0	3	0	0	7.53033	0	0	1.06852	0	0
hsa-miR-1908-3p	0	0	15	2	0	3	0	0	5.79085	0.712348	0	0.989528
hsa-miR-1908-5p	93	34	150	182	94	84	33.3486	17.3011	57.9085	64.8237	41.2526	27.7068
hsa-miR-1909-3p	16	0	13	7	0	5	5.7374	0	5.01874	2.49322	0	1.64921
hsa-miR-190a-5p	0	0	0	13	0	3	0	0	0	4.63026	0	0.989528
hsa-miR-190b-5p	3	0	10	5	11	9	1.07576	0	3.86057	1.78087	4.82743	2.96858
hsa-miR-1910-3p	0	5	0	0	0	0	0	2.54428	0	0	0	0
hsa-miR-1910-5p	33	1	12	17	6	0	11.8334	0.508856	4.63268	6.05496	2.63314	0
hsa-miR-1911-5p	0	0	0	1	0	0	0	0	0	0.356174	0	0
hsa-miR-1912-3p	4	0	0	0	0	0	1.43435	0	0	0	0	0
hsa-miR-1912-5p	9	0	0	5	0	0	3.22728	0	0	1.78087	0	0
hsa-miR-1913	0	6	0	8	0	1	0	3.05314	0	2.84939	0	0.329843
hsa-miR-191-3p	43	15	20	56	22	42	15.4192	7.63284	7.72113	19.9458	9.65486	13.8534
hsa-miR-1914-5p	0	5	11	0	0	6	0	2.54428	4.24662	0	0	1.97906
hsa-miR-1915-3p	0	0	0	1	0	0	0	0	0	0.356174	0	0
hsa-miR-191-5p	7149	3581	4705	9986	4314	7633	2563.54	1822.21	1816.4	3556.76	1893.23	2517.69
hsa-miR-192-5p	114	33	140	88	181	113	40.8789	16.7923	54.0479	31.3433	79.4332	37.2722
hsa-miR-193a-5p	123	62	123	111	73	73	44.1062	31.5491	47.485	39.5353	32.0366	24.0785
hsa-miR-193b-3p	282	204	264	376	187	343	101.122	103.807	101.919	133.921	82.0663	113.136
hsa-miR-193b-5p	20	1	18	5	12	6	7.17174	0.508856	6.94902	1.78087	5.26629	1.97906
hsa-miR-194-3p	67	11	50	34	56	39	24.0253	5.59742	19.3028	12.1099	24.576	12.8639
hsa-miR-194-5p	37	8	0	3	1	5	13.2677	4.07085	0	1.06852	0.438857	1.64921
hsa-miR-195-3p	1276	711	1108	863	860	1175	457.557	361.797	427.751	307.378	377.417	387.565
hsa-miR-195-5p	10	7	7	7	1	22	3.58587	3.56199	2.7024	2.49322	0.438857	7.25654
hsa-miR-196a-5p	0	0	0	0	0	7	0	0	0	0	0	2.3089
hsa-miR-196b-5p	0	0	1	0	0	0	0	0	0.386057	0	0	0
hsa-miR-1972	0	0	1	11	0	0	0	0	0.386057	3.91792	0	0
hsa-miR-197-3p	7984	4128	8708	10539	5850	8190	2862.96	2100.56	3361.78	3753.72	2567.32	2701.41
hsa-miR-197-5p	3	0	18	8	3	4	1.07576	0	6.94902	2.84939	1.31657	1.31937
hsa-miR-199a-3p	2870	1924	1894	4595	2191	3004	1029.15	979.039	731.191	1636.62	961.536	990.847
hsa-miR-199a-5p	878	515	583	1193	605	912	314.84	262.061	225.071	424.916	265.509	300.816
hsa-miR-199b-5p	265	222	203	350	314	401	95.0256	112.966	78.3695	124.661	137.801	132.267
hsa-miR-19a-3p	0	0	1	0	0	0	0	0	0.386057	0	0	0
hsa-miR-19b-1-5p	13	4	5	4	0	2	4.66163	2.03542	1.93028	1.4247	0	0.659685
hsa-miR-19b-3p	0	7	2	2	9	2	0	3.56199	0.772113	0.712348	3.94972	0.659685
hsa-miR-200a-3p	112	100	170	10	84	20	40.1618	50.8856	65.6296	3.56174	36.864	6.59685
hsa-miR-200a-5p	18	16	35	6	54	12	6.45457	8.1417	13.512	2.13705	23.6983	3.95811
hsa-miR-200b-3p	120	49	135	24	101	17	43.0305	24.934	52.1176	8.54818	44.3246	5.60732
hsa-miR-200b-5p	5	1	1	1	15	0	1.79294	0.508856	0.386057	0.356174	6.58286	0
hsa-miR-200c-3p	79	64	79	69	86	78	28.3284	32.5668	30.4985	24.576	37.7417	25.7277
hsa-miR-202-5p	0	0	0	0	6	0	0	0	0	0	2.63314	0
hsa-miR-203a-3p	15	19	10	3	39	3	5.37881	9.66827	3.86057	1.06852	17.1154	0.989528
hsa-miR-203b-3p	0	0	3	0	0	0	0	0	1.15817	0	0	0
hsa-miR-203b-5p	15	19	10	3	39	3	5.37881	9.66827	3.86057	1.06852	17.1154	0.989528
hsa-miR-204-5p	11	9	30	1	38	5	3.94446	4.57971	11.5817	0.356174	16.6766	1.64921
hsa-miR-205-5p	99	55	91	43	77	18	35.5001	27.9871	35.1311	15.3155	33.792	5.93717
hsa-miR-206	20	19	29	16	81	10	7.17174	9.66827	11.1956	5.69879	35.5474	3.29843
hsa-miR-20a-5p	303	173	171	331	193	376	108.652	88.0321	66.0157	117.894	84.6995	124.021
hsa-miR-20b-3p	0	8	7	3	0	11	0	4.07085	2.7024	1.06852	0	3.62827
hsa-miR-20b-5p	13	6	3	30	4	26	4.66163	3.05314	1.15817	10.6852	1.75543	8.57591
hsa-miR-210-3p	193	158	111	263	165	252	69.2073	80.3993	42.8523	93.6738	72.4115	83.1203
hsa-miR-210-5p	288	194	273	359	243	330	103.273	98.7181	105.393	127.867	106.642	108.848
hsa-miR-2110	131	73	172	133	115	141	46.9749	37.1465	66.4017	47.3712	50.4686	46.5078
hsa-miR-2113	5	7	11	5	17	4	1.79294	3.56199	4.24662	1.78087	7.46057	1.31937
hsa-miR-2115-3p	0	0	0	0	17	0	0	0	0	0	7.46057	0
hsa-miR-2116-3p	4	0	0	0	0	0	1.43435	0	0	0	0	0
hsa-miR-212-3p	10	8	0	5	21	22	3.58587	4.07085	0	1.78087	9.216	7.25654
hsa-miR-212-5p	70	118	86	118	113	110	25.1011	60.045	33.2009	42.0286	49.5909	36.2827
hsa-miR-21-3p	69	52	58	105	66	94	24.7425	26.4605	22.3913	37.3983	28.9646	31.0052
hsa-miR-214-3p	549	296	414	767	370	596	196.864	150.621	159.827	273.186	162.377	196.586
hsa-miR-214-5p	689	337	489	898	318	651	247.067	171.485	188.782	319.844	139.557	214.728
hsa-miR-215-5p	0	5	26	5	8	18	0	2.54428	10.0375	1.78087	3.51086	5.93717
hsa-miR-21-5p	5191	4748	5959	8489	6640	9499	1861.43	2416.05	2300.51	3023.56	2914.01	3133.17
hsa-miR-216a-3p	0	0	0	0	0	10	0	0	0	0	0	3.29843
hsa-miR-218-2-3p	2	0	18	16	5	7	0.717174	0	6.94902	5.69879	2.19429	2.3089
hsa-miR-218-5p	44351	29148	27934	51645	33369	57050	15903.7	14832.1	10784.1	18394.6	14644.2	18817.5
hsa-miR-219a-1-3p	107	127	230	130	131	162	38.3688	64.6247	88.793	46.3026	57.4903	53.4345
hsa-miR-219a-2-3p	0	0	0	1	7	6	0	0	0	0.356174	3.072	1.97906
hsa-miR-219b-5p	0	0	0	1	7	6	0	0	0	0.356174	3.072	1.97906
hsa-miR-221-3p	36	29	39	86	40	58	12.9091	14.7568	15.0562	30.631	17.5543	19.1309
hsa-miR-221-5p	20	17	13	16	7	7	7.17174	8.65055	5.01874	5.69879	3.072	2.3089
hsa-miR-222-3p	134	112	137	260	127	201	48.0507	56.9919	52.8897	92.6053	55.7349	66.2984
hsa-miR-223-3p	2	0	2	2	0	1	0.717174	0	0.772113	0.712348	0	0.329843
hsa-miR-223-5p	0	0	3	0	0	0	0	0	1.15817	0	0	0
hsa-miR-22-3p	204	200	190	378	304	263	73.1518	101.771	73.3507	134.634	133.413	86.7486
hsa-miR-224-5p	16	0	1	8	14	1	5.7374	0	0.386057	2.84939	6.144	0.329843
hsa-miR-22-5p	23	15	4	26	1	11	8.24751	7.63284	1.54423	9.26053	0.438857	3.62827
hsa-miR-2276-3p	10	0	6	5	0	10	3.58587	0	2.31634	1.78087	0	3.29843
hsa-miR-2277-3p	10	1	0	19	0	0	3.58587	0.508856	0	6.76731	0	0
hsa-miR-2277-5p	183	106	223	289	112	180	65.6215	53.9388	86.0906	102.934	49.152	59.3717
hsa-miR-2278	0	0	0	6	0	6	0	0	0	2.13705	0	1.97906
hsa-miR-2355-3p	51	17	4	60	14	46	18.2879	8.65055	1.54423	21.3705	6.144	15.1728
hsa-miR-23a-3p	581	431	592	1001	665	721	208.339	219.317	228.545	356.53	291.84	237.817
hsa-miR-23a-5p	106	51	69	102	77	57	38.0102	25.9517	26.6379	36.3298	33.792	18.801
hsa-miR-23b-3p	2180	1260	1570	3131	1822	2410	781.72	641.159	606.109	1115.18	799.598	794.921
hsa-miR-23b-5p	416	205	439	394	310	283	149.172	104.316	169.479	140.333	136.046	93.3455
hsa-miR-24-1-5p	35	40	69	50	44	87	12.5506	20.3542	26.6379	17.8087	19.3097	28.6963
hsa-miR-24-2-5p	161	103	134	243	116	250	57.7325	52.4122	51.7316	86.5503	50.9074	82.4607
hsa-miR-24-3p	7011	3352	5144	9031	3306	9231	2514.05	1705.69	1985.87	3216.61	1450.86	3044.78
hsa-miR-2467-3p	0	0	0	9	0	0	0	0	0	3.20557	0	0
hsa-miR-25-3p	105035	63063	87253	102743	67126	118820	37664.2	32090	33684.6	36594.4	29458.7	39191.9
hsa-miR-25-5p	1042	501	1113	1571	869	1006	373.648	254.937	429.681	559.55	381.367	331.822
hsa-miR-2681-5p	82	42	45	111	45	69	29.4042	21.372	17.3725	39.5353	19.7486	22.7591
hsa-miR-2682-3p	8	0	2	19	1	9	2.8687	0	0.772113	6.76731	0.438857	2.96858
hsa-miR-2682-5p	3849	3993	5342	3335	5050	4750	1380.2	2031.86	2062.31	1187.84	2216.23	1566.75
hsa-miR-26a-1-3p	0	0	10	0	1	0	0	0	3.86057	0	0.438857	0
hsa-miR-26a-5p	36484	23041	26130	49019	29426	37524	13082.7	11724.6	10087.7	17459.3	12913.8	12377
hsa-miR-26b-3p	0	0	22	1	0	0	0	0	8.49324	0.356174	0	0
hsa-miR-26b-5p	5152	4518	4017	8545	6188	5228	1847.44	2299.01	1550.79	3043.51	2715.65	1724.42
hsa-miR-27a-3p	300	162	222	394	289	294	107.576	82.4347	85.7046	140.333	126.83	96.9737
hsa-miR-27a-5p	2380	1166	2039	1975	1202	2157	853.438	593.326	787.169	703.444	527.506	711.471
hsa-miR-27b-3p	12642	7163	9497	16221	9641	13272	4533.26	3644.94	3666.38	5777.5	4231.02	4377.67
hsa-miR-27b-5p	1229	870	1278	1303	899	1370	440.704	442.705	493.38	464.095	394.533	451.884
hsa-miR-28-3p	198	202	304	284	200	279	71.0003	102.789	117.361	101.153	87.7715	92.0261
hsa-miR-28-5p	0	0	1	0	2	6	0	0	0.386057	0	0.877715	1.97906
hsa-miR-296-3p	501	290	585	809	241	425	179.652	147.568	225.843	288.145	105.765	140.183
hsa-miR-299-5p	0	0	3	0	0	0	0	0	1.15817	0	0	0
hsa-miR-29a-3p	159	138	159	334	208	203	57.0154	70.2221	61.383	118.962	91.2823	66.958
hsa-miR-29a-5p	0	0	1	0	0	0	0	0	0.386057	0	0	0
hsa-miR-29b-1-5p	3	0	0	9	0	0	1.07576	0	0	3.20557	0	0
hsa-miR-29b-2-5p	0	2	1	4	0	4	0	1.01771	0.386057	1.4247	0	1.31937
hsa-miR-29b-3p	0	1	4	0	0	0	0	0.508856	1.54423	0	0	0
hsa-miR-29c-3p	1	1	2	1	0	0	0.358587	0.508856	0.772113	0.356174	0	0
hsa-miR-29c-5p	673	543	474	621	672	666	241.329	276.309	182.991	221.184	294.912	219.675
hsa-miR-301a-5p	6	32	21	33	5	33	2.15152	16.2834	8.10719	11.7537	2.19429	10.8848
hsa-miR-301b-3p	0	4	0	6	0	3	0	2.03542	0	2.13705	0	0.989528
hsa-miR-301b-5p	28	18	21	27	55	43	10.0404	9.15941	8.10719	9.6167	24.1372	14.1832
hsa-miR-302a-3p	0	0	0	0	8	0	0	0	0	0	3.51086	0
hsa-miR-302a-5p	0	0	0	0	0	7	0	0	0	0	0	2.3089
hsa-miR-3059-5p	0	0	2	15	5	13	0	0	0.772113	5.34261	2.19429	4.28795
hsa-miR-3064-5p	61	18	74	91	60	73	21.8738	9.15941	28.5682	32.4119	26.3314	24.0785
hsa-miR-3065-3p	508	439	356	579	380	424	182.162	223.388	137.436	206.225	166.766	139.853
hsa-miR-3065-5p	10	1	5	15	0	0	3.58587	0.508856	1.93028	5.34261	0	0
hsa-miR-3074-3p	27	32	57	40	50	56	9.68185	16.2834	22.0052	14.247	21.9429	18.4712
hsa-miR-3074-5p	6994	3343	5138	9022	3285	9188	2507.96	1701.11	1983.56	3213.4	1441.65	3030.59
hsa-miR-3085-3p	18	1	0	35	17	11	6.45457	0.508856	0	12.4661	7.46057	3.62827
hsa-miR-3085-5p	2	16	7	11	1	26	0.717174	8.1417	2.7024	3.91792	0.438857	8.57591
hsa-miR-30a-3p	705	477	669	643	348	792	252.804	242.724	258.272	229.02	152.722	261.235
hsa-miR-30a-5p	1858	1627	1782	2331	2781	2442	666.255	827.909	687.953	830.242	1220.46	805.476
hsa-miR-30b-3p	111	47	89	153	50	53	39.8032	23.9162	34.359	54.4947	21.9429	17.4817
hsa-miR-30b-5p	54	42	72	59	103	37	19.3637	21.372	27.7961	21.0143	45.2023	12.2042
hsa-miR-30c-1-3p	119	27	77	73	57	98	42.6719	13.7391	29.7264	26.0007	25.0149	32.3246
hsa-miR-30c-2-3p	119	158	163	184	173	140	42.6719	80.3993	62.9272	65.5361	75.9223	46.178
hsa-miR-30c-5p	805	523	546	908	653	1007	288.663	266.132	210.787	323.406	286.574	332.152
hsa-miR-30d-3p	39	31	16	23	15	27	13.9849	15.7745	6.17691	8.19201	6.58286	8.90575
hsa-miR-30d-5p	35780	22676	29943	46214	30372	38422	12830.2	11538.8	11559.7	16460.2	13329	12673.2
hsa-miR-30e-3p	2900	1714	2798	2207	1770	2924	1039.9	872.179	1080.19	786.076	776.777	964.46
hsa-miR-30e-5p	352	205	246	457	582	412	126.223	104.316	94.9699	162.772	255.415	135.895
hsa-miR-3115	0	28	3	2	15	26	0	14.248	1.15817	0.712348	6.58286	8.57591
hsa-miR-3117-3p	23	15	20	29	11	14	8.24751	7.63284	7.72113	10.3291	4.82743	4.6178
hsa-miR-3120-3p	689	337	489	898	318	651	247.067	171.485	188.782	319.844	139.557	214.728
hsa-miR-3120-5p	86	43	81	216	49	198	30.8385	21.8808	31.2706	76.9336	21.504	65.3088
hsa-miR-3121-3p	0	0	0	0	5	0	0	0	0	0	2.19429	0
hsa-miR-3122	8	0	0	0	0	3	2.8687	0	0	0	0	0.989528
hsa-miR-3124-5p	5	0	14	9	20	22	1.79294	0	5.40479	3.20557	8.77715	7.25654
hsa-miR-3125	96	133	138	183	118	176	34.4244	67.6779	53.2758	65.1799	51.7852	58.0523
hsa-miR-3126-3p	0	0	7	9	3	2	0	0	2.7024	3.20557	1.31657	0.659685
hsa-miR-3126-5p	14	2	15	1	8	16	5.02022	1.01771	5.79085	0.356174	3.51086	5.27748
hsa-miR-3127-3p	0	0	12	0	5	5	0	0	4.63268	0	2.19429	1.64921
hsa-miR-3127-5p	14	0	20	15	9	4	5.02022	0	7.72113	5.34261	3.94972	1.31937
hsa-miR-3130-3p	0	1	0	1	0	2	0	0.508856	0	0.356174	0	0.659685
hsa-miR-3130-5p	0	4	0	0	0	2	0	2.03542	0	0	0	0.659685
hsa-miR-3131	27	29	46	39	19	38	9.68185	14.7568	17.7586	13.8908	8.33829	12.534
hsa-miR-3132	0	4	0	0	0	0	0	2.03542	0	0	0	0
hsa-miR-3133	0	0	12	4	9	1	0	0	4.63268	1.4247	3.94972	0.329843
hsa-miR-3138	0	0	8	5	0	9	0	0	3.08845	1.78087	0	2.96858
hsa-miR-3140-3p	0	0	0	0	0	5	0	0	0	0	0	1.64921
hsa-miR-3141	13	2	0	13	0	4	4.66163	1.01771	0	4.63026	0	1.31937
hsa-miR-3144-3p	0	0	0	3	0	2	0	0	0	1.06852	0	0.659685
hsa-miR-3144-5p	0	8	6	17	0	4	0	4.07085	2.31634	6.05496	0	1.31937
hsa-miR-3146	0	0	1	5	1	9	0	0	0.386057	1.78087	0.438857	2.96858
hsa-miR-3147	0	0	0	1	0	0	0	0	0	0.356174	0	0
hsa-miR-3148	0	4	0	1	0	0	0	2.03542	0	0.356174	0	0
hsa-miR-3149	14	0	0	5	7	3	5.02022	0	0	1.78087	3.072	0.989528
hsa-miR-3150a-5p	58	19	62	20	42	53	20.7981	9.66827	23.9355	7.12348	18.432	17.4817
hsa-miR-3150b-3p	50	19	40	20	42	53	17.9294	9.66827	15.4423	7.12348	18.432	17.4817
hsa-miR-3154	29	16	4	45	0	10	10.399	8.1417	1.54423	16.0278	0	3.29843
hsa-miR-3155b	4	2	0	0	1	0	1.43435	1.01771	0	0	0.438857	0
hsa-miR-3157-3p	67	40	50	46	52	81	24.0253	20.3542	19.3028	16.384	22.8206	26.7173
hsa-miR-3157-5p	12	0	7	13	0	7	4.30305	0	2.7024	4.63026	0	2.3089
hsa-miR-3158-3p	5663	4166	9142	4922	5898	4079	2030.68	2119.89	3529.33	1753.09	2588.38	1345.43
hsa-miR-3158-5p	5663	4166	9142	4916	5898	4072	2030.68	2119.89	3529.33	1750.95	2588.38	1343.12
hsa-miR-31-5p	3	1	6	0	1	0	1.07576	0.508856	2.31634	0	0.438857	0
hsa-miR-3163	4	0	0	0	0	0	1.43435	0	0	0	0	0
hsa-miR-3164	8	5	9	4	3	12	2.8687	2.54428	3.47451	1.4247	1.31657	3.95811
hsa-miR-3170	20	6	7	12	3	0	7.17174	3.05314	2.7024	4.27409	1.31657	0
hsa-miR-3173-3p	2	0	0	0	0	8	0.717174	0	0	0	0	2.63874
hsa-miR-3173-5p	24	4	30	12	20	14	8.60609	2.03542	11.5817	4.27409	8.77715	4.6178
hsa-miR-3174	3	2	0	14	0	10	1.07576	1.01771	0	4.98644	0	3.29843
hsa-miR-3175	15	13	26	40	25	36	5.37881	6.61513	10.0375	14.247	10.9714	11.8743
hsa-miR-3176	36	19	50	27	18	30	12.9091	9.66827	19.3028	9.6167	7.89943	9.89528
hsa-miR-3177-3p	813	231	654	984	386	663	291.531	117.546	252.481	350.475	169.399	218.686
hsa-miR-3177-5p	1	5	8	8	0	13	0.358587	2.54428	3.08845	2.84939	0	4.28795
hsa-miR-3179	0	9	8	5	0	0	0	4.57971	3.08845	1.78087	0	0
hsa-miR-3180	8	11	41	12	7	26	2.8687	5.59742	15.8283	4.27409	3.072	8.57591
hsa-miR-3180-3p	8	11	41	12	7	26	2.8687	5.59742	15.8283	4.27409	3.072	8.57591
hsa-miR-3180-5p	16	14	33	34	58	25	5.7374	7.12399	12.7399	12.1099	25.4537	8.24607
hsa-miR-3181	0	0	0	2	0	0	0	0	0	0.712348	0	0
hsa-miR-3183	0	0	20	0	0	9	0	0	7.72113	0	0	2.96858
hsa-miR-3184-3p	6554	3879	9833	8495	7064	6601	2350.18	1973.85	3796.09	3025.7	3100.09	2177.29
hsa-miR-3184-5p	82738	35143	67626	63782	33998	70310	29668.8	17882.7	26107.5	22717.5	14920.3	23191.2
hsa-miR-3187-3p	56	21	51	47	43	77	20.0809	10.686	19.6889	16.7402	18.8709	25.3979
hsa-miR-3187-5p	4	4	0	12	0	13	1.43435	2.03542	0	4.27409	0	4.28795
hsa-miR-3188	0	0	4	0	0	4	0	0	1.54423	0	0	1.31937
hsa-miR-3190-3p	0	7	4	2	18	3	0	3.56199	1.54423	0.712348	7.89943	0.989528
hsa-miR-3190-5p	0	0	0	0	6	0	0	0	0	0	2.63314	0
hsa-miR-3191-3p	0	0	0	0	6	0	0	0	0	0	2.63314	0
hsa-miR-3191-5p	0	7	4	2	18	3	0	3.56199	1.54423	0.712348	7.89943	0.989528
hsa-miR-3192-3p	0	0	1	1	0	3	0	0	0.386057	0.356174	0	0.989528
hsa-miR-3192-5p	10	19	7	31	3	36	3.58587	9.66827	2.7024	11.0414	1.31657	11.8743
hsa-miR-3193	0	0	0	0	0	4	0	0	0	0	0	1.31937
hsa-miR-3198	5	0	1	8	0	2	1.79294	0	0.386057	2.84939	0	0.659685
hsa-miR-3199	0	7	0	0	3	0	0	3.56199	0	0	1.31657	0
hsa-miR-3200-3p	431	237	237	576	262	387	154.551	120.599	91.4954	205.156	114.981	127.649
hsa-miR-3200-5p	1	0	0	4	11	5	0.358587	0	0	1.4247	4.82743	1.64921
hsa-miR-320a-3p	26224	11870	25945	27565	18882	22779	9403.59	6040.12	10016.2	9817.94	8286.5	7513.48
hsa-miR-320a-5p	0	0	0	4	0	0	0	0	0	1.4247	0	0
hsa-miR-320b	3773	1657	3793	3952	2306	2491	1352.95	843.175	1464.31	1407.6	1012	821.638
hsa-miR-320c	1012	641	877	1100	866	467	362.89	326.177	338.572	391.792	380.05	154.036
hsa-miR-320d	499	205	505	462	183	261	178.935	104.316	194.959	164.552	80.3109	86.0889
hsa-miR-320e	1	0	5	1	1	2	0.358587	0	1.93028	0.356174	0.438857	0.659685
hsa-miR-323a-3p	175	120	134	224	130	247	62.7528	61.0627	51.7316	79.783	57.0514	81.4711
hsa-miR-323a-5p	0	0	0	10	0	0	0	0	0	3.56174	0	0
hsa-miR-323b-3p	17	7	8	18	0	15	6.09598	3.56199	3.08845	6.41114	0	4.94764
hsa-miR-32-3p	74	50	15	48	18	17	26.5355	25.4428	5.79085	17.0964	7.89943	5.60732
hsa-miR-324-3p	44	6	8	27	4	20	15.7778	3.05314	3.08845	9.6167	1.75543	6.59685
hsa-miR-324-5p	26	14	36	54	50	42	9.32327	7.12399	13.898	19.2334	21.9429	13.8534
hsa-miR-32-5p	0	0	0	0	0	3	0	0	0	0	0	0.989528
hsa-miR-326	87	20	69	78	21	31	31.1971	10.1771	26.6379	27.7816	9.216	10.2251
hsa-miR-328-3p	1683	793	1474	1935	1155	1335	603.502	403.523	569.047	689.197	506.88	440.34
hsa-miR-329-3p	0	25	0	22	11	13	0	12.7214	0	7.83583	4.82743	4.28795
hsa-miR-329-5p	0	3	0	0	12	11	0	1.52657	0	0	5.26629	3.62827
hsa-miR-330-3p	2859	1489	2663	2850	1780	3001	1025.2	757.687	1028.07	1015.1	781.166	989.858
hsa-miR-330-5p	3001	1258	2901	3036	1562	2660	1076.12	640.141	1119.95	1081.34	685.495	877.381
hsa-miR-331-3p	347	223	370	608	498	273	124.43	113.475	142.841	216.554	218.551	90.047
hsa-miR-331-5p	1528	647	1020	1057	710	1314	547.921	329.23	393.778	376.476	311.589	433.413
hsa-miR-335-3p	12	27	24	42	36	32	4.30305	13.7391	9.26536	14.9593	15.7989	10.555
hsa-miR-335-5p	0	0	0	0	10	0	0	0	0	0	4.38857	0
hsa-miR-337-5p	3	0	0	0	0	4	1.07576	0	0	0	0	1.31937
hsa-miR-338-3p	10	1	5	15	0	0	3.58587	0.508856	1.93028	5.34261	0	0
hsa-miR-338-5p	508	439	356	579	383	426	182.162	223.388	137.436	206.225	168.082	140.513
hsa-miR-339-3p	978	441	809	949	421	919	350.698	224.406	312.32	338.009	184.759	303.125
hsa-miR-339-5p	184	61	159	183	89	126	65.98	31.0402	61.383	65.1799	39.0583	41.5602
hsa-miR-33b-3p	0	0	18	4	0	6	0	0	6.94902	1.4247	0	1.97906
hsa-miR-340-3p	312	209	266	314	197	412	111.879	106.351	102.691	111.839	86.4549	135.895
hsa-miR-340-5p	116	50	75	116	67	119	41.5961	25.4428	28.9542	41.3162	29.4034	39.2513
hsa-miR-342-3p	3539	2818	3163	4146	4252	3492	1269.04	1433.96	1221.1	1476.7	1866.02	1151.81
hsa-miR-342-5p	553	233	465	542	252	510	198.299	118.563	179.516	193.046	110.592	168.22
hsa-miR-345-5p	4417	2327	3512	4960	2495	4718	1583.88	1184.11	1355.83	1766.62	1094.95	1556.2
hsa-miR-346	66	63	103	81	115	86	23.6668	32.0579	39.7638	28.8501	50.4686	28.3665
hsa-miR-34a-5p	309	162	137	481	246	317	110.803	82.4347	52.8897	171.32	107.959	104.56
hsa-miR-34b-3p	32	2	9	8	27	4	11.4748	1.01771	3.47451	2.84939	11.8491	1.31937
hsa-miR-34c-3p	9	6	0	8	0	9	3.22728	3.05314	0	2.84939	0	2.96858
hsa-miR-34c-5p	22	32	82	69	70	70	7.88892	16.2834	31.6566	24.576	30.72	23.089
hsa-miR-3529-3p	65545	74340	41838	68407	67715	88179	23503.6	37828.4	16151.8	24364.8	29717.2	29085.2
hsa-miR-3605-3p	29	32	29	39	38	23	10.399	16.2834	11.1956	13.8908	16.6766	7.58638
hsa-miR-3605-5p	36	47	38	47	34	58	12.9091	23.9162	14.6701	16.7402	14.9211	19.1309
hsa-miR-3609	9	0	0	15	5	14	3.22728	0	0	5.34261	2.19429	4.6178
hsa-miR-361-3p	12658	8566	9930	11757	9224	15415	4539	4358.86	3833.54	4187.54	4048.02	5084.52
hsa-miR-3615	4579	1820	4439	4173	2081	4567	1641.97	926.118	1713.71	1486.31	913.262	1506.39
hsa-miR-361-5p	495	272	259	675	304	545	177.501	138.409	99.9886	240.418	133.413	179.764
hsa-miR-3619-3p	5	0	0	0	0	3	1.79294	0	0	0	0	0.989528
hsa-miR-3619-5p	0	0	0	6	0	0	0	0	0	2.13705	0	0
hsa-miR-3620-3p	0	0	10	2	3	0	0	0	3.86057	0.712348	1.31657	0
hsa-miR-3620-5p	0	0	0	5	5	2	0	0	0	1.78087	2.19429	0.659685
hsa-miR-3622a-5p	0	0	4	5	4	2	0	0	1.54423	1.78087	1.75543	0.659685
hsa-miR-3622b-3p	0	0	4	5	4	2	0	0	1.54423	1.78087	1.75543	0.659685
hsa-miR-362-5p	30	62	20	59	63	50	10.7576	31.5491	7.72113	21.0143	27.648	16.4921
hsa-miR-363-3p	9661	5100	6410	10438	5826	9685	3464.31	2595.17	2474.62	3717.75	2556.78	3194.53
hsa-miR-363-5p	23	35	29	33	8	27	8.24751	17.81	11.1956	11.7537	3.51086	8.90575
hsa-miR-3651	10	3	9	6	0	5	3.58587	1.52657	3.47451	2.13705	0	1.64921
hsa-miR-3652	5	0	0	0	0	1	1.79294	0	0	0	0	0.329843
hsa-miR-3655	0	0	0	1	0	1	0	0	0	0.356174	0	0.329843
hsa-miR-365a-3p	20	0	0	15	11	16	7.17174	0	0	5.34261	4.82743	5.27748
hsa-miR-365a-5p	599	375	665	697	662	492	214.794	190.821	256.728	248.253	290.524	162.283
hsa-miR-365b-5p	6	0	5	5	0	1	2.15152	0	1.93028	1.78087	0	0.329843
hsa-miR-3661	18	24	9	39	39	29	6.45457	12.2125	3.47451	13.8908	17.1154	9.56544
hsa-miR-3662	3	13	2	0	3	0	1.07576	6.61513	0.772113	0	1.31657	0
hsa-miR-3678-3p	50	13	18	19	49	38	17.9294	6.61513	6.94902	6.76731	21.504	12.534
hsa-miR-3679-5p	11	9	2	41	2	36	3.94446	4.57971	0.772113	14.6031	0.877715	11.8743
hsa-miR-3681-3p	0	0	0	2	0	0	0	0	0	0.712348	0	0
hsa-miR-3681-5p	0	0	0	0	0	12	0	0	0	0	0	3.95811
hsa-miR-3682-3p	0	0	0	6	0	0	0	0	0	2.13705	0	0
hsa-miR-3691-3p	0	3	0	0	0	0	0	1.52657	0	0	0	0
hsa-miR-3691-5p	27	6	0	33	14	24	9.68185	3.05314	0	11.7537	6.144	7.91622
hsa-miR-3692-5p	0	3	0	0	0	0	0	1.52657	0	0	0	0
hsa-miR-369-3p	0	0	0	0	1	0	0	0	0	0	0.438857	0
hsa-miR-369-5p	0	0	0	0	12	0	0	0	0	0	5.26629	0
hsa-miR-370-3p	3539	1973	2769	4589	2358	3562	1269.04	1003.97	1068.99	1634.48	1034.83	1174.9
hsa-miR-370-5p	0	1	0	0	6	13	0	0.508856	0	0	2.63314	4.28795
hsa-miR-371a-3p	0	0	0	0	1	1	0	0	0	0	0.438857	0.329843
hsa-miR-371b-5p	0	0	0	0	1	1	0	0	0	0	0.438857	0.329843
hsa-miR-372-3p	0	0	0	0	8	1	0	0	0	0	3.51086	0.329843
hsa-miR-374a-3p	0	0	0	6	0	0	0	0	0	2.13705	0	0
hsa-miR-374a-5p	0	0	12	1	13	5	0	0	4.63268	0.356174	5.70514	1.64921
hsa-miR-374b-3p	0	0	0	10	6	0	0	0	0	3.56174	2.63314	0
hsa-miR-374b-5p	196	126	90	242	196	238	70.2831	64.1159	34.7451	86.1942	86.016	78.5025
hsa-miR-374c-3p	196	126	90	242	196	238	70.2831	64.1159	34.7451	86.1942	86.016	78.5025
hsa-miR-375-3p	19704	12105	22934	18386	14278	20497	7065.6	6159.7	8853.82	6548.62	6266	6760.78
hsa-miR-376a-3p	0	0	0	0	4	0	0	0	0	0	1.75543	0
hsa-miR-376b-5p	0	0	0	0	2	0	0	0	0	0	0.877715	0
hsa-miR-376c-3p	0	0	1	0	1	0	0	0	0.386057	0	0.438857	0
hsa-miR-376c-5p	0	0	0	0	2	0	0	0	0	0	0.877715	0
hsa-miR-377-5p	13	2	0	0	0	0	4.66163	1.01771	0	0	0	0
hsa-miR-378a-3p	1386	697	1036	1465	1033	1465	497.002	354.673	399.955	521.795	453.34	483.219
hsa-miR-378a-5p	1	0	1	0	0	16	0.358587	0	0.386057	0	0	5.27748
hsa-miR-378c	36	13	18	59	40	21	12.9091	6.61513	6.94902	21.0143	17.5543	6.92669
hsa-miR-378d	32	10	2	54	5	19	11.4748	5.08856	0.772113	19.2334	2.19429	6.26701
hsa-miR-378e	0	0	0	1	0	0	0	0	0	0.356174	0	0
hsa-miR-378f	1	0	0	0	0	0	0.358587	0	0	0	0	0
hsa-miR-378g	1	0	0	0	1	0	0.358587	0	0	0	0.438857	0
hsa-miR-378h	0	0	0	0	1	0	0	0	0	0	0.438857	0
hsa-miR-379-3p	0	0	0	0	1	0	0	0	0	0	0.438857	0
hsa-miR-379-5p	195	104	142	126	251	150	69.9245	52.921	54.82	44.8779	110.153	49.4764
hsa-miR-381-3p	78	32	49	111	369	100	27.9698	16.2834	18.9168	39.5353	161.938	32.9843
hsa-miR-382-3p	7	0	0	0	43	0	2.51011	0	0	0	18.8709	0
hsa-miR-382-5p	64	34	125	98	67	93	22.9496	17.3011	48.2571	34.9051	29.4034	30.6754
hsa-miR-383-5p	0	0	8	5	3	12	0	0	3.08845	1.78087	1.31657	3.95811
hsa-miR-3907	8	1	0	0	0	1	2.8687	0.508856	0	0	0	0.329843
hsa-miR-3909	321	195	240	376	210	329	115.106	99.2269	92.6536	133.921	92.16	108.518
hsa-miR-3911	146	131	232	216	155	271	52.3537	66.6602	89.5651	76.9336	68.0229	89.3873
hsa-miR-3913-3p	87	57	128	61	57	106	31.1971	29.0048	49.4152	21.7266	25.0149	34.9633
hsa-miR-3913-5p	87	57	128	64	57	112	31.1971	29.0048	49.4152	22.7951	25.0149	36.9424
hsa-miR-3916	0	7	0	0	0	12	0	3.56199	0	0	0	3.95811
hsa-miR-3917	100	33	55	64	24	52	35.8587	16.7923	21.2331	22.7951	10.5326	17.1518
hsa-miR-3928-3p	261	115	232	219	107	259	93.5913	58.5185	89.5651	78.0021	46.9577	85.4292
hsa-miR-3928-5p	0	1	0	0	0	0	0	0.508856	0	0	0	0
hsa-miR-3929	0	0	6	23	6	10	0	0	2.31634	8.19201	2.63314	3.29843
hsa-miR-3934-5p	5	3	0	13	0	6	1.79294	1.52657	0	4.63026	0	1.97906
hsa-miR-3935	0	0	0	0	0	1	0	0	0	0	0	0.329843
hsa-miR-3936	0	0	5	7	0	1	0	0	1.93028	2.49322	0	0.329843
hsa-miR-3937	1	0	3	0	0	0	0.358587	0	1.15817	0	0	0
hsa-miR-3938	4	0	6	5	10	14	1.43435	0	2.31634	1.78087	4.38857	4.6178
hsa-miR-3940-3p	23	23	34	28	40	9	8.24751	11.7037	13.1259	9.97288	17.5543	2.96858
hsa-miR-3941	0	0	0	0	0	5	0	0	0	0	0	1.64921
hsa-miR-3942-5p	1	0	0	0	0	0	0.358587	0	0	0	0	0
hsa-miR-3943	0	0	0	0	0	2	0	0	0	0	0	0.659685
hsa-miR-3944-3p	39	3	19	5	0	5	13.9849	1.52657	7.33507	1.78087	0	1.64921
hsa-miR-409-3p	254	230	194	268	279	336	91.0811	117.037	74.895	95.4547	122.441	110.827
hsa-miR-409-5p	1	11	5	0	20	7	0.358587	5.59742	1.93028	0	8.77715	2.3089
hsa-miR-410-3p	0	0	0	7	24	0	0	0	0	2.49322	10.5326	0
hsa-miR-410-5p	0	7	0	0	14	0	0	3.56199	0	0	6.144	0
hsa-miR-411-3p	0	0	0	0	0	2	0	0	0	0	0	0.659685
hsa-miR-411-5p	0	16	2	12	102	12	0	8.1417	0.772113	4.27409	44.7634	3.95811
hsa-miR-412-5p	13	0	0	0	0	3	4.66163	0	0	0	0	0.989528
hsa-miR-421	40	37	23	95	29	119	14.3435	18.8277	8.8793	33.8365	12.7269	39.2513
hsa-miR-423-3p	83082	35409	67777	64088	34284	70539	29792.1	18018.1	26165.8	22826.5	15045.8	23266.8
hsa-miR-423-5p	6554	3879	9833	8495	7064	6602	2350.18	1973.85	3796.09	3025.7	3100.09	2177.62
hsa-miR-424-3p	425	303	514	859	306	468	152.4	154.183	198.433	305.954	134.29	154.366
hsa-miR-424-5p	0	0	20	0	5	0	0	0	7.72113	0	2.19429	0
hsa-miR-425-3p	252	133	133	258	217	269	90.364	67.6779	51.3455	91.8929	95.232	88.7277
hsa-miR-4254	0	0	0	6	3	0	0	0	0	2.13705	1.31657	0
hsa-miR-425-5p	4437	4417	3781	5190	6624	5280	1591.05	2247.62	1459.68	1848.54	2906.99	1741.57
hsa-miR-4286	1027	853	1235	1438	1282	718	368.269	434.054	476.78	512.178	562.615	236.827
hsa-miR-429	3	2	6	0	0	0	1.07576	1.01771	2.31634	0	0	0
hsa-miR-431-3p	0	0	7	0	9	0	0	0	2.7024	0	3.94972	0
hsa-miR-431-5p	0	0	0	0	9	0	0	0	0	0	3.94972	0
hsa-miR-432-5p	0	0	0	0	0	1	0	0	0	0	0	0.329843
hsa-miR-4326	538	216	191	281	235	328	192.92	109.913	73.7368	100.085	103.131	108.188
hsa-miR-433-3p	0	14	0	0	38	1	0	7.12399	0	0	16.6766	0.329843
hsa-miR-4421	36	17	32	57	63	70	12.9091	8.65055	12.3538	20.3019	27.648	23.089
hsa-miR-4429	1	1	0	2	0	2	0.358587	0.508856	0	0.712348	0	0.659685
hsa-miR-4433a-3p	0	0	1	0	0	0	0	0	0.386057	0	0	0
hsa-miR-4433a-5p	0	0	0	0	0	1	0	0	0	0	0	0.329843
hsa-miR-4433b-3p	0	0	0	0	0	1	0	0	0	0	0	0.329843
hsa-miR-4433b-5p	0	0	1	0	0	0	0	0	0.386057	0	0	0
hsa-miR-4435	14	0	0	3	0	3	5.02022	0	0	1.06852	0	0.989528
hsa-miR-4440	0	2	11	5	0	21	0	1.01771	4.24662	1.78087	0	6.92669
hsa-miR-4442	5	0	0	6	0	4	1.79294	0	0	2.13705	0	1.31937
hsa-miR-4446-3p	0	0	0	0	5	0	0	0	0	0	2.19429	0
hsa-miR-4449	0	0	0	12	4	0	0	0	0	4.27409	1.75543	0
hsa-miR-4454	4	0	0	0	0	0	1.43435	0	0	0	0	0
hsa-miR-4455	1	0	0	0	0	4	0.358587	0	0	0	0	1.31937
hsa-miR-4458	0	2	0	3	8	0	0	1.01771	0	1.06852	3.51086	0
hsa-miR-4463	0	2	0	0	0	0	0	1.01771	0	0	0	0
hsa-miR-4467	20	0	12	6	0	6	7.17174	0	4.63268	2.13705	0	1.97906
hsa-miR-4469	0	5	0	0	0	0	0	2.54428	0	0	0	0
hsa-miR-4470	2	0	0	0	0	8	0.717174	0	0	0	0	2.63874
hsa-miR-4473	567	286	431	397	391	314	203.319	145.533	166.39	141.401	171.593	103.571
hsa-miR-4474-3p	0	6	0	0	0	0	0	3.05314	0	0	0	0
hsa-miR-4478	0	1	0	0	0	0	0	0.508856	0	0	0	0
hsa-miR-4485-3p	197	70	173	97	74	214	70.6417	35.6199	66.7878	34.5489	32.4754	70.5863
hsa-miR-4485-5p	0	0	0	4	0	1	0	0	0	1.4247	0	0.329843
hsa-miR-4487	0	0	0	0	0	6	0	0	0	0	0	1.97906
hsa-miR-4488	4	10	7	0	2	1	1.43435	5.08856	2.7024	0	0.877715	0.329843
hsa-miR-4498	3	1	35	14	6	24	1.07576	0.508856	13.512	4.98644	2.63314	7.91622
hsa-miR-449a	0	0	11	0	0	0	0	0	4.24662	0	0	0
hsa-miR-449c-5p	36	6	27	16	10	25	12.9091	3.05314	10.4235	5.69879	4.38857	8.24607
hsa-miR-4501	0	0	0	0	0	2	0	0	0	0	0	0.659685
hsa-miR-4502	0	2	0	0	0	0	0	1.01771	0	0	0	0
hsa-miR-4504	0	5	13	0	4	0	0	2.54428	5.01874	0	1.75543	0
hsa-miR-4508	0	0	0	1	0	0	0	0	0	0.356174	0	0
hsa-miR-450a-2-3p	7	0	13	14	0	14	2.51011	0	5.01874	4.98644	0	4.6178
hsa-miR-450a-5p	0	15	0	9	82	3	0	7.63284	0	3.20557	35.9863	0.989528
hsa-miR-450b-5p	7	0	26	0	0	2	2.51011	0	10.0375	0	0	0.659685
hsa-miR-4515	26	0	53	15	10	14	9.32327	0	20.461	5.34261	4.38857	4.6178
hsa-miR-451a	1112	669	1962	424	15950	113	398.749	340.425	757.443	151.018	6999.77	37.2722
hsa-miR-4521	45	38	0	63	45	38	16.1364	19.3365	0	22.439	19.7486	12.534
hsa-miR-4522	6	2	0	13	2	18	2.15152	1.01771	0	4.63026	0.877715	5.93717
hsa-miR-452-5p	0	0	0	1	1	0	0	0	0	0.356174	0.438857	0
hsa-miR-4529-5p	0	0	0	0	0	5	0	0	0	0	0	1.64921
hsa-miR-4536-3p	0	0	0	4	0	0	0	0	0	1.4247	0	0
hsa-miR-4536-5p	0	0	0	4	0	0	0	0	0	1.4247	0	0
hsa-miR-454-3p	32	13	18	41	33	73	11.4748	6.61513	6.94902	14.6031	14.4823	24.0785
hsa-miR-454-5p	0	0	1	0	0	0	0	0	0.386057	0	0	0
hsa-miR-455-3p	29	32	41	60	24	26	10.399	16.2834	15.8283	21.3705	10.5326	8.57591
hsa-miR-455-5p	91	82	130	119	60	153	32.6314	41.7262	50.1874	42.3847	26.3314	50.4659
hsa-miR-4633-3p	0	0	0	0	0	1	0	0	0	0	0	0.329843
hsa-miR-4633-5p	0	0	0	0	0	1	0	0	0	0	0	0.329843
hsa-miR-4636	17	0	0	4	0	16	6.09598	0	0	1.4247	0	5.27748
hsa-miR-4638-3p	0	0	0	1	0	2	0	0	0	0.356174	0	0.659685
hsa-miR-4638-5p	23	22	38	27	2	17	8.24751	11.1948	14.6701	9.6167	0.877715	5.60732
hsa-miR-4640-5p	3	0	0	0	0	0	1.07576	0	0	0	0	0
hsa-miR-4644	5	0	0	0	0	0	1.79294	0	0	0	0	0
hsa-miR-4645-3p	0	0	0	8	0	0	0	0	0	2.84939	0	0
hsa-miR-4647	26	20	61	53	30	35	9.32327	10.1771	23.5495	18.8772	13.1657	11.5445
hsa-miR-4648	0	0	0	0	0	8	0	0	0	0	0	2.63874
hsa-miR-4649-5p	2	0	13	10	0	0	0.717174	0	5.01874	3.56174	0	0
hsa-miR-4651	0	0	0	6	11	0	0	0	0	2.13705	4.82743	0
hsa-miR-4652-5p	16	5	4	1	0	13	5.7374	2.54428	1.54423	0.356174	0	4.28795
hsa-miR-4654	0	0	0	0	12	1	0	0	0	0	5.26629	0.329843
hsa-miR-4658	0	0	0	1	0	0	0	0	0	0.356174	0	0
hsa-miR-4659a-3p	0	0	0	8	1	6	0	0	0	2.84939	0.438857	1.97906
hsa-miR-4659b-5p	0	0	0	8	1	5	0	0	0	2.84939	0.438857	1.64921
hsa-miR-4660	0	0	3	10	0	11	0	0	1.15817	3.56174	0	3.62827
hsa-miR-4661-5p	112	44	86	60	36	67	40.1618	22.3897	33.2009	21.3705	15.7989	22.0995
hsa-miR-4664-3p	24	12	26	20	12	1	8.60609	6.10627	10.0375	7.12348	5.26629	0.329843
hsa-miR-4665-5p	23	3	15	26	0	6	8.24751	1.52657	5.79085	9.26053	0	1.97906
hsa-miR-4667-5p	0	0	1	4	0	1	0	0	0.386057	1.4247	0	0.329843
hsa-miR-4669	0	0	0	9	0	0	0	0	0	3.20557	0	0
hsa-miR-4671-5p	0	3	16	5	5	21	0	1.52657	6.17691	1.78087	2.19429	6.92669
hsa-miR-4676-5p	0	0	0	5	0	0	0	0	0	1.78087	0	0
hsa-miR-4677-3p	16	11	24	12	6	14	5.7374	5.59742	9.26536	4.27409	2.63314	4.6178
hsa-miR-4677-5p	0	0	0	2	0	7	0	0	0	0.712348	0	2.3089
hsa-miR-4682	0	0	0	8	0	0	0	0	0	2.84939	0	0
hsa-miR-4683	0	12	0	3	0	11	0	6.10627	0	1.06852	0	3.62827
hsa-miR-4684-3p	15	4	44	9	43	2	5.37881	2.03542	16.9865	3.20557	18.8709	0.659685
hsa-miR-4685-3p	0	0	16	0	0	13	0	0	6.17691	0	0	4.28795
hsa-miR-4687-5p	4	0	17	0	13	0	1.43435	0	6.56296	0	5.70514	0
hsa-miR-4688	0	0	0	0	3	0	0	0	0	0	1.31657	0
hsa-miR-4689	9	2	0	1	0	6	3.22728	1.01771	0	0.356174	0	1.97906
hsa-miR-4690-5p	0	0	0	10	2	0	0	0	0	3.56174	0.877715	0
hsa-miR-4697-3p	8	0	0	0	0	0	2.8687	0	0	0	0	0
hsa-miR-4701-5p	0	2	0	0	0	2	0	1.01771	0	0	0	0.659685
hsa-miR-4705	0	0	0	2	0	0	0	0	0	0.712348	0	0
hsa-miR-4706	0	0	16	5	0	3	0	0	6.17691	1.78087	0	0.989528
hsa-miR-4709-3p	0	3	0	6	1	4	0	1.52657	0	2.13705	0.438857	1.31937
hsa-miR-4709-5p	16	10	8	16	11	2	5.7374	5.08856	3.08845	5.69879	4.82743	0.659685
hsa-miR-4712-3p	0	0	0	10	0	3	0	0	0	3.56174	0	0.989528
hsa-miR-4717-3p	19	0	0	18	18	0	6.81316	0	0	6.41114	7.89943	0
hsa-miR-4717-5p	19	0	0	18	18	0	6.81316	0	0	6.41114	7.89943	0
hsa-miR-4723-3p	0	0	0	7	0	0	0	0	0	2.49322	0	0
hsa-miR-4723-5p	8	5	6	0	0	0	2.8687	2.54428	2.31634	0	0	0
hsa-miR-4726-5p	17	5	7	0	10	13	6.09598	2.54428	2.7024	0	4.38857	4.28795
hsa-miR-4727-3p	1	0	0	0	0	6	0.358587	0	0	0	0	1.97906
hsa-miR-4728-3p	5	0	0	0	0	1	1.79294	0	0	0	0	0.329843
hsa-miR-4730	0	0	2	0	0	0	0	0	0.772113	0	0	0
hsa-miR-4733-3p	0	0	0	2	0	0	0	0	0	0.712348	0	0
hsa-miR-4733-5p	8	0	0	0	7	0	2.8687	0	0	0	3.072	0
hsa-miR-4734	0	1	6	0	0	0	0	0.508856	2.31634	0	0	0
hsa-miR-4738-3p	2	0	0	1	0	0	0.717174	0	0	0.356174	0	0
hsa-miR-4741	45	19	41	71	36	55	16.1364	9.66827	15.8283	25.2884	15.7989	18.1413
hsa-miR-4742-3p	0	0	0	4	18	3	0	0	0	1.4247	7.89943	0.989528
hsa-miR-4742-5p	0	5	0	0	0	0	0	2.54428	0	0	0	0
hsa-miR-4743-5p	12	0	10	13	12	6	4.30305	0	3.86057	4.63026	5.26629	1.97906
hsa-miR-4745-5p	0	0	0	13	5	10	0	0	0	4.63026	2.19429	3.29843
hsa-miR-4746-3p	0	0	14	0	0	0	0	0	5.40479	0	0	0
hsa-miR-4746-5p	953	468	1058	728	515	858	341.734	238.145	408.448	259.295	226.012	283.005
hsa-miR-4747-3p	0	0	8	0	0	0	0	0	3.08845	0	0	0
hsa-miR-4749-3p	0	0	0	3	0	0	0	0	0	1.06852	0	0
hsa-miR-4750-5p	11	0	34	0	0	0	3.94446	0	13.1259	0	0	0
hsa-miR-4754	11	0	0	7	0	0	3.94446	0	0	2.49322	0	0
hsa-miR-4755-3p	9	2	8	4	13	13	3.22728	1.01771	3.08845	1.4247	5.70514	4.28795
hsa-miR-4755-5p	8	2	8	4	13	13	2.8687	1.01771	3.08845	1.4247	5.70514	4.28795
hsa-miR-4761-3p	3	0	0	0	0	0	1.07576	0	0	0	0	0
hsa-miR-4762-3p	0	0	0	2	0	3	0	0	0	0.712348	0	0.989528
hsa-miR-4773	0	3	0	0	7	0	0	1.52657	0	0	3.072	0
hsa-miR-4775	0	0	0	0	1	0	0	0	0	0	0.438857	0
hsa-miR-4781-3p	21	8	19	9	25	22	7.53033	4.07085	7.33507	3.20557	10.9714	7.25654
hsa-miR-4781-5p	0	5	0	0	0	0	0	2.54428	0	0	0	0
hsa-miR-4786-5p	4	11	12	3	2	25	1.43435	5.59742	4.63268	1.06852	0.877715	8.24607
hsa-miR-4787-3p	1	8	5	45	13	32	0.358587	4.07085	1.93028	16.0278	5.70514	10.555
hsa-miR-4793-3p	137	118	205	148	87	131	49.1264	60.045	79.1416	52.7138	38.1806	43.2094
hsa-miR-4794	0	4	0	0	0	0	0	2.03542	0	0	0	0
hsa-miR-4796-5p	0	0	0	0	0	2	0	0	0	0	0	0.659685
hsa-miR-4797-3p	0	0	9	0	0	3	0	0	3.47451	0	0	0.989528
hsa-miR-4797-5p	0	0	9	0	0	0	0	0	3.47451	0	0	0
hsa-miR-483-3p	5	2	0	9	1	14	1.79294	1.01771	0	3.20557	0.438857	4.6178
hsa-miR-483-5p	0	0	8	0	2	15	0	0	3.08845	0	0.877715	4.94764
hsa-miR-484	1229	661	937	1685	677	1192	440.704	336.354	361.735	600.154	297.106	393.172
hsa-miR-485-3p	32	7	19	29	13	20	11.4748	3.56199	7.33507	10.3291	5.70514	6.59685
hsa-miR-485-5p	39	22	36	30	22	45	13.9849	11.1948	13.898	10.6852	9.65486	14.8429
hsa-miR-486-3p	2107	885	2143	1646	2284	1644	755.543	450.338	827.319	586.263	1002.35	542.261
hsa-miR-486-5p	2218	963	2263	1734	2415	1730	795.346	490.028	873.646	617.606	1059.84	570.628
hsa-miR-487a-3p	0	0	0	0	2	0	0	0	0	0	0.877715	0
hsa-miR-487a-5p	0	0	0	4	0	0	0	0	0	1.4247	0	0
hsa-miR-487b-3p	0	0	1	3	7	9	0	0	0.386057	1.06852	3.072	2.96858
hsa-miR-488-5p	1	0	0	6	0	5	0.358587	0	0	2.13705	0	1.64921
hsa-miR-490-3p	255	88	202	409	117	324	91.4397	44.7793	77.9834	145.675	51.3463	106.869
hsa-miR-490-5p	399	222	350	980	330	459	143.076	112.966	135.12	349.051	144.823	151.398
hsa-miR-491-5p	48	62	60	72	65	67	17.2122	31.5491	23.1634	25.6445	28.5257	22.0995
hsa-miR-493-3p	0	1	31	0	7	1	0	0.508856	11.9678	0	3.072	0.329843
hsa-miR-493-5p	0	0	0	0	6	0	0	0	0	0	2.63314	0
hsa-miR-494-3p	1	0	0	0	9	0	0.358587	0	0	0	3.94972	0
hsa-miR-495-3p	8	15	8	7	57	26	2.8687	7.63284	3.08845	2.49322	25.0149	8.57591
hsa-miR-496	0	0	0	0	5	0	0	0	0	0	2.19429	0
hsa-miR-497-5p	23	11	35	28	0	37	8.24751	5.59742	13.512	9.97288	0	12.2042
hsa-miR-498-5p	0	0	0	0	1	0	0	0	0	0	0.438857	0
hsa-miR-4999-5p	1	0	0	1	3	2	0.358587	0	0	0.356174	1.31657	0.659685
hsa-miR-499a-3p	8	0	0	0	0	0	2.8687	0	0	0	0	0
hsa-miR-499a-5p	13	5	13	1	70	12	4.66163	2.54428	5.01874	0.356174	30.72	3.95811
hsa-miR-499b-3p	13	5	10	1	70	12	4.66163	2.54428	3.86057	0.356174	30.72	3.95811
hsa-miR-499b-5p	8	0	0	0	0	0	2.8687	0	0	0	0	0
hsa-miR-5001-5p	4	0	6	3	0	9	1.43435	0	2.31634	1.06852	0	2.96858
hsa-miR-5002-3p	7	0	8	0	6	3	2.51011	0	3.08845	0	2.63314	0.989528
hsa-miR-5002-5p	15	3	2	6	0	20	5.37881	1.52657	0.772113	2.13705	0	6.59685
hsa-miR-5003-3p	0	7	0	0	0	6	0	3.56199	0	0	0	1.97906
hsa-miR-5004-3p	1	0	0	5	0	0	0.358587	0	0	1.78087	0	0
hsa-miR-5004-5p	0	1	0	0	0	0	0	0.508856	0	0	0	0
hsa-miR-5009-5p	16	14	13	2	0	5	5.7374	7.12399	5.01874	0.712348	0	1.64921
hsa-miR-500a-3p	280	182	208	263	201	227	100.404	92.6118	80.2998	93.6738	88.2103	74.8743
hsa-miR-500a-5p	71	24	32	85	76	47	25.4597	12.2125	12.3538	30.2748	33.3532	15.5026
hsa-miR-500b-3p	0	9	0	3	2	0	0	4.57971	0	1.06852	0.877715	0
hsa-miR-500b-5p	12	0	6	10	9	4	4.30305	0	2.31634	3.56174	3.94972	1.31937
hsa-miR-5010-3p	114	61	68	90	72	123	40.8789	31.0402	26.2518	32.0557	31.5977	40.5706
hsa-miR-5010-5p	0	0	0	0	8	0	0	0	0	0	3.51086	0
hsa-miR-5011-3p	0	0	5	3	0	9	0	0	1.93028	1.06852	0	2.96858
hsa-miR-5011-5p	0	0	5	3	0	9	0	0	1.93028	1.06852	0	2.96858
hsa-miR-501-3p	306	270	281	421	346	438	109.728	137.391	108.482	149.949	151.845	144.471
hsa-miR-501-5p	45	30	50	62	33	40	16.1364	15.2657	19.3028	22.0828	14.4823	13.1937
hsa-miR-502-3p	108	61	94	152	55	137	38.7274	31.0402	36.2893	54.1385	24.1372	45.1884
hsa-miR-502-5p	0	6	9	3	0	4	0	3.05314	3.47451	1.06852	0	1.31937
hsa-miR-503-3p	8	0	7	12	0	2	2.8687	0	2.7024	4.27409	0	0.659685
hsa-miR-503-5p	99	55	54	218	42	99	35.5001	27.9871	20.8471	77.646	18.432	32.6544
hsa-miR-504-5p	22	4	38	34	40	21	7.88892	2.03542	14.6701	12.1099	17.5543	6.92669
hsa-miR-505-3p	917	659	615	891	869	645	328.824	335.336	237.425	317.351	381.367	212.748
hsa-miR-505-5p	84	26	13	71	45	72	30.1213	13.2303	5.01874	25.2884	19.7486	23.7487
hsa-miR-506-3p	56	23	127	93	34	124	20.0809	11.7037	49.0292	33.1242	14.9211	40.9005
hsa-miR-508-3p	37	11	0	16	6	67	13.2677	5.59742	0	5.69879	2.63314	22.0995
hsa-miR-508-5p	4	0	0	0	2	3	1.43435	0	0	0	0.877715	0.989528
hsa-miR-5087	0	10	0	0	0	0	0	5.08856	0	0	0	0
hsa-miR-5088-5p	0	0	0	4	0	7	0	0	0	1.4247	0	2.3089
hsa-miR-5090	0	0	0	0	0	6	0	0	0	0	0	1.97906
hsa-miR-5091	38	26	52	39	39	43	13.6263	13.2303	20.0749	13.8908	17.1154	14.1832
hsa-miR-509-3-5p	388	255	373	393	292	509	139.132	129.758	143.999	139.976	128.146	167.89
hsa-miR-509-3p	56	12	27	26	39	22	20.0809	6.10627	10.4235	9.26053	17.1154	7.25654
hsa-miR-509-5p	6	0	4	2	5	7	2.15152	0	1.54423	0.712348	2.19429	2.3089
hsa-miR-5100	0	2	0	3	2	1	0	1.01771	0	1.06852	0.877715	0.329843
hsa-miR-511-5p	2	0	8	7	1	8	0.717174	0	3.08845	2.49322	0.438857	2.63874
hsa-miR-512-3p	0	0	0	0	14	12	0	0	0	0	6.144	3.95811
hsa-miR-512-5p	0	0	0	0	1	0	0	0	0	0	0.438857	0
hsa-miR-513c-5p	0	0	7	0	0	0	0	0	2.7024	0	0	0
hsa-miR-514a-3p	38	19	10	34	29	56	13.6263	9.66827	3.86057	12.1099	12.7269	18.4712
hsa-miR-515-5p	0	0	0	0	3	0	0	0	0	0	1.31657	0
hsa-miR-516a-5p	0	1	0	0	83	0	0	0.508856	0	0	36.4252	0
hsa-miR-516b-5p	36	18	7	9	413	14	12.9091	9.15941	2.7024	3.20557	181.248	4.6178
hsa-miR-517-5p	0	0	0	0	1	0	0	0	0	0	0.438857	0
hsa-miR-517a-3p	0	0	0	0	122	0	0	0	0	0	53.5406	0
hsa-miR-517c-3p	0	0	0	0	16	0	0	0	0	0	7.02172	0
hsa-miR-5187-5p	0	8	0	4	0	2	0	4.07085	0	1.4247	0	0.659685
hsa-miR-5189-3p	0	0	0	0	0	6	0	0	0	0	0	1.97906
hsa-miR-5189-5p	5	0	0	0	0	10	1.79294	0	0	0	0	3.29843
hsa-miR-518a-3p	0	0	0	0	25	0	0	0	0	0	10.9714	0
hsa-miR-518b	1	0	1	0	41	4	0.358587	0	0.386057	0	17.9931	1.31937
hsa-miR-518c-3p	0	0	0	0	17	0	0	0	0	0	7.46057	0
hsa-miR-518c-5p	0	0	0	0	7	5	0	0	0	0	3.072	1.64921
hsa-miR-518e-3p	0	0	0	0	17	0	0	0	0	0	7.46057	0
hsa-miR-518f-3p	0	0	0	0	7	0	0	0	0	0	3.072	0
hsa-miR-518f-5p	1	0	0	0	24	0	0.358587	0	0	0	10.5326	0
hsa-miR-5193	1	0	0	0	0	0	0.358587	0	0	0	0	0
hsa-miR-519a-3p	0	0	0	0	1	0	0	0	0	0	0.438857	0
hsa-miR-519c-5p	1	7	0	0	28	2	0.358587	3.56199	0	0	12.288	0.659685
hsa-miR-519d-3p	0	0	0	0	13	0	0	0	0	0	5.70514	0
hsa-miR-520a-3p	1	0	0	0	28	2	0.358587	0	0	0	12.288	0.659685
hsa-miR-520a-5p	0	0	0	0	2	0	0	0	0	0	0.877715	0
hsa-miR-520b-3p	0	0	0	0	1	0	0	0	0	0	0.438857	0
hsa-miR-520b-5p	0	0	0	0	2	0	0	0	0	0	0.877715	0
hsa-miR-520d-3p	7	0	0	0	3	0	2.51011	0	0	0	1.31657	0
hsa-miR-520d-5p	0	0	0	0	3	0	0	0	0	0	1.31657	0
hsa-miR-520f-3p	0	0	0	0	2	0	0	0	0	0	0.877715	0
hsa-miR-520g-3p	0	0	0	0	19	3	0	0	0	0	8.33829	0.989528
hsa-miR-520h	0	0	0	0	7	0	0	0	0	0	3.072	0
hsa-miR-521	0	0	0	0	1	0	0	0	0	0	0.438857	0
hsa-miR-522-3p	0	0	0	0	14	0	0	0	0	0	6.144	0
hsa-miR-523-3p	0	0	0	0	14	0	0	0	0	0	6.144	0
hsa-miR-524-5p	0	0	0	0	4	0	0	0	0	0	1.75543	0
hsa-miR-525-5p	0	0	0	0	10	0	0	0	0	0	4.38857	0
hsa-miR-526a-3p	0	0	0	0	0	6	0	0	0	0	0	1.97906
hsa-miR-526a-5p	1	0	0	0	22	0	0.358587	0	0	0	9.65486	0
hsa-miR-526b-5p	0	0	1	0	31	0	0	0	0.386057	0	13.6046	0
hsa-miR-532-3p	56	36	43	34	63	31	20.0809	18.3188	16.6004	12.1099	27.648	10.2251
hsa-miR-532-5p	5813	4786	5698	7069	5281	5957	2084.47	2435.39	2199.75	2517.8	2317.61	1964.87
hsa-miR-539-5p	33	0	1	2	18	14	11.8334	0	0.386057	0.712348	7.89943	4.6178
hsa-miR-541-3p	0	0	0	0	0	3	0	0	0	0	0	0.989528
hsa-miR-542-3p	0	3	1	10	44	1	0	1.52657	0.386057	3.56174	19.3097	0.329843
hsa-miR-542-5p	0	0	0	3	0	0	0	0	0	1.06852	0	0
hsa-miR-543	109	56	74	162	102	98	39.086	28.4959	28.5682	57.7002	44.7634	32.3246
hsa-miR-548ah-3p	56	45	73	70	41	69	20.0809	22.8985	28.1821	24.9322	17.9931	22.7591
hsa-miR-548ak	0	1	0	0	0	0	0	0.508856	0	0	0	0
hsa-miR-548am-3p	8	21	6	16	26	14	2.8687	10.686	2.31634	5.69879	11.4103	4.6178
hsa-miR-548aq-3p	0	0	7	0	0	0	0	0	2.7024	0	0	0
hsa-miR-548ar-3p	3	0	5	0	5	9	1.07576	0	1.93028	0	2.19429	2.96858
hsa-miR-548av-3p	17	12	5	14	10	18	6.09598	6.10627	1.93028	4.98644	4.38857	5.93717
hsa-miR-548az-5p	3	8	0	1	11	0	1.07576	4.07085	0	0.356174	4.82743	0
hsa-miR-548b-5p	22	9	0	3	0	12	7.88892	4.57971	0	1.06852	0	3.95811
hsa-miR-548e-3p	0	0	0	0	0	3	0	0	0	0	0	0.989528
hsa-miR-548f-3p	0	0	0	0	1	0	0	0	0	0	0.438857	0
hsa-miR-548g-5p	0	0	7	0	0	0	0	0	2.7024	0	0	0
hsa-miR-548h-5p	0	0	0	2	0	0	0	0	0	0.712348	0	0
hsa-miR-548j-5p	18	4	0	6	0	1	6.45457	2.03542	0	2.13705	0	0.329843
hsa-miR-548k	0	0	0	4	11	1	0	0	0	1.4247	4.82743	0.329843
hsa-miR-548l	8	3	8	16	6	8	2.8687	1.52657	3.08845	5.69879	2.63314	2.63874
hsa-miR-548o-3p	4153	2952	3659	3373	3138	4122	1489.21	1502.14	1412.58	1201.38	1377.13	1359.61
hsa-miR-548p	56	45	74	70	41	69	20.0809	22.8985	28.5682	24.9322	17.9931	22.7591
hsa-miR-548q	5	0	0	6	0	0	1.79294	0	0	2.13705	0	0
hsa-miR-548s	16	1	2	3	0	5	5.7374	0.508856	0.772113	1.06852	0	1.64921
hsa-miR-548u	0	2	0	0	5	6	0	1.01771	0	0	2.19429	1.97906
hsa-miR-548w	0	1	0	0	0	0	0	0.508856	0	0	0	0
hsa-miR-549a-3p	0	1	0	0	0	0	0	0.508856	0	0	0	0
hsa-miR-550a-3-5p	271	98	312	247	122	226	97.1771	49.8679	120.45	87.975	53.5406	74.5444
hsa-miR-550a-3p	0	0	0	5	0	0	0	0	0	1.78087	0	0
hsa-miR-550a-5p	271	98	312	247	122	226	97.1771	49.8679	120.45	87.975	53.5406	74.5444
hsa-miR-550b-2-5p	0	0	0	5	0	0	0	0	0	1.78087	0	0
hsa-miR-550b-3p	166	58	245	181	79	166	59.5255	29.5137	94.5839	64.4675	34.6697	54.7539
hsa-miR-551a	11	7	11	13	8	11	3.94446	3.56199	4.24662	4.63026	3.51086	3.62827
hsa-miR-551b-5p	32	6	12	18	29	11	11.4748	3.05314	4.63268	6.41114	12.7269	3.62827
hsa-miR-5581-3p	0	4	0	1	0	0	0	2.03542	0	0.356174	0	0
hsa-miR-5582-3p	0	0	0	4	0	5	0	0	0	1.4247	0	1.64921
hsa-miR-5585-3p	0	0	1	1	0	0	0	0	0.386057	0.356174	0	0
hsa-miR-5587-3p	0	0	0	1	6	0	0	0	0	0.356174	2.63314	0
hsa-miR-5690	0	0	0	2	0	0	0	0	0	0.712348	0	0
hsa-miR-5699-3p	4	4	10	24	5	3	1.43435	2.03542	3.86057	8.54818	2.19429	0.989528
hsa-miR-5699-5p	0	0	0	1	0	0	0	0	0	0.356174	0	0
hsa-miR-574-3p	366	199	436	335	401	251	131.243	101.262	168.321	119.318	175.982	82.7905
hsa-miR-574-5p	915	452	999	1289	670	844	328.107	230.003	385.671	459.109	294.034	278.387
hsa-miR-576-3p	22	5	5	23	20	25	7.88892	2.54428	1.93028	8.19201	8.77715	8.24607
hsa-miR-576-5p	37	5	10	7	11	5	13.2677	2.54428	3.86057	2.49322	4.82743	1.64921
hsa-miR-578	36	26	68	7	69	29	12.9091	13.2303	26.2518	2.49322	30.2812	9.56544
hsa-miR-579-5p	0	0	4	10	1	0	0	0	1.54423	3.56174	0.438857	0
hsa-miR-581	0	2	9	0	6	3	0	1.01771	3.47451	0	2.63314	0.989528
hsa-miR-582-3p	74	60	91	125	28	160	26.5355	30.5314	35.1311	44.5218	12.288	52.7748
hsa-miR-582-5p	2	6	12	9	3	0	0.717174	3.05314	4.63268	3.20557	1.31657	0
hsa-miR-584-3p	12	0	0	0	0	0	4.30305	0	0	0	0	0
hsa-miR-584-5p	79	81	107	116	59	124	28.3284	41.2173	41.3081	41.3162	25.8926	40.9005
hsa-miR-585-3p	111	64	86	170	79	108	39.8032	32.5668	33.2009	60.5496	34.6697	35.623
hsa-miR-589-3p	0	0	0	3	5	0	0	0	0	1.06852	2.19429	0
hsa-miR-589-5p	17223	9020	13204	11717	8200	15808	6175.95	4589.88	5097.49	4173.29	3598.63	5214.15
hsa-miR-592	83	47	64	137	129	137	29.7627	23.9162	24.7076	48.7959	56.6126	45.1884
hsa-miR-597-3p	103	64	85	133	80	137	36.9345	32.5668	32.8148	47.3712	35.1086	45.1884
hsa-miR-598-3p	198	137	222	291	180	212	71.0003	69.7133	85.7046	103.647	78.9943	69.9266
hsa-miR-598-5p	110	39	55	126	99	109	39.4446	19.8454	21.2331	44.8779	43.4469	35.9528
hsa-miR-605-5p	8	0	7	6	0	0	2.8687	0	2.7024	2.13705	0	0
hsa-miR-612	3	0	0	0	0	0	1.07576	0	0	0	0	0
hsa-miR-6125	6	1	4	4	0	0	2.15152	0.508856	1.54423	1.4247	0	0
hsa-miR-6132	22	9	15	24	8	1	7.88892	4.57971	5.79085	8.54818	3.51086	0.329843
hsa-miR-615-3p	14385	5304	12407	13483	6691	11496	5158.28	2698.97	4789.8	4802.3	2936.39	3791.87
hsa-miR-615-5p	3	0	0	10	0	8	1.07576	0	0	3.56174	0	2.63874
hsa-miR-616-3p	0	8	0	9	0	0	0	4.07085	0	3.20557	0	0
hsa-miR-616-5p	0	0	0	0	1	0	0	0	0	0	0.438857	0
hsa-miR-619-5p	6	3	4	30	0	22	2.15152	1.52657	1.54423	10.6852	0	7.25654
hsa-miR-624-5p	0	0	0	0	1	10	0	0	0	0	0.438857	3.29843
hsa-miR-625-3p	33	25	16	52	5	58	11.8334	12.7214	6.17691	18.5211	2.19429	19.1309
hsa-miR-625-5p	3	3	2	18	1	7	1.07576	1.52657	0.772113	6.41114	0.438857	2.3089
hsa-miR-628-3p	42	29	24	42	52	39	15.0607	14.7568	9.26536	14.9593	22.8206	12.8639
hsa-miR-628-5p	13	0	0	0	0	3	4.66163	0	0	0	0	0.989528
hsa-miR-629-3p	0	10	13	10	6	4	0	5.08856	5.01874	3.56174	2.63314	1.31937
hsa-miR-629-5p	633	563	462	748	390	655	226.986	286.486	178.358	266.418	171.154	216.047
hsa-miR-632	42	9	35	4	22	26	15.0607	4.57971	13.512	1.4247	9.65486	8.57591
hsa-miR-636	71	36	14	72	21	64	25.4597	18.3188	5.40479	25.6445	9.216	21.1099
hsa-miR-641	49	11	24	51	104	71	17.5708	5.59742	9.26536	18.1649	45.6412	23.4188
hsa-miR-642a-3p	0	0	0	0	0	2	0	0	0	0	0	0.659685
hsa-miR-642a-5p	11	0	0	0	0	0	3.94446	0	0	0	0	0
hsa-miR-642b-3p	11	0	0	0	0	0	3.94446	0	0	0	0	0
hsa-miR-642b-5p	0	0	0	0	0	2	0	0	0	0	0	0.659685
hsa-miR-6500-3p	71	11	9	39	33	89	25.4597	5.59742	3.47451	13.8908	14.4823	29.356
hsa-miR-6503-3p	4	0	0	0	0	0	1.43435	0	0	0	0	0
hsa-miR-6505-3p	0	14	5	8	0	5	0	7.12399	1.93028	2.84939	0	1.64921
hsa-miR-6505-5p	38	37	46	50	34	50	13.6263	18.8277	17.7586	17.8087	14.9211	16.4921
hsa-miR-6507-5p	9	0	0	3	0	6	3.22728	0	0	1.06852	0	1.97906
hsa-miR-6508-3p	4	1	0	0	0	1	1.43435	0.508856	0	0	0	0.329843
hsa-miR-6509-3p	1	0	0	0	0	0	0.358587	0	0	0	0	0
hsa-miR-6509-5p	1	0	0	0	0	4	0.358587	0	0	0	0	1.31937
hsa-miR-6510-3p	2	1	0	4	0	1	0.717174	0.508856	0	1.4247	0	0.329843
hsa-miR-6511a-3p	14	31	21	12	4	10	5.02022	15.7745	8.10719	4.27409	1.75543	3.29843
hsa-miR-6511a-5p	7	7	0	0	8	1	2.51011	3.56199	0	0	3.51086	0.329843
hsa-miR-6511b-3p	42	0	6	18	10	3	15.0607	0	2.31634	6.41114	4.38857	0.989528
hsa-miR-6511b-5p	7	9	0	5	8	3	2.51011	4.57971	0	1.78087	3.51086	0.989528
hsa-miR-6514-5p	23	9	21	19	8	24	8.24751	4.57971	8.10719	6.76731	3.51086	7.91622
hsa-miR-6515-5p	55	29	59	70	10	39	19.7223	14.7568	22.7773	24.9322	4.38857	12.8639
hsa-miR-651-5p	10	0	0	0	0	2	3.58587	0	0	0	0	0.659685
hsa-miR-6516-3p	4	0	0	0	0	0	1.43435	0	0	0	0	0
hsa-miR-6516-5p	45	31	36	57	28	86	16.1364	15.7745	13.898	20.3019	12.288	28.3665
hsa-miR-652-3p	424	258	330	583	335	358	152.041	131.285	127.399	207.65	147.017	118.084
hsa-miR-6529-5p	0	6	0	2	1	0	0	3.05314	0	0.712348	0.438857	0
hsa-miR-654-3p	17	27	34	58	30	34	6.09598	13.7391	13.1259	20.6581	13.1657	11.2146
hsa-miR-654-5p	12	30	25	80	57	38	4.30305	15.2657	9.65141	28.4939	25.0149	12.534
hsa-miR-655-3p	9	0	0	0	0	1	3.22728	0	0	0	0	0.329843
hsa-miR-655-5p	0	2	0	0	0	0	0	1.01771	0	0	0	0
hsa-miR-659-5p	265	291	248	166	252	252	95.0256	148.077	95.742	59.1249	110.592	83.1203
hsa-miR-660-5p	0	0	1	1	5	2	0	0	0.386057	0.356174	2.19429	0.659685
hsa-miR-663b	6	11	14	2	13	0	2.15152	5.59742	5.40479	0.712348	5.70514	0
hsa-miR-664a-3p	13	12	17	24	15	18	4.66163	6.10627	6.56296	8.54818	6.58286	5.93717
hsa-miR-664a-5p	89	31	83	112	40	90	31.9143	15.7745	32.0427	39.8915	17.5543	29.6858
hsa-miR-664b-3p	5	0	8	5	3	5	1.79294	0	3.08845	1.78087	1.31657	1.64921
hsa-miR-664b-5p	0	0	0	0	0	2	0	0	0	0	0	0.659685
hsa-miR-668-3p	0	4	0	4	0	0	0	2.03542	0	1.4247	0	0
hsa-miR-671-3p	914	461	1086	853	605	832	327.749	234.583	419.257	303.817	265.509	274.429
hsa-miR-671-5p	52	9	25	33	9	49	18.6465	4.57971	9.65141	11.7537	3.94972	16.1623
hsa-miR-6716-3p	133	81	111	123	86	128	47.6921	41.2173	42.8523	43.8094	37.7417	42.2199
hsa-miR-6717-5p	0	0	0	4	0	0	0	0	0	1.4247	0	0
hsa-miR-6721-5p	8	0	0	0	0	0	2.8687	0	0	0	0	0
hsa-miR-6724-5p	17	17	41	31	12	12	6.09598	8.65055	15.8283	11.0414	5.26629	3.95811
hsa-miR-6726-3p	21	3	40	10	0	19	7.53033	1.52657	15.4423	3.56174	0	6.26701
hsa-miR-6726-5p	0	0	0	0	0	6	0	0	0	0	0	1.97906
hsa-miR-6727-5p	0	0	5	9	0	0	0	0	1.93028	3.20557	0	0
hsa-miR-6728-3p	0	5	0	0	0	0	0	2.54428	0	0	0	0
hsa-miR-6728-5p	0	2	0	3	0	0	0	1.01771	0	1.06852	0	0
hsa-miR-6731-5p	0	0	0	0	0	1	0	0	0	0	0	0.329843
hsa-miR-6732-3p	0	0	0	2	0	0	0	0	0	0.712348	0	0
hsa-miR-6733-3p	5	0	0	0	0	0	1.79294	0	0	0	0	0
hsa-miR-6733-5p	0	0	0	3	0	3	0	0	0	1.06852	0	0.989528
hsa-miR-6734-5p	2	1	0	0	0	0	0.717174	0.508856	0	0	0	0
hsa-miR-6735-3p	6	0	23	12	17	4	2.15152	0	8.8793	4.27409	7.46057	1.31937
hsa-miR-6735-5p	1	0	0	8	8	2	0.358587	0	0	2.84939	3.51086	0.659685
hsa-miR-6736-5p	2	0	0	0	0	0	0.717174	0	0	0	0	0
hsa-miR-6737-3p	1	11	0	2	2	11	0.358587	5.59742	0	0.712348	0.877715	3.62827
hsa-miR-6738-3p	0	0	0	0	1	0	0	0	0	0	0.438857	0
hsa-miR-6738-5p	0	0	0	6	0	0	0	0	0	2.13705	0	0
hsa-miR-6739-3p	0	0	0	0	1	0	0	0	0	0	0.438857	0
hsa-miR-6739-5p	0	0	0	0	3	0	0	0	0	0	1.31657	0
hsa-miR-6741-3p	14	0	3	8	32	16	5.02022	0	1.15817	2.84939	14.0434	5.27748
hsa-miR-6741-5p	0	1	5	0	0	4	0	0.508856	1.93028	0	0	1.31937
hsa-miR-6743-3p	0	0	0	0	0	2	0	0	0	0	0	0.659685
hsa-miR-6747-3p	2	0	0	3	0	0	0.717174	0	0	1.06852	0	0
hsa-miR-6753-3p	0	0	0	7	0	0	0	0	0	2.49322	0	0
hsa-miR-675-3p	0	9	0	4	5	8	0	4.57971	0	1.4247	2.19429	2.63874
hsa-miR-6755-5p	3	12	15	0	1	11	1.07576	6.10627	5.79085	0	0.438857	3.62827
hsa-miR-675-5p	0	0	0	4	15	1	0	0	0	1.4247	6.58286	0.329843
hsa-miR-6758-5p	1	9	2	12	11	13	0.358587	4.57971	0.772113	4.27409	4.82743	4.28795
hsa-miR-6759-5p	0	1	0	0	8	0	0	0.508856	0	0	3.51086	0
hsa-miR-6761-5p	9	13	7	1	19	7	3.22728	6.61513	2.7024	0.356174	8.33829	2.3089
hsa-miR-6762-3p	17	1	0	1	7	0	6.09598	0.508856	0	0.356174	3.072	0
hsa-miR-6763-5p	8	0	41	8	1	8	2.8687	0	15.8283	2.84939	0.438857	2.63874
hsa-miR-676-3p	2	11	8	0	9	4	0.717174	5.59742	3.08845	0	3.94972	1.31937
hsa-miR-6764-3p	0	4	0	0	0	0	0	2.03542	0	0	0	0
hsa-miR-6764-5p	14	4	6	4	9	16	5.02022	2.03542	2.31634	1.4247	3.94972	5.27748
hsa-miR-6765-3p	0	7	0	0	0	0	0	3.56199	0	0	0	0
hsa-miR-6766-5p	3	11	10	20	14	11	1.07576	5.59742	3.86057	7.12348	6.144	3.62827
hsa-miR-6767-5p	1	0	15	9	0	7	0.358587	0	5.79085	3.20557	0	2.3089
hsa-miR-6769a-5p	0	0	0	0	0	3	0	0	0	0	0	0.989528
hsa-miR-6770-3p	24	14	25	23	2	32	8.60609	7.12399	9.65141	8.19201	0.877715	10.555
hsa-miR-6772-3p	33	17	35	20	7	22	11.8334	8.65055	13.512	7.12348	3.072	7.25654
hsa-miR-6775-3p	1	0	0	8	0	0	0.358587	0	0	2.84939	0	0
hsa-miR-6776-5p	0	0	0	2	0	0	0	0	0	0.712348	0	0
hsa-miR-6777-5p	0	0	0	0	0	7	0	0	0	0	0	2.3089
hsa-miR-6778-5p	0	4	0	0	0	0	0	2.03542	0	0	0	0
hsa-miR-6779-5p	8	0	0	0	0	4	2.8687	0	0	0	0	1.31937
hsa-miR-6780a-5p	13	10	0	1	0	1	4.66163	5.08856	0	0.356174	0	0.329843
hsa-miR-6782-3p	3	4	0	0	0	1	1.07576	2.03542	0	0	0	0.329843
hsa-miR-6783-3p	17	11	7	8	29	24	6.09598	5.59742	2.7024	2.84939	12.7269	7.91622
hsa-miR-6783-5p	0	0	0	11	3	0	0	0	0	3.91792	1.31657	0
hsa-miR-6785-5p	0	4	0	1	0	14	0	2.03542	0	0.356174	0	4.6178
hsa-miR-6786-3p	12	26	12	5	9	7	4.30305	13.2303	4.63268	1.78087	3.94972	2.3089
hsa-miR-6786-5p	0	2	0	0	0	0	0	1.01771	0	0	0	0
hsa-miR-6787-5p	5	0	0	0	0	0	1.79294	0	0	0	0	0
hsa-miR-6789-3p	0	0	0	4	0	2	0	0	0	1.4247	0	0.659685
hsa-miR-6790-3p	0	0	0	7	0	0	0	0	0	2.49322	0	0
hsa-miR-6790-5p	5	0	0	0	0	0	1.79294	0	0	0	0	0
hsa-miR-6791-3p	0	0	0	0	0	3	0	0	0	0	0	0.989528
hsa-miR-6793-5p	0	0	12	0	0	0	0	0	4.63268	0	0	0
hsa-miR-6794-3p	0	0	10	3	3	5	0	0	3.86057	1.06852	1.31657	1.64921
hsa-miR-6794-5p	0	0	14	4	11	18	0	0	5.40479	1.4247	4.82743	5.93717
hsa-miR-6795-3p	0	0	0	6	0	0	0	0	0	2.13705	0	0
hsa-miR-6796-5p	0	0	2	0	0	0	0	0	0.772113	0	0	0
hsa-miR-6797-3p	0	0	0	2	0	5	0	0	0	0.712348	0	1.64921
hsa-miR-6797-5p	4	0	3	0	0	0	1.43435	0	1.15817	0	0	0
hsa-miR-6798-3p	5	3	0	14	0	21	1.79294	1.52657	0	4.98644	0	6.92669
hsa-miR-6798-5p	1	0	0	0	0	0	0.358587	0	0	0	0	0
hsa-miR-6799-5p	0	0	23	0	0	0	0	0	8.8793	0	0	0
hsa-miR-6800-3p	0	0	2	0	0	5	0	0	0.772113	0	0	1.64921
hsa-miR-6800-5p	0	12	0	0	0	0	0	6.10627	0	0	0	0
hsa-miR-6801-3p	0	0	0	0	7	0	0	0	0	0	3.072	0
hsa-miR-6802-3p	5	0	0	0	0	7	1.79294	0	0	0	0	2.3089
hsa-miR-6802-5p	5	0	0	7	8	3	1.79294	0	0	2.49322	3.51086	0.989528
hsa-miR-6804-3p	8	0	0	0	0	0	2.8687	0	0	0	0	0
hsa-miR-6804-5p	0	3	0	1	0	0	0	1.52657	0	0.356174	0	0
hsa-miR-6805-5p	10	2	2	5	6	0	3.58587	1.01771	0.772113	1.78087	2.63314	0
hsa-miR-6806-3p	58	70	102	60	76	61	20.7981	35.6199	39.3778	21.3705	33.3532	20.1204
hsa-miR-6807-5p	0	0	0	6	2	4	0	0	0	2.13705	0.877715	1.31937
hsa-miR-6808-3p	18	8	15	5	31	10	6.45457	4.07085	5.79085	1.78087	13.6046	3.29843
hsa-miR-6812-3p	17	0	21	8	0	10	6.09598	0	8.10719	2.84939	0	3.29843
hsa-miR-6812-5p	0	0	0	0	8	0	0	0	0	0	3.51086	0
hsa-miR-6813-5p	0	0	0	1	3	0	0	0	0	0.356174	1.31657	0
hsa-miR-6815-5p	14	13	8	20	4	16	5.02022	6.61513	3.08845	7.12348	1.75543	5.27748
hsa-miR-6816-3p	0	1	16	0	5	0	0	0.508856	6.17691	0	2.19429	0
hsa-miR-6817-3p	11	0	8	15	8	8	3.94446	0	3.08845	5.34261	3.51086	2.63874
hsa-miR-6818-3p	7	0	0	3	0	0	2.51011	0	0	1.06852	0	0
hsa-miR-6820-3p	0	0	5	0	0	8	0	0	1.93028	0	0	2.63874
hsa-miR-6820-5p	0	3	19	0	6	4	0	1.52657	7.33507	0	2.63314	1.31937
hsa-miR-6821-5p	8	2	0	0	0	0	2.8687	1.01771	0	0	0	0
hsa-miR-6825-3p	0	0	0	0	0	3	0	0	0	0	0	0.989528
hsa-miR-6825-5p	0	4	8	0	0	3	0	2.03542	3.08845	0	0	0.989528
hsa-miR-6826-5p	9	8	0	14	5	7	3.22728	4.07085	0	4.98644	2.19429	2.3089
hsa-miR-6827-3p	0	0	0	2	0	0	0	0	0	0.712348	0	0
hsa-miR-6827-5p	0	0	7	0	0	0	0	0	2.7024	0	0	0
hsa-miR-6829-3p	0	0	0	5	0	0	0	0	0	1.78087	0	0
hsa-miR-6832-5p	1	0	1	10	12	0	0.358587	0	0.386057	3.56174	5.26629	0
hsa-miR-6833-3p	0	0	0	0	0	1	0	0	0	0	0	0.329843
hsa-miR-6834-3p	0	0	0	0	7	0	0	0	0	0	3.072	0
hsa-miR-6836-3p	4	0	0	0	0	0	1.43435	0	0	0	0	0
hsa-miR-6836-5p	0	0	0	4	0	0	0	0	0	1.4247	0	0
hsa-miR-6837-3p	26	10	1	9	0	0	9.32327	5.08856	0.386057	3.20557	0	0
hsa-miR-6837-5p	2	0	0	0	0	0	0.717174	0	0	0	0	0
hsa-miR-6840-3p	0	0	6	0	0	0	0	0	2.31634	0	0	0
hsa-miR-6841-5p	0	5	2	0	0	3	0	2.54428	0.772113	0	0	0.989528
hsa-miR-6842-3p	447	498	635	484	461	613	160.288	253.41	245.146	172.388	202.313	202.194
hsa-miR-6843-3p	0	0	0	0	3	0	0	0	0	0	1.31657	0
hsa-miR-6845-5p	2	0	0	0	0	5	0.717174	0	0	0	0	1.64921
hsa-miR-6847-3p	0	0	8	0	0	2	0	0	3.08845	0	0	0.659685
hsa-miR-6847-5p	7	4	8	4	14	5	2.51011	2.03542	3.08845	1.4247	6.144	1.64921
hsa-miR-6851-5p	0	6	10	0	0	0	0	3.05314	3.86057	0	0	0
hsa-miR-6852-5p	5	1	6	0	0	0	1.79294	0.508856	2.31634	0	0	0
hsa-miR-6853-3p	11	2	7	4	4	10	3.94446	1.01771	2.7024	1.4247	1.75543	3.29843
hsa-miR-6853-5p	0	0	0	0	0	1	0	0	0	0	0	0.329843
hsa-miR-6854-5p	4	0	0	0	0	0	1.43435	0	0	0	0	0
hsa-miR-6855-3p	0	0	7	0	0	0	0	0	2.7024	0	0	0
hsa-miR-6855-5p	0	0	0	0	0	2	0	0	0	0	0	0.659685
hsa-miR-6856-5p	0	0	0	0	2	0	0	0	0	0	0.877715	0
hsa-miR-6857-3p	10	0	0	3	0	4	3.58587	0	0	1.06852	0	1.31937
hsa-miR-6858-5p	3	0	0	0	0	0	1.07576	0	0	0	0	0
hsa-miR-6859-5p	0	0	1	0	19	8	0	0	0.386057	0	8.33829	2.63874
hsa-miR-6861-5p	0	0	0	0	0	4	0	0	0	0	0	1.31937
hsa-miR-6862-3p	0	0	14	0	0	0	0	0	5.40479	0	0	0
hsa-miR-6862-5p	1	6	25	2	0	0	0.358587	3.05314	9.65141	0.712348	0	0
hsa-miR-6863	10	7	20	4	5	9	3.58587	3.56199	7.72113	1.4247	2.19429	2.96858
hsa-miR-6864-5p	4	0	0	0	0	0	1.43435	0	0	0	0	0
hsa-miR-6866-5p	68	94	86	101	104	88	24.3839	47.8325	33.2009	35.9736	45.6412	29.0261
hsa-miR-6867-3p	0	0	0	0	1	0	0	0	0	0	0.438857	0
hsa-miR-6868-3p	8	7	1	25	0	14	2.8687	3.56199	0.386057	8.90435	0	4.6178
hsa-miR-6871-3p	0	0	15	3	0	0	0	0	5.79085	1.06852	0	0
hsa-miR-6873-3p	10	8	5	1	6	9	3.58587	4.07085	1.93028	0.356174	2.63314	2.96858
hsa-miR-6874-3p	2	0	0	0	0	2	0.717174	0	0	0	0	0.659685
hsa-miR-6874-5p	0	4	11	4	0	0	0	2.03542	4.24662	1.4247	0	0
hsa-miR-6876-5p	0	0	0	0	10	0	0	0	0	0	4.38857	0
hsa-miR-6877-3p	0	0	0	0	0	1	0	0	0	0	0	0.329843
hsa-miR-6877-5p	3	8	3	8	9	7	1.07576	4.07085	1.15817	2.84939	3.94972	2.3089
hsa-miR-6879-3p	0	0	13	0	0	1	0	0	5.01874	0	0	0.329843
hsa-miR-6880-5p	2	0	0	0	0	0	0.717174	0	0	0	0	0
hsa-miR-6882-5p	27	26	24	36	25	14	9.68185	13.2303	9.26536	12.8223	10.9714	4.6178
hsa-miR-6884-5p	0	0	0	0	0	7	0	0	0	0	0	2.3089
hsa-miR-6885-3p	0	7	0	11	0	5	0	3.56199	0	3.91792	0	1.64921
hsa-miR-6886-3p	0	5	0	5	0	0	0	2.54428	0	1.78087	0	0
hsa-miR-6892-5p	0	0	0	3	0	0	0	0	0	1.06852	0	0
hsa-miR-6893-5p	0	0	19	0	0	0	0	0	7.33507	0	0	0
hsa-miR-6894-3p	0	0	14	0	5	6	0	0	5.40479	0	2.19429	1.97906
hsa-miR-6895-3p	0	0	9	17	0	7	0	0	3.47451	6.05496	0	2.3089
hsa-miR-708-3p	2026	1617	2050	1878	1706	2509	726.498	822.82	791.416	668.895	748.691	827.575
hsa-miR-708-5p	130	64	41	160	84	124	46.6163	32.5668	15.8283	56.9879	36.864	40.9005
hsa-miR-7106-5p	5	0	0	0	8	0	1.79294	0	0	0	3.51086	0
hsa-miR-7110-3p	5	0	2	4	0	0	1.79294	0	0.772113	1.4247	0	0
hsa-miR-7110-5p	0	0	5	0	0	0	0	0	1.93028	0	0	0
hsa-miR-7111-3p	0	1	0	0	0	7	0	0.508856	0	0	0	2.3089
hsa-miR-7113-5p	28	19	22	22	5	47	10.0404	9.66827	8.49324	7.83583	2.19429	15.5026
hsa-miR-7114-3p	0	1	0	0	0	0	0	0.508856	0	0	0	0
hsa-miR-7114-5p	27	4	9	17	6	0	9.68185	2.03542	3.47451	6.05496	2.63314	0
hsa-miR-7-1-3p	30	26	11	52	64	51	10.7576	13.2303	4.24662	18.5211	28.0869	16.822
hsa-miR-7151-5p	0	0	0	0	0	4	0	0	0	0	0	1.31937
hsa-miR-7157-3p	3	0	0	0	0	3	1.07576	0	0	0	0	0.989528
hsa-miR-7158-5p	0	0	0	4	0	4	0	0	0	1.4247	0	1.31937
hsa-miR-744-3p	14	0	0	0	0	1	5.02022	0	0	0	0	0.329843
hsa-miR-744-5p	21091	7594	20861	25072	10185	19695	7562.96	3864.25	8053.53	8930	4469.76	6496.25
hsa-miR-758-3p	7	5	23	50	16	17	2.51011	2.54428	8.8793	17.8087	7.02172	5.60732
hsa-miR-7-5p	65814	74557	41915	68668	67874	88330	23600.1	37938.8	16181.6	24457.8	29787	29135
hsa-miR-760	401	214	370	452	311	314	143.793	108.895	142.841	160.991	136.485	103.571
hsa-miR-765	0	6	3	2	8	3	0	3.05314	1.15817	0.712348	3.51086	0.989528
hsa-miR-766-3p	303	103	163	311	146	217	108.652	52.4122	62.9272	110.77	64.0732	71.5758
hsa-miR-766-5p	25	15	16	60	30	14	8.96468	7.63284	6.17691	21.3705	13.1657	4.6178
hsa-miR-767-3p	19	57	60	85	61	43	6.81316	29.0048	23.1634	30.2748	26.7703	14.1832
hsa-miR-767-5p	674	205	435	987	379	550	241.688	104.316	167.935	351.544	166.327	181.413
hsa-miR-769-3p	318	135	204	304	221	200	114.031	68.6956	78.7555	108.277	96.9875	65.9685
hsa-miR-769-5p	2843	1867	2805	3228	2242	3114	1019.46	950.034	1082.89	1149.73	983.918	1027.13
hsa-miR-7702	0	11	0	0	0	0	0	5.59742	0	0	0	0
hsa-miR-7703	0	0	0	0	0	7	0	0	0	0	0	2.3089
hsa-miR-7704	191	109	236	197	92	89	68.4902	55.4653	91.1093	70.1663	40.3749	29.356
hsa-miR-7706	14960	8479	17473	13137	10529	15078	5364.46	4314.59	6745.57	4679.06	4620.73	4973.37
hsa-miR-7845-5p	0	0	0	6	0	0	0	0	0	2.13705	0	0
hsa-miR-7846-3p	0	1	0	0	0	0	0	0.508856	0	0	0	0
hsa-miR-7851-3p	5	0	0	0	0	0	1.79294	0	0	0	0	0
hsa-miR-7854-3p	3	0	16	2	0	6	1.07576	0	6.17691	0.712348	0	1.97906
hsa-miR-7974	364	211	245	327	163	409	130.526	107.369	94.5839	116.469	71.5337	134.906
hsa-miR-7976	17	5	13	0	6	14	6.09598	2.54428	5.01874	0	2.63314	4.6178
hsa-miR-8078	0	0	15	0	0	0	0	0	5.79085	0	0	0
hsa-miR-8485	43	1	42	28	17	29	15.4192	0.508856	16.2144	9.97288	7.46057	9.56544
hsa-miR-873-3p	742	375	839	805	498	765	266.072	190.821	323.901	286.72	218.551	252.33
hsa-miR-873-5p	56	47	22	63	22	66	20.0809	23.9162	8.49324	22.439	9.65486	21.7696
hsa-miR-874-3p	256	168	191	381	159	258	91.7983	85.4878	73.7368	135.702	69.7783	85.0994
hsa-miR-876-3p	27	0	0	0	0	11	9.68185	0	0	0	0	3.62827
hsa-miR-877-3p	25	15	14	44	29	15	8.96468	7.63284	5.40479	15.6717	12.7269	4.94764
hsa-miR-877-5p	1541	694	1761	2161	1372	1427	552.583	353.146	679.846	769.692	602.112	470.685
hsa-miR-885-3p	54	25	94	75	100	37	19.3637	12.7214	36.2893	26.7131	43.8857	12.2042
hsa-miR-885-5p	52	47	54	47	78	40	18.6465	23.9162	20.8471	16.7402	34.2309	13.1937
hsa-miR-887-3p	43	16	30	70	27	48	15.4192	8.1417	11.5817	24.9322	11.8491	15.8324
hsa-miR-887-5p	71	54	71	33	32	58	25.4597	27.4782	27.41	11.7537	14.0434	19.1309
hsa-miR-889-3p	0	0	0	0	0	7	0	0	0	0	0	2.3089
hsa-miR-891a-5p	27	1	41	0	20	3	9.68185	0.508856	15.8283	0	8.77715	0.989528
hsa-miR-892a	2	7	22	8	0	0	0.717174	3.56199	8.49324	2.84939	0	0
hsa-miR-92a-1-5p	215	58	173	253	174	208	77.0962	29.5137	66.7878	90.1121	76.3612	68.6073
hsa-miR-92a-2-5p	0	4	0	1	0	3	0	2.03542	0	0.356174	0	0.989528
hsa-miR-92a-3p	121996	62446	87911	106212	74607	99673	43746.2	31776	33938.6	37830	32741.8	32876.4
hsa-miR-92b-3p	22729	10104	21253	23314	13300	18995	8150.33	5141.48	8204.86	8303.85	5836.8	6265.36
hsa-miR-92b-5p	201	103	191	249	135	176	72.076	52.4122	73.7368	88.6874	59.2457	58.0523
hsa-miR-933	91	42	81	81	57	81	32.6314	21.372	31.2706	28.8501	25.0149	26.7173
hsa-miR-93-3p	50	10	11	93	42	84	17.9294	5.08856	4.24662	33.1242	18.432	27.7068
hsa-miR-934	0	0	0	0	1	0	0	0	0	0	0.438857	0
hsa-miR-935	462	181	535	491	295	503	165.667	92.103	206.54	174.882	129.463	165.911
hsa-miR-93-5p	7921	4747	5267	12302	6904	9043	2840.37	2415.54	2033.36	4381.65	3029.87	2982.77
hsa-miR-937-3p	68	30	81	26	17	83	24.3839	15.2657	31.2706	9.26053	7.46057	27.3769
hsa-miR-939-5p	9	0	0	0	0	0	3.22728	0	0	0	0	0
hsa-miR-9-3p	5	0	0	17	7	8	1.79294	0	0	6.05496	3.072	2.63874
hsa-miR-940	47	14	11	70	16	53	16.8536	7.12399	4.24662	24.9322	7.02172	17.4817
hsa-miR-941	32242	20201	35190	28643	19181	33370	11561.6	10279.4	13585.3	10201.9	8417.72	11006.8
hsa-miR-942-3p	0	0	7	4	0	0	0	0	2.7024	1.4247	0	0
hsa-miR-942-5p	5	13	0	0	11	21	1.79294	6.61513	0	0	4.82743	6.92669
hsa-miR-943	1	20	6	12	2	7	0.358587	10.1771	2.31634	4.27409	0.877715	2.3089
hsa-miR-95-3p	3984	2012	3303	4588	2533	4145	1428.61	1023.82	1275.14	1634.13	1111.63	1367.2
hsa-miR-9-5p	19137	11963	14512	22324	14133	24022	6862.28	6087.45	5602.45	7951.23	6202.37	7923.48
hsa-miR-96-3p	8	0	0	0	0	0	2.8687	0	0	0	0	0
hsa-miR-96-5p	9	28	16	5	6	8	3.22728	14.248	6.17691	1.78087	2.63314	2.63874
hsa-miR-98-5p	1108	1133	912	1375	1297	1526	397.315	576.534	352.084	489.74	569.198	503.34
hsa-miR-9901	1	4	2	0	0	5	0.358587	2.03542	0.772113	0	0	1.64921
hsa-miR-9903	0	0	0	0	0	9	0	0	0	0	0	2.96858
hsa-miR-99a-3p	13	0	4	17	0	4	4.66163	0	1.54423	6.05496	0	1.31937
hsa-miR-99a-5p	90696	63876	67867	90396	69211	108435	32522.4	32503.7	26200.5	32196.7	30373.8	35766.5
hsa-miR-99b-3p	32200	20162	37267	31998	22560	37108	11546.5	10259.6	14387.2	11396.9	9900.62	12239.8
hsa-miR-99b-5p	48059	31342	50282	45148	33351	62138	17233.3	15948.6	19411.7	16080.6	14636.3	20495.8
novel_1	0	2	6	11	0	9	0	1.01771	2.31634	3.91792	0	2.96858
novel_10	0	0	0	0	3	0	0	0	0	0	1.31657	0
novel_100	0	0	0	0	0	11	0	0	0	0	0	3.62827
novel_101	0	0	0	6	11	0	0	0	0	2.13705	4.82743	0
novel_102	0	0	2	6	0	3	0	0	0.772113	2.13705	0	0.989528
novel_103	0	0	20	14	16	17	0	0	7.72113	4.98644	7.02172	5.60732
novel_104	5	4	0	0	4	0	1.79294	2.03542	0	0	1.75543	0
novel_105	10	10	12	6	9	10	3.58587	5.08856	4.63268	2.13705	3.94972	3.29843
novel_106	0	0	12	0	0	1	0	0	4.63268	0	0	0.329843
novel_107	0	1	0	4	0	6	0	0.508856	0	1.4247	0	1.97906
novel_108	12	0	0	0	0	0	4.30305	0	0	0	0	0
novel_109	0	0	0	2	0	9	0	0	0	0.712348	0	2.96858
novel_11	0	0	4	8	0	0	0	0	1.54423	2.84939	0	0
novel_110	0	0	11	0	0	0	0	0	4.24662	0	0	0
novel_111	0	0	16	0	0	0	0	0	6.17691	0	0	0
novel_112	6	2	8	0	0	0	2.15152	1.01771	3.08845	0	0	0
novel_113	0	0	0	9	0	0	0	0	0	3.20557	0	0
novel_114	0	0	0	0	13	0	0	0	0	0	5.70514	0
novel_115	0	0	0	0	0	10	0	0	0	0	0	3.29843
novel_116	13	1	18	14	0	21	4.66163	0.508856	6.94902	4.98644	0	6.92669
novel_117	0	0	14	0	0	0	0	0	5.40479	0	0	0
novel_118	0	12	0	0	0	0	0	6.10627	0	0	0	0
novel_119	11	0	0	0	0	0	3.94446	0	0	0	0	0
novel_12	0	0	0	5	0	0	0	0	0	1.78087	0	0
novel_120	10	0	0	0	0	0	3.58587	0	0	0	0	0
novel_121	5	13	0	0	12	3	1.79294	6.61513	0	0	5.26629	0.989528
novel_122	0	0	5	0	0	0	0	0	1.93028	0	0	0
novel_123	745	634	1221	660	351	479	267.147	322.615	471.375	235.075	154.039	157.995
novel_124	0	0	9	0	0	0	0	0	3.47451	0	0	0
novel_125	4	1	6	0	0	2	1.43435	0.508856	2.31634	0	0	0.659685
novel_126	22	9	41	49	9	15	7.88892	4.57971	15.8283	17.4525	3.94972	4.94764
novel_127	0	5	0	0	0	5	0	2.54428	0	0	0	1.64921
novel_128	0	10	0	0	0	0	0	5.08856	0	0	0	0
novel_129	0	0	11	0	0	0	0	0	4.24662	0	0	0
novel_13	8	0	0	0	0	0	2.8687	0	0	0	0	0
novel_130	8	4	0	0	0	0	2.8687	2.03542	0	0	0	0
novel_131	1	0	0	3	0	7	0.358587	0	0	1.06852	0	2.3089
novel_132	0	0	0	0	10	0	0	0	0	0	4.38857	0
novel_133	13	0	0	0	0	0	4.66163	0	0	0	0	0
novel_134	0	0	0	0	6	0	0	0	0	0	2.63314	0
novel_135	4	0	0	1	2	3	1.43435	0	0	0.356174	0.877715	0.989528
novel_136	3	2	14	5	0	22	1.07576	1.01771	5.40479	1.78087	0	7.25654
novel_137	0	0	0	10	0	0	0	0	0	3.56174	0	0
novel_138	0	0	6	4	0	12	0	0	2.31634	1.4247	0	3.95811
novel_139	0	0	0	0	11	0	0	0	0	0	4.82743	0
novel_14	10	0	0	0	0	0	3.58587	0	0	0	0	0
novel_140	0	0	0	0	5	0	0	0	0	0	2.19429	0
novel_141	0	7	9	14	4	6	0	3.56199	3.47451	4.98644	1.75543	1.97906
novel_142	0	0	25	0	0	0	0	0	9.65141	0	0	0
novel_143	11	0	0	0	0	0	3.94446	0	0	0	0	0
novel_145	8	3	0	0	0	0	2.8687	1.52657	0	0	0	0
novel_146	0	10	0	0	0	0	0	5.08856	0	0	0	0
novel_147	0	0	0	9	0	0	0	0	0	3.20557	0	0
novel_149	0	0	0	11	0	0	0	0	0	3.91792	0	0
novel_150	0	11	0	0	0	0	0	5.59742	0	0	0	0
novel_151	0	0	0	0	0	13	0	0	0	0	0	4.28795
novel_152	0	0	10	0	0	0	0	0	3.86057	0	0	0
novel_153	0	0	0	0	0	9	0	0	0	0	0	2.96858
novel_154	10	0	0	0	0	0	3.58587	0	0	0	0	0
novel_155	9	0	0	2	0	0	3.22728	0	0	0.712348	0	0
novel_156	9	0	0	0	0	0	3.22728	0	0	0	0	0
novel_157	0	0	0	6	0	0	0	0	0	2.13705	0	0
novel_158	0	0	15	0	0	0	0	0	5.79085	0	0	0
novel_159	2	0	8	0	0	0	0.717174	0	3.08845	0	0	0
novel_160	0	0	0	0	11	0	0	0	0	0	4.82743	0
novel_161	12	0	0	0	0	0	4.30305	0	0	0	0	0
novel_162	0	0	0	9	0	0	0	0	0	3.20557	0	0
novel_163	0	0	9	0	0	0	0	0	3.47451	0	0	0
novel_164	10	0	0	0	0	0	3.58587	0	0	0	0	0
novel_165	8	0	0	0	0	0	2.8687	0	0	0	0	0
novel_166	0	0	0	0	5	0	0	0	0	0	2.19429	0
novel_167	3	0	0	6	0	0	1.07576	0	0	2.13705	0	0
novel_168	0	0	0	0	10	0	0	0	0	0	4.38857	0
novel_169	0	0	0	4	8	6	0	0	0	1.4247	3.51086	1.97906
novel_17	0	0	8	0	0	0	0	0	3.08845	0	0	0
novel_170	0	0	0	5	0	0	0	0	0	1.78087	0	0
novel_171	0	0	9	0	0	0	0	0	3.47451	0	0	0
novel_172	0	0	13	0	0	0	0	0	5.01874	0	0	0
novel_173	0	4	0	0	6	0	0	2.03542	0	0	2.63314	0
novel_174	8	0	9	0	8	0	2.8687	0	3.47451	0	3.51086	0
novel_175	0	0	0	8	0	0	0	0	0	2.84939	0	0
novel_176	0	0	0	10	0	0	0	0	0	3.56174	0	0
novel_178	5	0	0	0	0	0	1.79294	0	0	0	0	0
novel_179	0	0	0	0	9	0	0	0	0	0	3.94972	0
novel_18	4	0	0	0	0	0	1.43435	0	0	0	0	0
novel_180	9	0	0	0	0	0	3.22728	0	0	0	0	0
novel_181	1	0	7	0	0	0	0.358587	0	2.7024	0	0	0
novel_182	0	0	0	0	0	8	0	0	0	0	0	2.63874
novel_183	8	0	0	0	0	0	2.8687	0	0	0	0	0
novel_185	0	0	6	0	0	5	0	0	2.31634	0	0	1.64921
novel_186	8	0	0	0	0	0	2.8687	0	0	0	0	0
novel_188	0	0	0	0	8	0	0	0	0	0	3.51086	0
novel_19	4	0	0	0	0	1	1.43435	0	0	0	0	0.329843
novel_190	9	0	0	0	0	0	3.22728	0	0	0	0	0
novel_191	9	0	0	0	0	0	3.22728	0	0	0	0	0
novel_193	4	0	0	4	0	1	1.43435	0	0	1.4247	0	0.329843
novel_194	0	0	0	9	0	0	0	0	0	3.20557	0	0
novel_195	10	0	0	0	0	0	3.58587	0	0	0	0	0
novel_196	10	0	0	0	0	0	3.58587	0	0	0	0	0
novel_197	9	0	0	0	0	0	3.22728	0	0	0	0	0
novel_198	0	0	11	0	0	0	0	0	4.24662	0	0	0
novel_199	0	0	0	0	0	9	0	0	0	0	0	2.96858
novel_2	0	8	0	16	0	4	0	4.07085	0	5.69879	0	1.31937
novel_20	0	0	0	13	0	0	0	0	0	4.63026	0	0
novel_200	0	9	0	0	0	0	0	4.57971	0	0	0	0
novel_201	0	0	0	0	0	8	0	0	0	0	0	2.63874
novel_202	0	0	0	0	0	9	0	0	0	0	0	2.96858
novel_203	0	0	0	8	0	0	0	0	0	2.84939	0	0
novel_204	10	0	0	0	0	0	3.58587	0	0	0	0	0
novel_205	8	0	0	0	0	0	2.8687	0	0	0	0	0
novel_206	0	8	0	0	0	0	0	4.07085	0	0	0	0
novel_207	0	0	0	9	0	0	0	0	0	3.20557	0	0
novel_208	6	8	0	4	1	12	2.15152	4.07085	0	1.4247	0.438857	3.95811
novel_209	0	0	11	0	0	0	0	0	4.24662	0	0	0
novel_21	22	28	16	12	12	28	7.88892	14.248	6.17691	4.27409	5.26629	9.23559
novel_210	0	0	0	8	0	0	0	0	0	2.84939	0	0
novel_211	4	0	4	0	0	0	1.43435	0	1.54423	0	0	0
novel_212	0	2	0	0	0	6	0	1.01771	0	0	0	1.97906
novel_213	0	0	9	0	0	0	0	0	3.47451	0	0	0
novel_214	0	0	0	12	0	0	0	0	0	4.27409	0	0
novel_215	0	0	7	0	0	0	0	0	2.7024	0	0	0
novel_216	0	9	0	0	0	0	0	4.57971	0	0	0	0
novel_217	0	0	24	0	0	0	0	0	9.26536	0	0	0
novel_218	0	0	0	8	0	0	0	0	0	2.84939	0	0
novel_219	0	0	8	0	0	0	0	0	3.08845	0	0	0
novel_22	44	10	0	4	17	4	15.7778	5.08856	0	1.4247	7.46057	1.31937
novel_220	0	0	10	0	0	0	0	0	3.86057	0	0	0
novel_221	10	0	0	0	0	0	3.58587	0	0	0	0	0
novel_222	0	0	0	7	0	0	0	0	0	2.49322	0	0
novel_223	0	0	7	0	0	0	0	0	2.7024	0	0	0
novel_224	0	0	0	0	0	8	0	0	0	0	0	2.63874
novel_225	0	0	0	8	0	0	0	0	0	2.84939	0	0
novel_226	0	0	0	0	7	0	0	0	0	0	3.072	0
novel_227	0	0	0	6	0	1	0	0	0	2.13705	0	0.329843
novel_228	0	0	0	0	0	6	0	0	0	0	0	1.97906
novel_229	0	0	9	0	0	0	0	0	3.47451	0	0	0
novel_23	0	0	0	4	9	0	0	0	0	1.4247	3.94972	0
novel_230	0	0	0	2	0	7	0	0	0	0.712348	0	2.3089
novel_231	0	0	8	0	0	0	0	0	3.08845	0	0	0
novel_232	0	6	0	0	0	3	0	3.05314	0	0	0	0.989528
novel_233	0	0	0	5	0	3	0	0	0	1.78087	0	0.989528
novel_234	10	0	0	0	0	0	3.58587	0	0	0	0	0
novel_235	0	9	0	0	0	0	0	4.57971	0	0	0	0
novel_236	0	7	0	0	0	0	0	3.56199	0	0	0	0
novel_237	0	0	0	0	0	8	0	0	0	0	0	2.63874
novel_238	0	7	0	0	0	0	0	3.56199	0	0	0	0
novel_239	0	0	0	0	0	7	0	0	0	0	0	2.3089
novel_241	0	0	0	8	0	0	0	0	0	2.84939	0	0
novel_244	0	7	0	0	0	0	0	3.56199	0	0	0	0
novel_245	0	0	0	0	7	0	0	0	0	0	3.072	0
novel_246	0	0	0	5	0	0	0	0	0	1.78087	0	0
novel_247	0	0	0	1	0	6	0	0	0	0.356174	0	1.97906
novel_248	0	0	0	0	9	0	0	0	0	0	3.94972	0
novel_249	0	0	0	0	0	7	0	0	0	0	0	2.3089
novel_25	124	92	170	102	81	105	44.4648	46.8148	65.6296	36.3298	35.5474	34.6335
novel_250	0	0	0	0	0	7	0	0	0	0	0	2.3089
novel_251	0	0	8	0	0	0	0	0	3.08845	0	0	0
novel_252	0	0	0	8	0	0	0	0	0	2.84939	0	0
novel_253	0	0	0	0	7	0	0	0	0	0	3.072	0
novel_254	0	3	2	0	3	2	0	1.52657	0.772113	0	1.31657	0.659685
novel_255	0	0	0	0	2	5	0	0	0	0	0.877715	1.64921
novel_256	0	0	0	7	0	0	0	0	0	2.49322	0	0
novel_257	0	0	0	0	5	0	0	0	0	0	2.19429	0
novel_258	0	0	0	0	0	7	0	0	0	0	0	2.3089
novel_259	0	0	0	7	0	0	0	0	0	2.49322	0	0
novel_26	1	0	11	0	0	0	0.358587	0	4.24662	0	0	0
novel_260	0	0	0	7	0	0	0	0	0	2.49322	0	0
novel_261	0	0	0	0	4	0	0	0	0	0	1.75543	0
novel_262	0	0	0	8	0	0	0	0	0	2.84939	0	0
novel_263	0	0	0	0	8	0	0	0	0	0	3.51086	0
novel_264	0	0	0	0	10	0	0	0	0	0	4.38857	0
novel_266	0	0	0	7	0	0	0	0	0	2.49322	0	0
novel_267	0	0	0	7	0	0	0	0	0	2.49322	0	0
novel_268	7	0	0	0	0	0	2.51011	0	0	0	0	0
novel_269	5	0	0	0	0	0	1.79294	0	0	0	0	0
novel_27	0	0	9	0	0	0	0	0	3.47451	0	0	0
novel_270	0	6	0	0	0	0	0	3.05314	0	0	0	0
novel_271	0	0	0	0	7	0	0	0	0	0	3.072	0
novel_28	12	1	0	8	0	0	4.30305	0.508856	0	2.84939	0	0
novel_29	0	3	0	8	2	7	0	1.52657	0	2.84939	0.877715	2.3089
novel_3	7	11	4	0	4	5	2.51011	5.59742	1.54423	0	1.75543	1.64921
novel_30	105	99	188	126	231	122	37.6517	50.3768	72.5786	44.8779	101.376	40.2408
novel_31	11	0	0	17	0	0	3.94446	0	0	6.05496	0	0
novel_32	19	0	7	0	5	0	6.81316	0	2.7024	0	2.19429	0
novel_33	33	3	45	28	8	5	11.8334	1.52657	17.3725	9.97288	3.51086	1.64921
novel_34	0	9	2	1	1	1	0	4.57971	0.772113	0.356174	0.438857	0.329843
novel_35	0	0	0	6	2	4	0	0	0	2.13705	0.877715	1.31937
novel_36	13	2	0	0	0	0	4.66163	1.01771	0	0	0	0
novel_37	1	9	0	3	0	0	0.358587	4.57971	0	1.06852	0	0
novel_38	0	3	19	0	0	4	0	1.52657	7.33507	0	0	1.31937
novel_39	0	0	0	16	0	0	0	0	0	5.69879	0	0
novel_4	0	0	0	0	0	5	0	0	0	0	0	1.64921
novel_40	0	0	6	0	0	0	0	0	2.31634	0	0	0
novel_41	7	0	6	0	0	0	2.51011	0	2.31634	0	0	0
novel_42	8	10	0	34	0	0	2.8687	5.08856	0	12.1099	0	0
novel_43	0	0	13	0	0	0	0	0	5.01874	0	0	0
novel_44	0	0	3	0	0	11	0	0	1.15817	0	0	3.62827
novel_45	0	3	0	4	7	0	0	1.52657	0	1.4247	3.072	0
novel_46	13	2	19	34	7	7	4.66163	1.01771	7.33507	12.1099	3.072	2.3089
novel_47	0	0	13	0	0	0	0	0	5.01874	0	0	0
novel_49	0	0	0	8	0	0	0	0	0	2.84939	0	0
novel_5	16	2	0	0	0	0	5.7374	1.01771	0	0	0	0
novel_50	0	0	0	5	0	8	0	0	0	1.78087	0	2.63874
novel_51	0	14	6	1	6	0	0	7.12399	2.31634	0.356174	2.63314	0
novel_52	0	10	5	0	0	0	0	5.08856	1.93028	0	0	0
novel_53	0	0	4	6	0	0	0	0	1.54423	2.13705	0	0
novel_54	0	0	7	0	0	1	0	0	2.7024	0	0	0.329843
novel_55	0	0	0	0	10	7	0	0	0	0	4.38857	2.3089
novel_56	0	0	7	5	0	11	0	0	2.7024	1.78087	0	3.62827
novel_57	0	6	0	0	4	4	0	3.05314	0	0	1.75543	1.31937
novel_58	7	0	0	0	5	0	2.51011	0	0	0	2.19429	0
novel_59	34	21	62	25	19	18	12.192	10.686	23.9355	8.90435	8.33829	5.93717
novel_6	10	0	0	2	0	0	3.58587	0	0	0.712348	0	0
novel_60	4	0	0	0	0	15	1.43435	0	0	0	0	4.94764
novel_61	0	0	12	0	0	0	0	0	4.63268	0	0	0
novel_62	22	16	9	2	35	2	7.88892	8.1417	3.47451	0.712348	15.36	0.659685
novel_64	10	5	12	5	0	0	3.58587	2.54428	4.63268	1.78087	0	0
novel_65	0	0	0	13	2	7	0	0	0	4.63026	0.877715	2.3089
novel_66	0	0	13	0	0	0	0	0	5.01874	0	0	0
novel_67	3	0	0	3	0	5	1.07576	0	0	1.06852	0	1.64921
novel_69	0	6	0	0	6	0	0	3.05314	0	0	2.63314	0
novel_7	0	0	16	0	0	0	0	0	6.17691	0	0	0
novel_70	10	0	0	0	0	0	3.58587	0	0	0	0	0
novel_71	0	1	16	0	0	0	0	0.508856	6.17691	0	0	0
novel_72	8	3	0	0	3	0	2.8687	1.52657	0	0	1.31657	0
novel_73	19	0	0	0	0	0	6.81316	0	0	0	0	0
novel_74	0	3	11	9	6	0	0	1.52657	4.24662	3.20557	2.63314	0
novel_75	61	31	72	82	37	48	21.8738	15.7745	27.7961	29.2063	16.2377	15.8324
novel_76	0	0	13	0	0	10	0	0	5.01874	0	0	3.29843
novel_77	0	0	13	0	0	0	0	0	5.01874	0	0	0
novel_78	0	0	11	2	0	0	0	0	4.24662	0.712348	0	0
novel_8	0	6	0	0	0	5	0	3.05314	0	0	0	1.64921
novel_80	17	0	0	0	0	0	6.09598	0	0	0	0	0
novel_82	0	14	3	7	8	0	0	7.12399	1.15817	2.49322	3.51086	0
novel_85	0	0	12	0	0	0	0	0	4.63268	0	0	0
novel_86	9	4	25	24	48	32	3.22728	2.03542	9.65141	8.54818	21.0652	10.555
novel_87	0	0	0	0	14	0	0	0	0	0	6.144	0
novel_88	0	0	0	14	0	0	0	0	0	4.98644	0	0
novel_89	63	19	37	73	31	55	22.591	9.66827	14.2841	26.0007	13.6046	18.1413
novel_9	0	0	6	0	0	0	0	0	2.31634	0	0	0
novel_90	5	7	3	1	7	5	1.79294	3.56199	1.15817	0.356174	3.072	1.64921
novel_91	13	0	0	0	0	0	4.66163	0	0	0	0	0
novel_92	0	0	11	0	0	0	0	0	4.24662	0	0	0
novel_93	0	0	12	0	0	0	0	0	4.63268	0	0	0
novel_94	4	1	12	21	3	7	1.43435	0.508856	4.63268	7.47966	1.31657	2.3089
novel_95	0	0	11	0	0	0	0	0	4.24662	0	0	0
novel_96	12	0	0	3	0	0	4.30305	0	0	1.06852	0	0
novel_97	18	0	0	1	0	7	6.45457	0	0	0.356174	0	2.3089
novel_98	6	0	0	0	0	6	2.15152	0	0	0	0	1.97906
novel_99	11	4	9	3	11	6	3.94446	2.03542	3.47451	1.06852	4.82743	1.97906
