# Supplementary material for: Regulation of Parkinson’s disease-associated genes by Pumilio proteins and microRNAs in SH-SY5Y neuronal cells
Source: PLoS One. 2022 Sep 29;17(9):e0275235. doi: 10.1371/journal.pone.0275235 (PMC9522289; doi:10.1371/journal.pone.0275235)
Supplement: S4 Table — (XLSX) [file pone.0275235.s009.xlsx]

## Sheet: DEseq2 analysis
Table S4. Differential expression analysis
sRNA	KD_readcount	WT_readcount	log2FoldChange	pval	padj	significant
hsa-let-7a-3p	2.37736	1.0346	0.15402	0.72812	NA	FALSE
hsa-let-7a-5p	101262	104868	-0.049299	0.8009	0.99478	FALSE
hsa-let-7b-3p	42.6928	42.3389	0.014005	0.98092	0.99478	FALSE
hsa-let-7b-5p	56926.4	61154.8	-0.10066	0.62363	0.99478	FALSE
hsa-let-7c-3p	12.8407	13.0499	-0.0054097	0.99329	0.99478	FALSE
hsa-let-7c-5p	77047	74451	0.04763	0.84486	0.99478	FALSE
hsa-let-7d-3p	1571.12	1420.81	0.14236	0.47939	0.99478	FALSE
hsa-let-7d-5p	1030.52	1321.25	-0.34509	0.16628	0.99478	FALSE
hsa-let-7e-3p	44.0491	53.7067	-0.23123	0.62751	0.99478	FALSE
hsa-let-7e-5p	23945.9	25140.8	-0.068865	0.70071	0.99478	FALSE
hsa-let-7f-1-3p	0	0.775948	-0.088885	0.68669	NA	FALSE
hsa-let-7f-2-3p	0.312743	0	0.038994	0.79164	NA	FALSE
hsa-let-7f-5p	36443.3	37169	-0.027188	0.91901	0.99478	FALSE
hsa-let-7g-3p	0	2.27467	-0.34055	0.39372	NA	FALSE
hsa-let-7g-5p	94011.8	101385	-0.10632	0.59042	0.99478	FALSE
hsa-let-7i-3p	0	0.775948	-0.088885	0.68669	NA	FALSE
hsa-let-7i-5p	196096	212129	-0.11059	0.58109	0.99478	FALSE
hsa-miR-100-5p	3772.91	3973.1	-0.071951	0.77378	0.99478	FALSE
hsa-miR-101-3p	535.753	487.586	0.13312	0.49962	0.99478	FALSE
hsa-miR-101-5p	0.312743	0	0.038994	0.79164	NA	FALSE
hsa-miR-10392-5p	15.2604	11.4446	0.26956	0.66123	0.99478	FALSE
hsa-miR-10394-3p	2.50194	0.775948	0.14773	0.69588	NA	FALSE
hsa-miR-10394-5p	2.99003	9.1237	-0.46763	0.42938	0.99478	FALSE
hsa-miR-10395-3p	58.7151	45.1991	0.32803	0.48787	0.99478	FALSE
hsa-miR-10396a-5p	5.62937	0	0.4179	NA	NA	NA
hsa-miR-10397-3p	0.479711	1.14589	-0.07304	0.81255	NA	FALSE
hsa-miR-10399-3p	0	1.5519	-0.16084	0.57851	NA	FALSE
hsa-miR-103a-2-5p	0.479711	0	0.057919	0.74594	NA	FALSE
hsa-miR-103a-3p	13374.4	16129.5	-0.26457	0.15535	0.99478	FALSE
hsa-miR-103b	12655.8	15406.5	-0.27777	0.13575	0.99478	FALSE
hsa-miR-10401-3p	58.4816	85.5352	-0.47821	0.24583	0.99478	FALSE
hsa-miR-10401-5p	0	3.10413	-0.27379	0.45233	NA	FALSE
hsa-miR-10523-5p	0	0.517299	-0.061582	0.73936	NA	FALSE
hsa-miR-10527-5p	17.7521	32.7546	-0.59422	0.32466	0.99478	FALSE
hsa-miR-105-3p	35.4676	63.6989	-0.70582	0.13203	0.99478	FALSE
hsa-miR-105-5p	2396.82	2567.76	-0.097289	0.6175	0.99478	FALSE
hsa-miR-106a-5p	5.61217	13.007	-0.64577	0.31524	0.99478	FALSE
hsa-miR-106b-3p	105285	87289.6	0.26667	0.077133	0.99478	FALSE
hsa-miR-106b-5p	85.1636	105.29	-0.26699	0.53327	0.99478	FALSE
hsa-miR-107	151.921	224.187	-0.51881	0.14139	0.99478	FALSE
hsa-miR-10a-3p	0	0.381963	-0.046291	0.77415	NA	FALSE
hsa-miR-10a-5p	237.064	356.294	-0.30558	0.63529	0.99478	FALSE
hsa-miR-10b-3p	190.036	197.257	-0.055084	0.87384	0.99478	FALSE
hsa-miR-10b-5p	77640.8	77352.5	0.0050047	0.98737	0.99478	FALSE
hsa-miR-11399	3.46137	0.517299	0.35562	0.44571	NA	FALSE
hsa-miR-11401	15.32	11.1329	0.1938	0.76054	0.99478	FALSE
hsa-miR-1178-3p	0	2.09274	-0.31151	0.41866	NA	FALSE
hsa-miR-1180-3p	7346.49	6387.89	0.19629	0.35312	0.99478	FALSE
hsa-miR-1180-5p	0	4.39704	-0.34935	NA	NA	NA
hsa-miR-1185-1-3p	6.72726	1.5519	0.38594	0.45604	0.99478	FALSE
hsa-miR-1185-2-3p	0.479711	0.517299	-0.0070264	0.97858	NA	FALSE
hsa-miR-12114	2.3207	0	0.22571	0.49988	NA	FALSE
hsa-miR-12117	0.479711	0	0.057919	0.74594	NA	FALSE
hsa-miR-12136	9.43997	11.4917	-0.17874	0.77676	0.99478	FALSE
hsa-miR-1224-3p	0	1.90982	-0.18792	0.54466	NA	FALSE
hsa-miR-1224-5p	57.9281	45.1953	0.32223	0.43154	0.99478	FALSE
hsa-miR-122-5p	143.671	238.484	-0.57886	0.26714	0.99478	FALSE
hsa-miR-1226-3p	11.3632	24.2982	-0.76871	0.18772	0.99478	FALSE
hsa-miR-1226-5p	4.6414	2.44557	0.16858	0.7361	0.99478	FALSE
hsa-miR-1227-3p	3.85046	7.85217	-0.50543	0.43317	0.99478	FALSE
hsa-miR-1228-3p	2.87827	1.29325	0.11313	0.77438	NA	FALSE
hsa-miR-1229-3p	2.1892	3.00353	-0.096316	0.85731	NA	FALSE
hsa-miR-122b-3p	143.671	238.484	-0.57886	0.26714	0.99478	FALSE
hsa-miR-1234-3p	25.974	38.6258	-0.42669	0.43666	0.99478	FALSE
hsa-miR-1236-3p	6.88034	0	0.47183	NA	NA	NA
hsa-miR-1237-3p	2.50194	0.517299	0.18152	0.62648	NA	FALSE
hsa-miR-1238-3p	1.43913	0	0.15187	0.58871	NA	FALSE
hsa-miR-1243	0.870262	0	0.099964	0.66615	NA	FALSE
hsa-miR-124-3p	222.887	219.284	0.021101	0.94632	0.99478	FALSE
hsa-miR-1244	0	0.517299	-0.061582	0.73936	NA	FALSE
hsa-miR-1245a	0	1.90982	-0.18792	0.54466	NA	FALSE
hsa-miR-1245b-3p	1.45044	3.24506	-0.17923	0.70728	NA	FALSE
hsa-miR-1245b-5p	0	1.90982	-0.18792	0.54466	NA	FALSE
hsa-miR-124-5p	57.389	72.4476	-0.30369	0.47298	0.99478	FALSE
hsa-miR-1246	112.411	78.0239	0.46927	0.25792	0.99478	FALSE
hsa-miR-1247-3p	275.163	296.443	-0.09996	0.77025	0.99478	FALSE
hsa-miR-1247-5p	72.4189	72.9184	-0.013001	0.97862	0.99478	FALSE
hsa-miR-1248	1.43913	0.540843	0.1255	0.74328	NA	FALSE
hsa-miR-1249-5p	3.44017	1.10523	0.23141	0.61571	NA	FALSE
hsa-miR-1250-5p	471.542	454.687	0.050333	0.80674	0.99478	FALSE
hsa-miR-1252-5p	0.580175	0	0.069426	0.72182	NA	FALSE
hsa-miR-1253	0	2.53975	-0.23611	0.49044	NA	FALSE
hsa-miR-1255a	4.6301	5.73772	-0.089094	0.87816	0.99478	FALSE
hsa-miR-1255b-5p	1.16035	0	0.12835	0.62176	NA	FALSE
hsa-miR-1257	1.91885	1.81055	0.0047485	0.99012	NA	FALSE
hsa-miR-125a-3p	289.798	332.908	-0.18847	0.50302	0.99478	FALSE
hsa-miR-125a-5p	3072.25	3221.87	-0.067203	0.74461	0.99478	FALSE
hsa-miR-125b-1-3p	5277.01	5393.98	-0.031063	0.8475	0.99478	FALSE
hsa-miR-125b-2-3p	3282.3	2736.1	0.25912	0.079409	0.99478	FALSE
hsa-miR-125b-5p	5891.62	6257.56	-0.084679	0.68024	0.99478	FALSE
hsa-miR-1260a	35.4224	33.4328	0.063218	0.90088	0.99478	FALSE
hsa-miR-1260b	4159.5	4036.1	0.04233	0.84738	0.99478	FALSE
hsa-miR-1262	4.8453	1.53988	0.40037	0.47371	NA	FALSE
hsa-miR-126-3p	2781.14	3406.46	-0.2833	0.21264	0.99478	FALSE
hsa-miR-126-5p	0.312743	13.1812	-1.2205	NA	NA	NA
hsa-miR-1266-5p	0.959423	9.24568	-0.98517	0.10766	0.99478	FALSE
hsa-miR-1268a	571.92	468.398	0.26805	0.42344	0.99478	FALSE
hsa-miR-1269a	564.568	532.452	0.082382	0.76294	0.99478	FALSE
hsa-miR-1269b	4150.92	3155.17	0.38939	0.019862	0.99478	TRUE
hsa-miR-1270	8.48644	13.226	-0.28255	0.65908	0.99478	FALSE
hsa-miR-1271-5p	56.9643	50.2999	0.15264	0.72251	0.99478	FALSE
hsa-miR-1272	1.74052	0	0.17985	0.55276	NA	FALSE
hsa-miR-1273c	1.74052	3.90328	-0.18304	0.70114	NA	FALSE
hsa-miR-1273h-3p	0.479711	0	0.057919	0.74594	NA	FALSE
hsa-miR-127-3p	52.1163	235.15	-1.3962	0.023454	0.99478	TRUE
hsa-miR-1275	8.06335	0.258649	0.76715	NA	NA	NA
hsa-miR-127-5p	3.19096	0	0.28628	0.43879	NA	FALSE
hsa-miR-1276	93.1507	72.3086	0.31577	0.45188	0.99478	FALSE
hsa-miR-1278	2.23159	3.15088	-0.11367	0.82835	NA	FALSE
hsa-miR-128-1-5p	708.508	606.795	0.21879	0.30067	0.99478	FALSE
hsa-miR-128-2-5p	1.91885	7.34046	-0.50858	0.37749	0.99478	FALSE
hsa-miR-1283	0	3.05571	-0.26772	0.45825	NA	FALSE
hsa-miR-128-3p	4632.09	4690.24	-0.018008	0.9037	0.99478	FALSE
hsa-miR-1284	0	1.5519	-0.16084	0.57851	NA	FALSE
hsa-miR-1285-3p	51.2575	38.8763	0.34144	0.46299	0.99478	FALSE
hsa-miR-1285-5p	20.5357	13.1715	0.46845	0.41908	0.99478	FALSE
hsa-miR-1286	0	2.65663	-0.38302	0.35953	NA	FALSE
hsa-miR-1287-5p	6.22777	16.6479	-0.65787	0.3071	0.99478	FALSE
hsa-miR-1288-3p	95.6421	78.6519	0.23819	0.60908	0.99478	FALSE
hsa-miR-1289	2.1892	0.775948	0.1255	0.73324	NA	FALSE
hsa-miR-1291	63.093	48.1971	0.3093	0.54724	0.99478	FALSE
hsa-miR-129-1-3p	518.412	444.028	0.21884	0.24546	0.99478	FALSE
hsa-miR-129-2-3p	97.9778	87.1774	0.14832	0.6742	0.99478	FALSE
hsa-miR-1292-3p	1.87646	4.46668	-0.21329	0.66684	NA	FALSE
hsa-miR-1292-5p	205.631	187.534	0.12636	0.6759	0.99478	FALSE
hsa-miR-1293	7.10797	10.3333	-0.30198	0.63912	0.99478	FALSE
hsa-miR-1294	1.25097	4.49156	-0.28162	0.55748	NA	FALSE
hsa-miR-129-5p	34631.3	29544.9	0.22455	0.21754	0.99478	FALSE
hsa-miR-1296-5p	767.772	835.21	-0.11416	0.67228	0.99478	FALSE
hsa-miR-1298-3p	0.892918	1.42808	-0.08888	0.84529	NA	FALSE
hsa-miR-1298-5p	73.8436	88.4495	-0.23289	0.50976	0.99478	FALSE
hsa-miR-1299	39.0028	27.4547	0.40732	0.44542	0.99478	FALSE
hsa-miR-1301-3p	3536.99	3607.54	-0.027573	0.86688	0.99478	FALSE
hsa-miR-1302	3.12743	0	0.28132	0.44347	NA	FALSE
hsa-miR-1303	112.776	157.598	-0.42015	0.32191	0.99478	FALSE
hsa-miR-1304-5p	12.5659	18.197	-0.36253	0.54454	0.99478	FALSE
hsa-miR-1305	0	1.41097	-0.14837	0.59512	NA	FALSE
hsa-miR-1306-3p	336.292	320.545	0.069394	0.78775	0.99478	FALSE
hsa-miR-1306-5p	135.363	119.334	0.15598	0.72919	0.99478	FALSE
hsa-miR-1307-3p	28467.3	29480.6	-0.047825	0.86743	0.99478	FALSE
hsa-miR-1307-5p	144.558	97.193	0.50049	0.23392	0.99478	FALSE
hsa-miR-130a-3p	31.7177	35.0348	-0.10884	0.84	0.99478	FALSE
hsa-miR-130a-5p	11.9661	8.20599	0.27897	0.66461	0.99478	FALSE
hsa-miR-130b-3p	101.659	107.852	-0.081477	0.84795	0.99478	FALSE
hsa-miR-130b-5p	3111.05	2862.22	0.11757	0.54675	0.99478	FALSE
hsa-miR-1322	1.74052	0.775948	0.091227	0.79568	NA	FALSE
hsa-miR-1323	0.60283	16.7066	-0.97181	NA	NA	NA
hsa-miR-132-3p	1636.4	1570.54	0.055317	0.8568	0.99478	FALSE
hsa-miR-132-5p	1760.34	1699.75	0.049112	0.78984	0.99478	FALSE
hsa-miR-133a-3p	10.6515	7.69938	0.18724	0.76668	0.99478	FALSE
hsa-miR-133b	0.479711	0	0.057919	0.74594	NA	FALSE
hsa-miR-1343-3p	36.7837	40.1883	-0.10575	0.82244	0.99478	FALSE
hsa-miR-134-5p	38.6364	54.0452	-0.38866	0.43035	0.99478	FALSE
hsa-miR-135a-2-3p	1.43913	0	0.15187	0.58871	NA	FALSE
hsa-miR-135a-3p	2415.12	1988.46	0.27356	0.18712	0.99478	FALSE
hsa-miR-135a-5p	4.06566	6.72423	-0.1497	0.77646	0.99478	FALSE
hsa-miR-135b-5p	0	3.74441	-0.46102	0.30309	NA	FALSE
hsa-miR-136-3p	0	2.29178	-0.21633	0.51187	NA	FALSE
hsa-miR-136-5p	0.312743	0.763927	-0.054123	0.84089	NA	FALSE
hsa-miR-137-5p	154.611	194.681	-0.30939	0.30974	0.99478	FALSE
hsa-miR-138-1-3p	3.52636	6.32481	-0.30345	0.62694	0.99478	FALSE
hsa-miR-138-2-3p	4.06566	0.775948	0.24232	0.55949	NA	FALSE
hsa-miR-138-5p	60.9166	69.7222	-0.15321	0.74572	0.99478	FALSE
hsa-miR-139-3p	406.269	374.945	0.11534	0.62448	0.99478	FALSE
hsa-miR-139-5p	29264.1	25642.8	0.18557	0.36926	0.99478	FALSE
hsa-miR-1-3p	123.187	681.242	-0.93453	NA	NA	NA
hsa-miR-140-3p	3482.39	3204.06	0.11698	0.56774	0.99478	FALSE
hsa-miR-140-5p	15.7131	9.99249	0.43633	0.4678	0.99478	FALSE
hsa-miR-141-3p	0.792454	1.67521	-0.16132	0.72561	NA	FALSE
hsa-miR-141-5p	0.625486	0	0.074267	0.71227	NA	FALSE
hsa-miR-142-3p	3.37074	5.22417	-0.18059	0.76001	0.99478	FALSE
hsa-miR-142-5p	6.69618	13.6755	-0.42573	0.50401	0.99478	FALSE
hsa-miR-143-3p	5148.37	5215.3	-0.017236	0.95594	0.99478	FALSE
hsa-miR-143-5p	8.52445	22.9707	-0.82939	0.19365	0.99478	FALSE
hsa-miR-144-3p	1.80849	0.381963	0.22721	0.57833	NA	FALSE
hsa-miR-145-3p	29.3817	25.2451	0.179	0.7437	0.99478	FALSE
hsa-miR-145-5p	143.437	200.111	-0.434	0.27082	0.99478	FALSE
hsa-miR-1468-5p	53.9062	24.536	0.90099	0.084749	0.99478	FALSE
hsa-miR-146a-5p	40.8806	46.6721	-0.14657	0.79339	0.99478	FALSE
hsa-miR-146b-3p	165.948	93.4923	0.76018	0.02838	0.99478	TRUE
hsa-miR-146b-5p	644.049	652.514	-0.018893	0.93201	0.99478	FALSE
hsa-miR-147a	0.479711	0	0.057919	0.74594	NA	FALSE
hsa-miR-147b-3p	43.4755	20.1576	0.79139	0.17025	0.99478	FALSE
hsa-miR-148a-3p	84204.6	66137.4	0.33055	0.24542	0.99478	FALSE
hsa-miR-148a-5p	110.195	112.029	-0.025962	0.9517	0.99478	FALSE
hsa-miR-148b-3p	1828.26	2068.36	-0.17396	0.40215	0.99478	FALSE
hsa-miR-148b-5p	12.0906	33.6978	-1.0308	0.078488	0.99478	FALSE
hsa-miR-149-3p	5.28813	13.42	-0.62553	0.3306	0.99478	FALSE
hsa-miR-149-5p	11541.2	10371.3	0.15053	0.4454	0.99478	FALSE
hsa-miR-150-3p	1.72922	2.69779	-0.13311	0.79593	NA	FALSE
hsa-miR-150-5p	26.9758	11.7905	0.90092	0.10588	0.99478	FALSE
hsa-miR-151a-3p	412899	338836	0.27486	0.25429	0.99478	FALSE
hsa-miR-151a-5p	177.55	278.509	-0.61583	0.040944	0.99478	TRUE
hsa-miR-151b	5.84711	24.1395	-1.3417	0.028212	0.99478	TRUE
hsa-miR-152-3p	865.656	980.088	-0.17648	0.31575	0.99478	FALSE
hsa-miR-152-5p	10.3201	10.6627	-0.020784	0.97393	0.99478	FALSE
hsa-miR-153-3p	0	0.258649	-0.032124	0.81194	NA	FALSE
hsa-miR-1538	3.12743	0	0.28132	0.44347	NA	FALSE
hsa-miR-155-5p	15.5619	8.93895	0.45736	0.47504	0.99478	FALSE
hsa-miR-15a-5p	0.312743	0	0.038994	0.79164	NA	FALSE
hsa-miR-15b-3p	207.265	266.885	-0.34153	0.30282	0.99478	FALSE
hsa-miR-15b-5p	730.749	867.636	-0.24047	0.19182	0.99478	FALSE
hsa-miR-1-5p	0.312743	0	0.038994	0.79164	NA	FALSE
hsa-miR-16-1-3p	0	1.36388	-0.22908	0.49921	NA	FALSE
hsa-miR-16-2-3p	202.211	199.129	0.017209	0.96467	0.99478	FALSE
hsa-miR-16-5p	129.66	157.447	-0.25641	0.5123	0.99478	FALSE
hsa-miR-17-3p	7.65998	10.4322	-0.17443	0.78344	0.99478	FALSE
hsa-miR-17-5p	261.926	392.089	-0.55852	0.03026	0.99478	TRUE
hsa-miR-181a-2-3p	6174.84	5465.01	0.17287	0.33854	0.99478	FALSE
hsa-miR-181a-3p	24.4344	22.1904	0.1028	0.85276	0.99478	FALSE
hsa-miR-181a-5p	6189.89	7132.16	-0.19765	0.39139	0.99478	FALSE
hsa-miR-181b-2-3p	0	1.41097	-0.14837	0.59512	NA	FALSE
hsa-miR-181b-3p	0.312743	0	0.038994	0.79164	NA	FALSE
hsa-miR-181b-5p	5289.2	6188.81	-0.22102	0.27195	0.99478	FALSE
hsa-miR-181c-3p	83.8749	81.5571	0.04241	0.92111	0.99478	FALSE
hsa-miR-181c-5p	14.2627	13.1429	0.071812	0.90407	0.99478	FALSE
hsa-miR-181d-3p	6.16969	0.775948	0.50676	0.32846	NA	FALSE
hsa-miR-181d-5p	2619.18	2764.08	-0.075654	0.73915	0.99478	FALSE
hsa-miR-182-5p	206.508	100.765	0.97329	0.0012869	0.42983	TRUE
hsa-miR-183-5p	360.07	293.148	0.27838	0.37888	0.99478	FALSE
hsa-miR-184	448.775	211.343	0.94183	NA	NA	NA
hsa-miR-1843	1557.67	1347.58	0.20468	0.28486	0.99478	FALSE
hsa-miR-185-3p	256.669	305.408	-0.23228	0.43494	0.99478	FALSE
hsa-miR-185-5p	195.623	257.035	-0.37638	0.15285	0.99478	FALSE
hsa-miR-186-5p	150.766	229.395	-0.55267	0.11993	0.99478	FALSE
hsa-miR-187-3p	8.1452	7.45408	0.03801	0.95199	0.99478	FALSE
hsa-miR-188-5p	8.95334	4.05014	0.51345	0.42426	0.99478	FALSE
hsa-miR-18a-3p	358.424	415.663	-0.20723	0.35076	0.99478	FALSE
hsa-miR-18a-5p	2.11977	2.56245	-0.056958	0.91389	NA	FALSE
hsa-miR-18b-3p	6.09184	0.775948	0.33836	NA	NA	NA
hsa-miR-1908-3p	4.69114	1.36388	0.28644	0.55655	NA	FALSE
hsa-miR-1908-5p	90.1997	106.683	-0.2036	0.64922	0.99478	FALSE
hsa-miR-1909-3p	8.70705	3.22152	0.43967	0.46291	0.99478	FALSE
hsa-miR-190a-5p	0	4.20902	-0.53279	0.25847	NA	FALSE
hsa-miR-190b-5p	3.99769	8.03459	-0.3886	0.53903	0.99478	FALSE
hsa-miR-1910-3p	2.39856	0	0.22753	0.49791	NA	FALSE
hsa-miR-1910-5p	13.8055	6.68882	0.41498	0.51082	0.99478	FALSE
hsa-miR-1911-5p	0	0.258649	-0.032124	0.81194	NA	FALSE
hsa-miR-1912-3p	1.16035	0	0.12835	0.62176	NA	FALSE
hsa-miR-1912-5p	2.61079	1.29325	0.1015	0.79546	NA	FALSE
hsa-miR-1913	2.87827	2.35139	0.038433	0.93416	NA	FALSE
hsa-miR-191-3p	25.9243	34.7397	-0.33491	0.51885	0.99478	FALSE
hsa-miR-1914-5p	5.83873	1.69316	0.32395	0.526	0.99478	FALSE
hsa-miR-1915-3p	0	0.258649	-0.032124	0.81194	NA	FALSE
hsa-miR-191-5p	5263.14	6384.65	-0.27037	0.22083	0.99478	FALSE
hsa-miR-192-5p	92.6844	123.784	-0.34133	0.47448	0.99478	FALSE
hsa-miR-193a-5p	103.89	77.1936	0.39792	0.25619	0.99478	FALSE
hsa-miR-193b-3p	262.23	265.472	-0.021319	0.93375	0.99478	FALSE
hsa-miR-193b-5p	11.9108	7.56997	0.3498	0.58742	0.99478	FALSE
hsa-miR-194-3p	40.3498	41.1896	-0.0097961	0.98564	0.99478	FALSE
hsa-miR-194-5p	14.5709	2.56888	0.89701	0.15251	0.99478	FALSE
hsa-miR-195-3p	1057.75	883.281	0.25352	0.2411	0.99478	FALSE
hsa-miR-195-5p	8.44805	8.40078	-0.0035571	0.9956	0.9956	FALSE
hsa-miR-196a-5p	0	1.97536	-0.19472	0.53657	NA	FALSE
hsa-miR-196b-5p	0.312743	0	0.038994	0.79164	NA	FALSE
hsa-miR-1972	0.312743	2.84514	-0.23688	0.53476	NA	FALSE
hsa-miR-197-3p	7019.67	7271.56	-0.049698	0.78577	0.99478	FALSE
hsa-miR-197-5p	6.49963	4.34386	0.21461	0.72919	0.99478	FALSE
hsa-miR-199a-3p	2347.85	2873.09	-0.28192	0.22876	0.99478	FALSE
hsa-miR-199a-5p	684.077	797.017	-0.21479	0.34193	0.99478	FALSE
hsa-miR-199b-5p	246.856	323.624	-0.37365	0.1907	0.99478	FALSE
hsa-miR-19a-3p	0.312743	0	0.038994	0.79164	NA	FALSE
hsa-miR-19b-1-5p	7.2537	1.59899	0.78841	0.20892	0.99478	FALSE
hsa-miR-19b-3p	3.98347	4.51936	-0.060724	0.9185	0.99478	FALSE
hsa-miR-200a-3p	133.627	40.3153	1.2472	0.031307	0.99478	TRUE
hsa-miR-200a-5p	23.843	25.5643	-0.053921	0.93176	0.99478	FALSE
hsa-miR-200b-3p	100.537	49.5832	0.74972	0.19122	0.99478	FALSE
hsa-miR-200b-5p	2.24289	5.9881	-0.36542	0.52474	0.99478	FALSE
hsa-miR-200c-3p	78.3251	72.7068	0.097412	0.80675	0.99478	FALSE
hsa-miR-202-5p	0	2.29178	-0.21633	0.51187	NA	FALSE
hsa-miR-203a-3p	16.5933	16.5191	0.0062282	0.99229	0.99478	FALSE
hsa-miR-203b-3p	0.938228	0	0.10664	0.65519	NA	FALSE
hsa-miR-203b-5p	16.5933	16.5191	0.0062282	0.99229	0.99478	FALSE
hsa-miR-204-5p	16.8906	16.1842	0.037224	0.95395	0.99478	FALSE
hsa-miR-205-5p	83.5624	45.6126	0.69693	0.18501	0.99478	FALSE
hsa-miR-206	23.9858	37.8994	-0.41246	0.50708	0.99478	FALSE
hsa-miR-20a-5p	224.366	265.437	-0.2307	0.44396	0.99478	FALSE
hsa-miR-20b-3p	6.02689	3.88008	0.16598	0.77267	0.99478	FALSE
hsa-miR-20b-5p	7.58763	16.6244	-0.65465	0.30432	0.99478	FALSE
hsa-miR-210-3p	166.496	202.162	-0.26455	0.43473	0.99478	FALSE
hsa-miR-210-5p	261.988	278.796	-0.088689	0.68747	0.99478	FALSE
hsa-miR-2110	126.812	118.116	0.099983	0.76263	0.99478	FALSE
hsa-miR-2113	8.24859	8.9154	-0.051806	0.93591	0.99478	FALSE
hsa-miR-2115-3p	0	6.49338	-0.43768	NA	NA	NA
hsa-miR-2116-3p	1.16035	0	0.12835	0.62176	NA	FALSE
hsa-miR-212-3p	6.73857	15.5227	-0.54228	0.39833	0.99478	FALSE
hsa-miR-212-5p	103.808	104.724	-0.017129	0.96832	0.99478	FALSE
hsa-miR-21-3p	63.1001	78.894	-0.29973	0.41437	0.99478	FALSE
hsa-miR-214-3p	430.728	507.898	-0.23113	0.31134	0.99478	FALSE
hsa-miR-214-5p	514.464	537.44	-0.060916	0.82817	0.99478	FALSE
hsa-miR-215-5p	10.5299	9.42844	0.067785	0.91509	0.99478	FALSE
hsa-miR-21-5p	5647.15	7412.47	-0.38315	0.054193	0.99478	FALSE
hsa-miR-216a-3p	0	2.82194	-0.25542	0.47049	NA	FALSE
hsa-miR-218-2-3p	6.20955	8.02356	-0.1391	0.82497	0.99478	FALSE
hsa-miR-218-5p	35584.5	42202.8	-0.23914	0.26456	0.99478	FALSE
hsa-miR-219a-1-3p	163.894	129.377	0.30806	0.41862	0.99478	FALSE
hsa-miR-219a-2-3p	0	4.62556	-0.79746	0.13838	NA	FALSE
hsa-miR-219b-5p	0	4.62556	-0.79746	0.13838	NA	FALSE
hsa-miR-221-3p	36.5517	53.8896	-0.49253	0.26162	0.99478	FALSE
hsa-miR-221-5p	18.0225	8.78749	0.68592	0.25716	0.99478	FALSE
hsa-miR-222-3p	135.445	172.479	-0.33469	0.27095	0.99478	FALSE
hsa-miR-223-3p	1.20566	0.799493	0.083801	0.85175	NA	FALSE
hsa-miR-223-5p	0.938228	0	0.10664	0.65519	NA	FALSE
hsa-miR-22-3p	214.541	288.103	-0.40207	0.19879	0.99478	FALSE
hsa-miR-224-5p	4.95414	7.69888	-0.19616	0.74546	0.99478	FALSE
hsa-miR-22-5p	15.1187	10.211	0.28364	0.65983	0.99478	FALSE
hsa-miR-2276-3p	4.77733	4.11519	0.062626	0.91392	0.99478	FALSE
hsa-miR-2277-3p	3.38059	4.91434	-0.097299	0.84478	0.99478	FALSE
hsa-miR-2277-5p	173.677	168.324	0.040773	0.90128	0.99478	FALSE
hsa-miR-2278	0	3.24506	-0.4559	0.30698	NA	FALSE
hsa-miR-2355-3p	24.2005	33.8474	-0.31783	0.6046	0.99478	FALSE
hsa-miR-23a-3p	560.44	716.376	-0.34617	0.092487	0.99478	FALSE
hsa-miR-23a-5p	76.7938	71.8785	0.088719	0.82585	0.99478	FALSE
hsa-miR-23b-3p	1727.83	2185.86	-0.33282	0.065556	0.99478	FALSE
hsa-miR-23b-5p	356.311	300.177	0.23999	0.36342	0.99478	FALSE
hsa-miR-24-1-5p	50.9208	54.2897	-0.081038	0.86332	0.99478	FALSE
hsa-miR-24-2-5p	138.022	177.708	-0.34662	0.26006	0.99478	FALSE
hsa-miR-24-3p	5250.54	6203.57	-0.22999	0.38764	0.99478	FALSE
hsa-miR-2467-3p	0	2.32784	-0.22178	0.50585	NA	FALSE
hsa-miR-25-3p	88009.1	85744.4	0.036966	0.82384	0.99478	FALSE
hsa-miR-25-5p	890.689	1022.15	-0.19112	0.40529	0.99478	FALSE
hsa-miR-2681-5p	58.0085	65.3698	-0.15418	0.71807	0.99478	FALSE
hsa-miR-2682-3p	2.94618	7.83605	-0.4823	0.43447	0.99478	FALSE
hsa-miR-2682-5p	4702.71	4131.93	0.17615	0.55458	0.99478	FALSE
hsa-miR-26a-1-3p	3.12743	0.381963	0.24498	0.52936	NA	FALSE
hsa-miR-26a-5p	29808.5	34507.4	-0.20715	0.24272	0.99478	FALSE
hsa-miR-26b-3p	6.88034	0.258649	0.46525	NA	NA	NA
hsa-miR-26b-5p	4918.15	6049.06	-0.28639	0.26638	0.99478	FALSE
hsa-miR-27a-3p	234.168	295.26	-0.31965	0.20503	0.99478	FALSE
hsa-miR-27a-5p	1887.43	1578.64	0.25234	0.17865	0.99478	FALSE
hsa-miR-27b-3p	10073.6	11623.3	-0.20346	0.19081	0.99478	FALSE
hsa-miR-27b-5p	1173.55	1067.01	0.13401	0.43125	0.99478	FALSE
hsa-miR-28-3p	249.413	228.581	0.11636	0.68999	0.99478	FALSE
hsa-miR-28-5p	0.312743	2.45709	-0.30873	0.47693	NA	FALSE
hsa-miR-296-3p	467.405	421.233	0.13891	0.66556	0.99478	FALSE
hsa-miR-299-5p	0.938228	0	0.10664	0.65519	NA	FALSE
hsa-miR-29a-3p	162.05	223.123	-0.4382	0.15018	0.99478	FALSE
hsa-miR-29a-5p	0.312743	0	0.038994	0.79164	NA	FALSE
hsa-miR-29b-1-5p	0.870262	2.32784	-0.1241	0.74073	NA	FALSE
hsa-miR-29b-2-5p	1.27217	2.16337	-0.14743	0.7674	NA	FALSE
hsa-miR-29b-3p	1.73068	0	0.27552	0.44916	NA	FALSE
hsa-miR-29c-3p	1.39528	0.258649	0.26751	0.53604	NA	FALSE
hsa-miR-29c-5p	603.952	605.242	-0.003543	0.99001	0.99478	FALSE
hsa-miR-301a-5p	23.6589	19.7576	0.14592	0.81632	0.99478	FALSE
hsa-miR-301b-3p	1.91885	2.39848	-0.055299	0.90448	NA	FALSE
hsa-miR-301b-5p	23.3249	40.1259	-0.60806	0.25311	0.99478	FALSE
hsa-miR-302a-3p	0	3.05571	-0.26772	0.45825	NA	FALSE
hsa-miR-302a-5p	0	1.97536	-0.19472	0.53657	NA	FALSE
hsa-miR-3059-5p	0.625486	9.45808	-1.1781	0.058166	0.99478	FALSE
hsa-miR-3064-5p	49.4731	67.0551	-0.36607	0.41866	0.99478	FALSE
hsa-miR-3065-3p	469.294	414.554	0.16736	0.55316	0.99478	FALSE
hsa-miR-3065-5p	4.9443	3.87974	0.087289	0.87602	0.99478	FALSE
hsa-miR-3074-3p	41.0095	45.247	-0.11663	0.81251	0.99478	FALSE
hsa-miR-3074-5p	5239.42	6181.08	-0.22786	0.39294	0.99478	FALSE
hsa-miR-3085-3p	5.70128	18.6502	-0.72952	0.25466	0.99478	FALSE
hsa-miR-3085-5p	10.4448	10.5641	-0.021038	0.97388	0.99478	FALSE
hsa-miR-30a-3p	642.559	522.732	0.2847	0.24649	0.99478	FALSE
hsa-miR-30a-5p	1876.78	2354.27	-0.31328	0.22861	0.99478	FALSE
hsa-miR-30b-3p	82.5802	73.6278	0.14191	0.75086	0.99478	FALSE
hsa-miR-30b-5p	58.3301	65.0437	-0.12256	0.80778	0.99478	FALSE
hsa-miR-30c-1-3p	71.5538	68.3083	0.065293	0.8835	0.99478	FALSE
hsa-miR-30c-2-3p	161.292	153.178	0.064634	0.86313	0.99478	FALSE
hsa-miR-30c-5p	655.167	768.445	-0.2243	0.31431	0.99478	FALSE
hsa-miR-30d-3p	31.1883	19.2976	0.51758	0.34792	0.99478	FALSE
hsa-miR-30d-5p	30621.7	34396.7	-0.16578	0.23269	0.99478	FALSE
hsa-miR-30e-3p	2538.53	2072.05	0.2867	0.12771	0.99478	FALSE
hsa-miR-30e-5p	277.386	456.769	-0.67236	0.032673	0.99478	TRUE
hsa-miR-3115	14.3701	13.5838	0.025299	0.96774	0.99478	FALSE
hsa-miR-3117-3p	20.1225	15.6531	0.26136	0.64483	0.99478	FALSE
hsa-miR-3120-3p	514.464	537.44	-0.060916	0.82817	0.99478	FALSE
hsa-miR-3120-5p	70.9073	130.459	-0.76205	0.083919	0.99478	FALSE
hsa-miR-3121-3p	0	1.90982	-0.18792	0.54466	NA	FALSE
hsa-miR-3122	2.3207	0.846582	0.12764	0.73288	NA	FALSE
hsa-miR-3124-5p	5.82884	16.1754	-0.6922	0.2829	0.99478	FALSE
hsa-miR-3125	134.809	142.071	-0.076044	0.83485	0.99478	FALSE
hsa-miR-3126-3p	2.1892	4.03812	-0.20391	0.71058	NA	FALSE
hsa-miR-3126-5p	9.71179	7.82946	0.15762	0.80672	0.99478	FALSE
hsa-miR-3127-3p	3.75291	3.32079	0.035264	0.94346	0.99478	FALSE
hsa-miR-3127-5p	10.3161	8.44619	0.13682	0.83103	0.99478	FALSE
hsa-miR-3130-3p	0.479711	0.823037	-0.064195	0.85226	NA	FALSE
hsa-miR-3130-5p	1.91885	0.564388	0.12689	0.71705	NA	FALSE
hsa-miR-3131	36.1302	28.068	0.28912	0.56389	0.99478	FALSE
hsa-miR-3132	1.91885	0	0.19156	0.5386	NA	FALSE
hsa-miR-3133	3.75291	4.75446	-0.076708	0.88961	0.99478	FALSE
hsa-miR-3138	2.50194	3.83299	-0.10915	0.82573	NA	FALSE
hsa-miR-3140-3p	0	1.41097	-0.14837	0.59512	NA	FALSE
hsa-miR-3141	4.73056	4.49122	0.018855	0.9735	0.99478	FALSE
hsa-miR-3144-3p	0	1.34034	-0.22602	0.5025	NA	FALSE
hsa-miR-3144-5p	5.71415	5.52581	0.0059711	0.99179	0.99478	FALSE
hsa-miR-3146	0.312743	4.21496	-0.67672	0.21639	NA	FALSE
hsa-miR-3147	0	0.258649	-0.032124	0.81194	NA	FALSE
hsa-miR-3148	1.91885	0.258649	0.17344	0.61218	NA	FALSE
hsa-miR-3149	4.06122	4.81357	-0.057664	0.91932	0.99478	FALSE
hsa-miR-3150a-5p	45.3296	36.1717	0.26532	0.61632	0.99478	FALSE
hsa-miR-3150b-3p	36.1286	36.1717	0.0074312	0.98878	0.99478	FALSE
hsa-miR-3154	17.3389	14.4612	0.11267	0.8606	0.99478	FALSE
hsa-miR-3155b	2.11977	0.381963	0.25836	0.539	NA	FALSE
hsa-miR-3157-3p	54.2615	54.6177	-0.0070239	0.98711	0.99478	FALSE
hsa-miR-3157-5p	5.67025	5.3378	0.027891	0.96239	0.99478	FALSE
hsa-miR-3158-3p	6500.34	4676.96	0.44954	0.12293	0.99478	FALSE
hsa-miR-3158-5p	6500.34	4673.43	0.45052	0.12245	0.99478	FALSE
hsa-miR-31-5p	3.22643	0.381963	0.53266	0.30717	NA	FALSE
hsa-miR-3163	1.16035	0	0.12835	0.62176	NA	FALSE
hsa-miR-3164	7.53394	5.56681	0.22642	0.72518	0.99478	FALSE
hsa-miR-3170	10.8692	4.24968	0.56398	0.37617	0.99478	FALSE
hsa-miR-3173-3p	0.580175	2.25755	-0.15329	0.67491	NA	FALSE
hsa-miR-3173-5p	18.2632	14.6938	0.21966	0.72094	0.99478	FALSE
hsa-miR-3174	1.82969	6.44303	-0.47296	0.41025	0.99478	FALSE
hsa-miR-3175	18.7189	30.054	-0.54078	0.30388	0.99478	FALSE
hsa-miR-3176	35.1948	22.3247	0.53562	0.28886	0.99478	FALSE
hsa-miR-3177-3p	551.188	589.043	-0.088266	0.78328	0.99478	FALSE
hsa-miR-3177-5p	5.19059	5.73772	-0.058712	0.9241	0.99478	FALSE
hsa-miR-3179	6.81935	1.29325	0.43835	0.40118	0.99478	FALSE
hsa-miR-3180	20.42	13.1146	0.39953	0.52156	0.99478	FALSE
hsa-miR-3180-3p	20.42	13.1146	0.39953	0.52156	0.99478	FALSE
hsa-miR-3180-5p	21.6779	38.0028	-0.595	0.2909	0.99478	FALSE
hsa-miR-3181	0	0.517299	-0.061582	0.73936	NA	FALSE
hsa-miR-3183	6.25486	2.53975	0.18001	0.69102	0.99478	FALSE
hsa-miR-3184-3p	6837.23	6758.18	0.016355	0.94678	0.99478	FALSE
hsa-miR-3184-5p	62009.3	49324.2	0.32079	0.13473	0.99478	FALSE
hsa-miR-3187-3p	42.2687	50.3099	-0.20654	0.65306	0.99478	FALSE
hsa-miR-3187-5p	3.0792	6.77231	-0.32468	0.57732	0.99478	FALSE
hsa-miR-3188	1.25097	1.12878	0.011918	0.97244	NA	FALSE
hsa-miR-3190-3p	4.60895	8.23922	-0.28769	0.63846	0.99478	FALSE
hsa-miR-3190-5p	0	2.29178	-0.21633	0.51187	NA	FALSE
hsa-miR-3191-3p	0	2.29178	-0.21633	0.51187	NA	FALSE
hsa-miR-3191-5p	4.60895	8.23922	-0.28769	0.63846	0.99478	FALSE
hsa-miR-3192-3p	0.312743	1.10523	-0.137	0.70137	NA	FALSE
hsa-miR-3192-5p	14.2046	19.323	-0.27522	0.66486	0.99478	FALSE
hsa-miR-3193	0	1.12878	-0.12302	0.6313	NA	FALSE
hsa-miR-3198	1.76318	2.63358	-0.11327	0.82647	NA	FALSE
hsa-miR-3199	3.35798	1.14589	0.15633	0.6962	NA	FALSE
hsa-miR-3200-3p	312.839	358.266	-0.18667	0.52599	0.99478	FALSE
hsa-miR-3200-5p	0.290087	6.64717	-1.0078	0.089986	NA	FALSE
hsa-miR-320a-3p	21415.5	20770	0.043361	0.81179	0.99478	FALSE
hsa-miR-320a-5p	0	1.0346	-0.11437	0.6445	NA	FALSE
hsa-miR-320b	3075.62	2605.94	0.23208	0.29927	0.99478	FALSE
hsa-miR-320c	875.339	747.079	0.21474	0.49217	0.99478	FALSE
hsa-miR-320d	401.03	263.048	0.57091	0.066088	0.99478	FALSE
hsa-miR-320e	1.8538	1.205	0.13724	0.79464	NA	FALSE
hsa-miR-323a-3p	150.238	177.295	-0.22993	0.44161	0.99478	FALSE
hsa-miR-323a-5p	0	2.58649	-0.24008	0.48626	NA	FALSE
hsa-miR-323b-3p	10.7914	8.8886	0.12584	0.84496	0.99478	FALSE
hsa-miR-32-3p	50.1432	24.0878	0.76172	0.18523	0.99478	FALSE
hsa-miR-324-3p	18.1441	14.1553	0.21353	0.73612	0.99478	FALSE
hsa-miR-324-5p	25.517	44.9174	-0.66517	0.17347	0.99478	FALSE
hsa-miR-32-5p	0	0.846582	-0.095861	0.6746	NA	FALSE
hsa-miR-326	56.4111	36.9439	0.48529	0.35332	0.99478	FALSE
hsa-miR-328-3p	1329.61	1318.38	0.012762	0.94844	0.99478	FALSE
hsa-miR-329-3p	11.9928	13.5604	-0.065433	0.91442	0.99478	FALSE
hsa-miR-329-5p	1.43913	7.68769	-0.46344	0.38074	0.99478	FALSE
hsa-miR-330-3p	2376.48	2263.91	0.068993	0.68402	0.99478	FALSE
hsa-miR-330-5p	2381.3	2132.52	0.15481	0.47915	0.99478	FALSE
hsa-miR-331-3p	323.351	424.516	-0.36378	0.27179	0.99478	FALSE
hsa-miR-331-5p	1072.62	915.389	0.22142	0.34416	0.99478	FALSE
hsa-miR-335-3p	23.9391	33.6442	-0.38352	0.487	0.99478	FALSE
hsa-miR-335-5p	0	3.81963	-0.31266	0.41623	NA	FALSE
hsa-miR-337-5p	0.870262	1.12878	-0.025234	0.93881	NA	FALSE
hsa-miR-338-3p	4.9443	3.87974	0.087289	0.87602	0.99478	FALSE
hsa-miR-338-5p	469.294	416.265	0.16175	0.56626	0.99478	FALSE
hsa-miR-339-3p	748.267	665.601	0.1621	0.51654	0.99478	FALSE
hsa-miR-339-5p	132.365	116.884	0.16798	0.63901	0.99478	FALSE
hsa-miR-33b-3p	5.62937	2.72776	0.19835	0.69723	0.99478	FALSE
hsa-miR-340-3p	273.957	272.727	0.0035597	0.98959	0.99478	FALSE
hsa-miR-340-5p	81.0914	89.176	-0.12369	0.73306	0.99478	FALSE
hsa-miR-342-3p	3367.65	3681.89	-0.12414	0.60399	0.99478	FALSE
hsa-miR-342-5p	417.616	380.362	0.12925	0.62635	0.99478	FALSE
hsa-miR-345-5p	3495.96	3567.29	-0.028678	0.87959	0.99478	FALSE
hsa-miR-346	81.5801	89.1451	-0.10983	0.79544	0.99478	FALSE
hsa-miR-34a-5p	210.196	307.829	-0.51284	0.12117	0.99478	FALSE
hsa-miR-34b-3p	13.0569	13.511	-0.011043	0.98633	0.99478	FALSE
hsa-miR-34c-3p	5.48906	4.60894	0.067007	0.90856	0.99478	FALSE
hsa-miR-34c-5p	47.3776	64.3378	-0.35654	0.48073	0.99478	FALSE
hsa-miR-3529-3p	67760.1	68441.7	-0.013528	0.96596	0.99478	FALSE
hsa-miR-3605-3p	32.8328	31.0924	0.059138	0.90958	0.99478	FALSE
hsa-miR-3605-5p	44.8738	41.5105	0.083144	0.86182	0.99478	FALSE
hsa-miR-3609	2.61079	9.74027	-0.59541	0.32729	0.99478	FALSE
hsa-miR-361-3p	10886.7	10914.2	-0.0036486	0.98522	0.99478	FALSE
hsa-miR-3615	3589.65	3162.99	0.17564	0.48037	0.99478	FALSE
hsa-miR-361-5p	355.075	444.501	-0.30815	0.29337	0.99478	FALSE
hsa-miR-3619-3p	1.45044	0.846582	0.059028	0.86315	NA	FALSE
hsa-miR-3619-5p	0	1.5519	-0.16084	0.57851	NA	FALSE
hsa-miR-3620-3p	3.12743	1.66319	0.14117	0.76188	NA	FALSE
hsa-miR-3620-5p	0	3.76745	-0.7415	0.15988	NA	FALSE
hsa-miR-3622a-5p	1.25097	3.38549	-0.29936	0.57636	NA	FALSE
hsa-miR-3622b-3p	1.25097	3.38549	-0.29936	0.57636	NA	FALSE
hsa-miR-362-5p	44.6996	53.4337	-0.20549	0.70802	0.99478	FALSE
hsa-miR-363-3p	7253.74	7658.15	-0.076673	0.682	0.99478	FALSE
hsa-miR-363-5p	32.5315	19.2104	0.54542	0.33595	0.99478	FALSE
hsa-miR-3651	7.15469	2.96287	0.49785	0.43097	0.99478	FALSE
hsa-miR-3652	1.45044	0.282194	0.13231	0.67887	NA	FALSE
hsa-miR-3655	0	0.540843	-0.10253	0.66418	NA	FALSE
hsa-miR-365a-3p	5.80175	12.5964	-0.37839	0.53818	0.99478	FALSE
hsa-miR-365a-5p	561.628	571.978	-0.023495	0.92938	0.99478	FALSE
hsa-miR-365b-5p	3.30424	1.57544	0.22776	0.66852	NA	FALSE
hsa-miR-3661	19.5493	33.1675	-0.56962	0.31864	0.99478	FALSE
hsa-miR-3662	7.732	1.14589	0.66319	0.24755	0.99478	FALSE
hsa-miR-3678-3p	26.37	34.3539	-0.26688	0.64201	0.99478	FALSE
hsa-miR-3679-5p	8.13385	21.5275	-0.74953	0.24413	0.99478	FALSE
hsa-miR-3681-3p	0	0.517299	-0.061582	0.73936	NA	FALSE
hsa-miR-3681-5p	0	3.38633	-0.29117	NA	NA	NA
hsa-miR-3682-3p	0	1.5519	-0.16084	0.57851	NA	FALSE
hsa-miR-3691-3p	1.43913	0	0.15187	0.58871	NA	FALSE
hsa-miR-3691-5p	10.7106	20.6556	-0.47272	0.46352	0.99478	FALSE
hsa-miR-3692-5p	1.43913	0	0.15187	0.58871	NA	FALSE
hsa-miR-369-3p	0	0.381963	-0.046291	0.77415	NA	FALSE
hsa-miR-369-5p	0	4.58356	-0.3529	NA	NA	NA
hsa-miR-370-3p	2839.07	3092.79	-0.12142	0.49062	0.99478	FALSE
hsa-miR-370-5p	0.479711	5.9603	-0.57106	0.27064	NA	FALSE
hsa-miR-371a-3p	0	0.664157	-0.12193	0.63378	NA	FALSE
hsa-miR-371b-5p	0	0.664157	-0.12193	0.63378	NA	FALSE
hsa-miR-372-3p	0	3.3379	-0.4203	0.33138	NA	FALSE
hsa-miR-374a-3p	0	1.5519	-0.16084	0.57851	NA	FALSE
hsa-miR-374a-5p	3.75291	6.63514	-0.20273	0.71899	0.99478	FALSE
hsa-miR-374b-3p	0	4.87827	-0.59646	0.22339	NA	FALSE
hsa-miR-374b-5p	145.448	204.62	-0.45551	0.19258	0.99478	FALSE
hsa-miR-374c-3p	145.448	204.62	-0.45551	0.19258	0.99478	FALSE
hsa-miR-375-3p	18695.2	15993.3	0.22134	0.1889	0.99478	FALSE
hsa-miR-376a-3p	0	1.52785	-0.15718	0.58334	NA	FALSE
hsa-miR-376b-5p	0	0.763927	-0.087054	0.68996	NA	FALSE
hsa-miR-376c-3p	0.312743	0.381963	-0.00798	0.97218	NA	FALSE
hsa-miR-376c-5p	0	0.763927	-0.087054	0.68996	NA	FALSE
hsa-miR-377-5p	4.73056	0	0.57502	0.23259	NA	FALSE
hsa-miR-378a-3p	1060.42	1186.9	-0.15876	0.36573	0.99478	FALSE
hsa-miR-378a-5p	0.60283	4.5151	-0.38036	NA	NA	NA
hsa-miR-378c	22.3088	36.4649	-0.53649	0.32591	0.99478	FALSE
hsa-miR-378d	14.7054	21.2386	-0.29499	0.64557	0.99478	FALSE
hsa-miR-378e	0	0.258649	-0.032124	0.81194	NA	FALSE
hsa-miR-378f	0.290087	0	0.036322	0.79891	NA	FALSE
hsa-miR-378g	0.290087	0.381963	-0.010916	0.96147	NA	FALSE
hsa-miR-378h	0	0.381963	-0.046291	0.77415	NA	FALSE
hsa-miR-379-3p	0	0.381963	-0.046291	0.77415	NA	FALSE
hsa-miR-379-5p	150.867	170.792	-0.15443	0.70676	0.99478	FALSE
hsa-miR-381-3p	53.302	197.874	-1.4946	0.0041915	0.9333	TRUE
hsa-miR-382-3p	2.03061	16.4244	-0.11663	NA	NA	NA
hsa-miR-382-5p	73.9686	77.1832	-0.04877	0.91025	0.99478	FALSE
hsa-miR-383-5p	2.50194	5.82546	-0.32067	0.57674	0.99478	FALSE
hsa-miR-3907	2.80041	0.282194	0.34935	0.42913	NA	FALSE
hsa-miR-3909	261.72	270.306	-0.04744	0.84572	0.99478	FALSE
hsa-miR-3911	177.751	191.547	-0.10267	0.74702	0.99478	FALSE
hsa-miR-3913-3p	92.6122	67.4621	0.40723	0.31888	0.99478	FALSE
hsa-miR-3913-5p	92.6122	69.9312	0.36075	0.37742	0.99478	FALSE
hsa-miR-3916	3.35798	3.38633	-0.0044033	0.99182	NA	FALSE
hsa-miR-3917	62.0401	40.3948	0.52511	0.25547	0.99478	FALSE
hsa-miR-3928-3p	203.436	170.603	0.23721	0.45921	0.99478	FALSE
hsa-miR-3928-5p	0.479711	0	0.057919	0.74594	NA	FALSE
hsa-miR-3929	1.87646	11.0627	-0.82378	0.18109	0.99478	FALSE
hsa-miR-3934-5p	2.88957	5.05561	-0.21586	0.70421	0.99478	FALSE
hsa-miR-3935	0	0.282194	-0.034892	0.80399	NA	FALSE
hsa-miR-3936	1.56371	2.09274	-0.056786	0.89781	NA	FALSE
hsa-miR-3937	1.22832	0	0.21185	0.51514	NA	FALSE
hsa-miR-3938	3.03681	9.0636	-0.64207	0.31419	0.99478	FALSE
hsa-miR-3940-3p	28.3386	25.0605	0.12983	0.8249	0.99478	FALSE
hsa-miR-3941	0	1.41097	-0.14837	0.59512	NA	FALSE
hsa-miR-3942-5p	0.290087	0	0.036322	0.79891	NA	FALSE
hsa-miR-3943	0	0.564388	-0.066617	0.72888	NA	FALSE
hsa-miR-3944-3p	18.6947	2.70422	1.2694	0.048866	0.99478	TRUE
hsa-miR-409-3p	244.688	270.703	-0.1389	0.66177	0.99478	FALSE
hsa-miR-409-5p	7.13063	9.61463	-0.15383	0.80286	0.99478	FALSE
hsa-miR-410-3p	0	10.9777	-0.92754	NA	NA	NA
hsa-miR-410-5p	3.35798	5.34749	-0.09268	0.83514	0.99478	FALSE
hsa-miR-411-3p	0	0.564388	-0.066617	0.72888	NA	FALSE
hsa-miR-411-5p	8.30087	45.4504	-1.0232	0.10959	0.99478	FALSE
hsa-miR-412-5p	3.77114	0.846582	0.2183	0.5944	NA	FALSE
hsa-miR-421	36.5459	69.2297	-0.75283	0.14045	0.99478	FALSE
hsa-miR-423-3p	62283.9	49577.2	0.31993	0.13344	0.99478	FALSE
hsa-miR-423-5p	6837.23	6758.46	0.016297	0.94696	0.99478	FALSE
hsa-miR-424-3p	429.39	471.127	-0.1282	0.66285	0.99478	FALSE
hsa-miR-424-5p	6.25486	1.90982	0.2256	NA	NA	NA
hsa-miR-425-3p	178.498	225.528	-0.31663	0.30277	0.99478	FALSE
hsa-miR-4254	0	2.69779	-0.38918	0.35479	NA	FALSE
hsa-miR-425-5p	4588.48	5362.5	-0.2126	0.47016	0.99478	FALSE
hsa-miR-4286	1093.35	1064.23	0.036831	0.90414	0.99478	FALSE
hsa-miR-429	3.70614	0	0.7581	0.15088	NA	FALSE
hsa-miR-431-3p	2.1892	3.43767	-0.074073	0.85919	NA	FALSE
hsa-miR-431-5p	0	3.43767	-0.29079	0.43617	NA	FALSE
hsa-miR-432-5p	0	0.282194	-0.034892	0.80399	NA	FALSE
hsa-miR-4326	319.419	255.001	0.29975	0.39361	0.99478	FALSE
hsa-miR-433-3p	6.71596	14.7968	-0.24152	NA	NA	NA
hsa-miR-4421	28.606	58.5603	-0.87757	0.051568	0.99478	FALSE
hsa-miR-4429	0.769799	1.08169	-0.070495	0.87168	NA	FALSE
hsa-miR-4433a-3p	0.312743	0	0.038994	0.79164	NA	FALSE
hsa-miR-4433a-5p	0	0.282194	-0.034892	0.80399	NA	FALSE
hsa-miR-4433b-3p	0	0.282194	-0.034892	0.80399	NA	FALSE
hsa-miR-4433b-5p	0.312743	0	0.038994	0.79164	NA	FALSE
hsa-miR-4435	4.06122	1.62253	0.21673	0.65426	NA	FALSE
hsa-miR-4440	4.39959	7.21932	-0.19694	0.73284	0.99478	FALSE
hsa-miR-4442	1.45044	2.68067	-0.13111	0.7776	NA	FALSE
hsa-miR-4446-3p	0	1.90982	-0.18792	0.54466	NA	FALSE
hsa-miR-4449	0	4.63165	-0.57025	0.23731	NA	FALSE
hsa-miR-4454	1.16035	0	0.12835	0.62176	NA	FALSE
hsa-miR-4455	0.290087	1.12878	-0.097739	0.74333	NA	FALSE
hsa-miR-4458	0.959423	3.83166	-0.29575	0.53307	NA	FALSE
hsa-miR-4463	0.959423	0	0.10777	0.65335	NA	FALSE
hsa-miR-4467	9.55466	3.24506	0.48455	0.42083	0.99478	FALSE
hsa-miR-4469	2.39856	0	0.22753	0.49791	NA	FALSE
hsa-miR-4470	0.580175	2.25755	-0.15329	0.67491	NA	FALSE
hsa-miR-4473	436.469	340.64	0.34424	0.20213	0.99478	FALSE
hsa-miR-4474-3p	2.87827	0	0.26063	0.46361	NA	FALSE
hsa-miR-4478	0.479711	0	0.057919	0.74594	NA	FALSE
hsa-miR-4485-3p	144.832	113.744	0.30931	0.45721	0.99478	FALSE
hsa-miR-4485-5p	0	1.31679	-0.21889	0.51021	NA	FALSE
hsa-miR-4487	0	1.69316	-0.17223	0.56393	NA	FALSE
hsa-miR-4488	8.14666	1.04612	0.99412	0.11058	0.99478	FALSE
hsa-miR-4498	12.296	12.6855	-0.018063	0.97764	0.99478	FALSE
hsa-miR-449a	3.44017	0	0.30125	0.42493	NA	FALSE
hsa-miR-449c-5p	21.7655	15.0129	0.37889	0.52415	0.99478	FALSE
hsa-miR-4501	0	0.564388	-0.066617	0.72888	NA	FALSE
hsa-miR-4502	0.959423	0	0.10777	0.65335	NA	FALSE
hsa-miR-4504	6.46421	1.52785	0.38171	0.45847	0.99478	FALSE
hsa-miR-4508	0	0.258649	-0.032124	0.81194	NA	FALSE
hsa-miR-450a-2-3p	6.09627	7.57181	-0.097942	0.87056	0.99478	FALSE
hsa-miR-450a-5p	7.19567	34.4954	-0.70713	NA	NA	NA
hsa-miR-450b-5p	10.1619	0.564388	0.79548	NA	NA	NA
hsa-miR-4515	24.1176	11.6501	0.53426	0.40734	0.99478	FALSE
hsa-miR-451a	1257.11	6233.87	-0.77674	NA	NA	NA
hsa-miR-4521	31.283	44.2066	-0.28166	0.65999	0.99478	FALSE
hsa-miR-4522	2.69995	9.20586	-0.66398	0.29067	0.99478	FALSE
hsa-miR-452-5p	0	0.640613	-0.11832	0.63925	NA	FALSE
hsa-miR-4529-5p	0	1.41097	-0.14837	0.59512	NA	FALSE
hsa-miR-4536-3p	0	1.0346	-0.11437	0.6445	NA	FALSE
hsa-miR-4536-5p	0	1.0346	-0.11437	0.6445	NA	FALSE
hsa-miR-454-3p	21.1484	43.8096	-0.83992	0.10116	0.99478	FALSE
hsa-miR-454-5p	0.312743	0	0.038994	0.79164	NA	FALSE
hsa-miR-455-3p	36.5858	32.0231	0.14616	0.77474	0.99478	FALSE
hsa-miR-455-5p	106.391	96.8728	0.11688	0.76063	0.99478	FALSE
hsa-miR-4633-3p	0	0.282194	-0.034892	0.80399	NA	FALSE
hsa-miR-4633-5p	0	0.282194	-0.034892	0.80399	NA	FALSE
hsa-miR-4636	4.93149	5.5497	-0.033645	0.94862	0.99478	FALSE
hsa-miR-4638-3p	0	0.823037	-0.14823	0.59626	NA	FALSE
hsa-miR-4638-5p	29.1099	12.5448	0.78974	0.19564	0.99478	FALSE
hsa-miR-4640-5p	0.870262	0	0.099964	0.66615	NA	FALSE
hsa-miR-4644	1.45044	0	0.15487	0.5847	NA	FALSE
hsa-miR-4645-3p	0	2.06919	-0.20243	0.52758	NA	FALSE
hsa-miR-4647	36.2138	35.0441	0.040128	0.93747	0.99478	FALSE
hsa-miR-4648	0	2.25755	-0.21602	0.51221	NA	FALSE
hsa-miR-4649-5p	4.64583	2.58649	0.15144	0.76097	0.99478	FALSE
hsa-miR-4651	0	5.75349	-0.65346	0.19515	NA	FALSE
hsa-miR-4652-5p	8.29093	3.92717	0.37785	0.54093	0.99478	FALSE
hsa-miR-4654	0	4.86576	-0.52791	0.26088	NA	FALSE
hsa-miR-4658	0	0.258649	-0.032124	0.81194	NA	FALSE
hsa-miR-4659a-3p	0	4.14432	-0.76833	0.1492	NA	FALSE
hsa-miR-4659b-5p	0	3.86213	-0.73073	0.16385	NA	FALSE
hsa-miR-4660	0.938228	5.69063	-0.45263	0.38108	NA	FALSE
hsa-miR-4661-5p	80.493	48.1766	0.66345	0.096185	0.99478	FALSE
hsa-miR-4664-3p	20.8499	10.0387	0.61932	0.32955	0.99478	FALSE
hsa-miR-4665-5p	12.8023	8.41805	0.26188	0.68221	0.99478	FALSE
hsa-miR-4667-5p	0.312743	1.31679	-0.16775	0.6528	NA	FALSE
hsa-miR-4669	0	2.32784	-0.22178	0.50585	NA	FALSE
hsa-miR-4671-5p	6.44302	9.12914	-0.19616	0.75541	0.99478	FALSE
hsa-miR-4676-5p	0	1.29325	-0.1383	0.60909	NA	FALSE
hsa-miR-4677-3p	17.4241	9.34629	0.61402	0.30417	0.99478	FALSE
hsa-miR-4677-5p	0	2.49266	-0.36418	0.37429	NA	FALSE
hsa-miR-4682	0	2.06919	-0.20243	0.52758	NA	FALSE
hsa-miR-4683	5.75654	3.88008	0.10512	0.837	0.99478	FALSE
hsa-miR-4684-3p	20.0308	19.3167	0.035443	0.95617	0.99478	FALSE
hsa-miR-4685-3p	5.00388	3.66852	0.063479	0.88772	0.99478	FALSE
hsa-miR-4687-5p	6.47698	4.96553	0.083572	0.873	0.99478	FALSE
hsa-miR-4688	0	1.14589	-0.12376	0.63021	NA	FALSE
hsa-miR-4689	3.57021	1.95181	0.18352	0.72893	NA	FALSE
hsa-miR-4690-5p	0	3.35042	-0.44681	0.31295	NA	FALSE
hsa-miR-4697-3p	2.3207	0	0.22571	0.49988	NA	FALSE
hsa-miR-4701-5p	0.959423	0.564388	0.041304	0.89106	NA	FALSE
hsa-miR-4705	0	0.517299	-0.061582	0.73936	NA	FALSE
hsa-miR-4706	5.00388	2.13983	0.21804	0.66243	0.99478	FALSE
hsa-miR-4709-3p	1.43913	3.06264	-0.23171	0.65742	NA	FALSE
hsa-miR-4709-5p	11.9405	8.90438	0.23911	0.7085	0.99478	FALSE
hsa-miR-4712-3p	0	3.43308	-0.46571	0.30032	NA	FALSE
hsa-miR-4717-3p	5.51166	11.531	-0.24954	0.65156	0.99478	FALSE
hsa-miR-4717-5p	5.51166	11.531	-0.24954	0.65156	0.99478	FALSE
hsa-miR-4723-3p	0	1.81055	-0.18219	0.55159	NA	FALSE
hsa-miR-4723-5p	6.59571	0	1.2089	0.042063	NA	TRUE
hsa-miR-4726-5p	9.51924	7.48816	0.15452	0.80874	0.99478	FALSE
hsa-miR-4727-3p	0.290087	1.69316	-0.15073	0.65108	NA	FALSE
hsa-miR-4728-3p	1.45044	0.282194	0.13231	0.67887	NA	FALSE
hsa-miR-4730	0.625486	0	0.074267	0.71227	NA	FALSE
hsa-miR-4733-3p	0	0.517299	-0.061582	0.73936	NA	FALSE
hsa-miR-4733-5p	2.3207	2.67374	-0.020046	0.96084	NA	FALSE
hsa-miR-4734	2.35617	0	0.34626	0.38612	NA	FALSE
hsa-miR-4738-3p	0.580175	0.258649	0.042664	0.86283	NA	FALSE
hsa-miR-4741	34.9909	47.6355	-0.37813	0.39941	0.99478	FALSE
hsa-miR-4742-3p	0	8.75652	-1.1989	0.043696	0.99478	TRUE
hsa-miR-4742-5p	2.39856	0	0.22753	0.49791	NA	FALSE
hsa-miR-4743-5p	6.60848	9.63917	-0.23515	0.71434	0.99478	FALSE
hsa-miR-4745-5p	0	8.0942	-1.3627	0.025671	0.99478	TRUE
hsa-miR-4746-3p	4.3784	0	0.35536	NA	NA	NA
hsa-miR-4746-5p	831.84	627.13	0.39559	0.0819	0.99478	FALSE
hsa-miR-4747-3p	2.50194	0	0.23839	0.48636	NA	FALSE
hsa-miR-4749-3p	0	0.775948	-0.088885	0.68669	NA	FALSE
hsa-miR-4750-5p	13.8242	0	1.1508	NA	NA	NA
hsa-miR-4754	3.19096	1.81055	0.092785	0.82165	NA	FALSE
hsa-miR-4755-3p	6.07215	9.66864	-0.33985	0.5975	0.99478	FALSE
hsa-miR-4755-5p	5.78206	9.66864	-0.37602	0.55917	0.99478	FALSE
hsa-miR-4761-3p	0.870262	0	0.099964	0.66615	NA	FALSE
hsa-miR-4762-3p	0	1.36388	-0.22908	0.49921	NA	FALSE
hsa-miR-4773	1.43913	2.67374	-0.090245	0.81743	NA	FALSE
hsa-miR-4775	0	0.381963	-0.046291	0.77415	NA	FALSE
hsa-miR-4781-3p	15.8716	18.0852	-0.11577	0.84738	0.99478	FALSE
hsa-miR-4781-5p	2.39856	0	0.22753	0.49791	NA	FALSE
hsa-miR-4786-5p	10.1901	8.59472	0.1086	0.86615	0.99478	FALSE
hsa-miR-4787-3p	5.69149	25.635	-1.2982	0.040087	0.99478	TRUE
hsa-miR-4793-3p	160.46	108.478	0.52411	0.10398	0.99478	FALSE
hsa-miR-4794	1.91885	0	0.19156	0.5386	NA	FALSE
hsa-miR-4796-5p	0	0.564388	-0.066617	0.72888	NA	FALSE
hsa-miR-4797-3p	2.81469	0.846582	0.16039	0.67899	NA	FALSE
hsa-miR-4797-5p	2.81469	0	0.2603	0.46393	NA	FALSE
hsa-miR-483-3p	2.40986	6.66052	-0.48894	0.42384	0.99478	FALSE
hsa-miR-483-5p	2.50194	4.99684	-0.17741	0.72231	0.99478	FALSE
hsa-miR-484	966.647	1030.79	-0.09025	0.70307	0.99478	FALSE
hsa-miR-485-3p	18.5829	18.1102	0.034151	0.95292	0.99478	FALSE
hsa-miR-485-5p	33.1258	28.8614	0.1639	0.73803	0.99478	FALSE
hsa-miR-486-3p	1705.97	1762.07	-0.042949	0.8859	0.99478	FALSE
hsa-miR-486-5p	1813.11	1859.14	-0.033139	0.91103	0.99478	FALSE
hsa-miR-487a-3p	0	0.763927	-0.087054	0.68996	NA	FALSE
hsa-miR-487a-5p	0	1.0346	-0.11437	0.6445	NA	FALSE
hsa-miR-487b-3p	0.312743	5.98944	-0.93605	0.11132	NA	FALSE
hsa-miR-488-5p	0.290087	2.96287	-0.38366	0.40362	NA	FALSE
hsa-miR-490-3p	179.361	241.908	-0.39056	0.29751	0.99478	FALSE
hsa-miR-490-5p	331.701	509.051	-0.58068	0.061433	0.99478	FALSE
hsa-miR-491-5p	62.4309	62.3574	-0.0048868	0.99099	0.99478	FALSE
hsa-miR-493-3p	10.1747	2.95594	0.42646	NA	NA	NA
hsa-miR-493-5p	0	2.29178	-0.21633	0.51187	NA	FALSE
hsa-miR-494-3p	0.290087	3.43767	-0.27499	0.48851	NA	FALSE
hsa-miR-495-3p	12.0183	30.9195	-0.815	0.19736	0.99478	FALSE
hsa-miR-496	0	1.90982	-0.18792	0.54466	NA	FALSE
hsa-miR-497-5p	22.8948	17.6834	0.19467	0.76236	0.99478	FALSE
hsa-miR-498-5p	0	0.381963	-0.046291	0.77415	NA	FALSE
hsa-miR-4999-5p	0.290087	1.96893	-0.35518	0.4499	NA	FALSE
hsa-miR-499a-3p	2.3207	0	0.22571	0.49988	NA	FALSE
hsa-miR-499a-5p	10.2353	30.3824	-0.75651	NA	NA	NA
hsa-miR-499b-3p	9.29712	30.3824	-0.81852	NA	NA	NA
hsa-miR-499b-5p	2.3207	0	0.22571	0.49988	NA	FALSE
hsa-miR-5001-5p	3.03681	3.31569	-0.028783	0.95862	NA	FALSE
hsa-miR-5002-3p	4.53255	3.13836	0.14562	0.79665	0.99478	FALSE
hsa-miR-5002-5p	6.41593	7.19577	-0.06153	0.92127	0.99478	FALSE
hsa-miR-5003-3p	3.35798	1.69316	0.10652	0.79464	NA	FALSE
hsa-miR-5004-3p	0.290087	1.29325	-0.11453	0.71189	NA	FALSE
hsa-miR-5004-5p	0.479711	0	0.057919	0.74594	NA	FALSE
hsa-miR-5009-5p	15.423	1.92827	1.4014	0.029769	0.99478	TRUE
hsa-miR-500a-3p	233.582	208.857	0.15374	0.55567	0.99478	FALSE
hsa-miR-500a-5p	42.117	64.2775	-0.50109	0.29657	0.99478	FALSE
hsa-miR-500b-3p	4.3174	1.53988	0.22991	0.63112	NA	FALSE
hsa-miR-500b-5p	5.35751	7.15294	-0.15925	0.80204	0.99478	FALSE
hsa-miR-5010-3p	83.5989	85.4897	-0.029586	0.93738	0.99478	FALSE
hsa-miR-5010-5p	0	3.05571	-0.26772	0.45825	NA	FALSE
hsa-miR-5011-3p	1.56371	3.31569	-0.1701	0.72067	NA	FALSE
hsa-miR-5011-5p	1.56371	3.31569	-0.1701	0.72067	NA	FALSE
hsa-miR-501-3p	306.17	364.652	-0.24489	0.34256	0.99478	FALSE
hsa-miR-501-5p	43.0824	39.9288	0.092667	0.83414	0.99478	FALSE
hsa-miR-502-3p	89.9897	98.9833	-0.12829	0.73299	0.99478	FALSE
hsa-miR-502-5p	5.69295	1.90472	0.3916	0.49003	0.99478	FALSE
hsa-miR-503-3p	4.5099	3.66818	0.078958	0.88932	0.99478	FALSE
hsa-miR-503-5p	71.9909	100.365	-0.40688	0.3902	0.99478	FALSE
hsa-miR-504-5p	20.185	29.9987	-0.38025	0.52423	0.99478	FALSE
hsa-miR-505-3p	774.477	744.398	0.054188	0.84967	0.99478	FALSE
hsa-miR-505-5p	40.9055	55.8704	-0.34494	0.52427	0.99478	FALSE
hsa-miR-506-3p	66.9966	72.0332	-0.081745	0.87411	0.99478	FALSE
hsa-miR-508-3p	16.0101	25.3372	-0.30787	0.63225	0.99478	FALSE
hsa-miR-508-5p	1.16035	1.61051	-0.053202	0.8996	NA	FALSE
hsa-miR-5087	4.79711	0	0.37004	0.3665	NA	FALSE
hsa-miR-5088-5p	0	3.00995	-0.42823	0.32608	NA	FALSE
hsa-miR-5090	0	1.69316	-0.17223	0.56393	NA	FALSE
hsa-miR-5091	39.7584	37.1182	0.088666	0.84805	0.99478	FALSE
hsa-miR-509-3-5p	351.533	356.819	-0.021765	0.9267	0.99478	FALSE
hsa-miR-509-3p	30.4455	27.8297	0.1105	0.8438	0.99478	FALSE
hsa-miR-509-5p	2.9915	4.40247	-0.17615	0.77327	0.99478	FALSE
hsa-miR-5100	0.959423	1.82207	-0.15838	0.74059	NA	FALSE
hsa-miR-511-5p	3.08212	4.45006	-0.16455	0.78437	0.99478	FALSE
hsa-miR-512-3p	0	8.73382	-0.8526	0.11796	0.99478	FALSE
hsa-miR-512-5p	0	0.381963	-0.046291	0.77415	NA	FALSE
hsa-miR-513c-5p	2.1892	0	0.21522	0.5114	NA	FALSE
hsa-miR-514a-3p	23.2653	35.6739	-0.46792	0.39849	0.99478	FALSE
hsa-miR-515-5p	0	1.14589	-0.12376	0.63021	NA	FALSE
hsa-miR-516a-5p	0.479711	31.703	-0.16128	NA	NA	NA
hsa-miR-516b-5p	21.2672	164.029	-1.0338	NA	NA	NA
hsa-miR-517-5p	0	0.381963	-0.046291	0.77415	NA	FALSE
hsa-miR-517a-3p	0	46.5995	-0.10139	NA	NA	NA
hsa-miR-517c-3p	0	6.11142	-0.42222	NA	NA	NA
hsa-miR-5187-5p	3.83769	1.59899	0.19105	0.68752	NA	FALSE
hsa-miR-5189-3p	0	1.69316	-0.17223	0.56393	NA	FALSE
hsa-miR-5189-5p	1.45044	2.82194	-0.098908	0.80397	NA	FALSE
hsa-miR-518a-3p	0	9.54909	-0.54176	NA	NA	NA
hsa-miR-518b	0.60283	16.7893	-1.0859	NA	NA	NA
hsa-miR-518c-3p	0	6.49338	-0.43768	NA	NA	NA
hsa-miR-518c-5p	0	4.08471	-0.52106	0.26548	NA	FALSE
hsa-miR-518e-3p	0	6.49338	-0.43768	NA	NA	NA
hsa-miR-518f-3p	0	2.67374	-0.24288	0.48334	NA	FALSE
hsa-miR-518f-5p	0.290087	9.16712	-0.52281	NA	NA	NA
hsa-miR-5193	0.290087	0	0.036322	0.79891	NA	FALSE
hsa-miR-519a-3p	0	0.381963	-0.046291	0.77415	NA	FALSE
hsa-miR-519c-5p	3.64807	11.2594	-0.40288	NA	NA	NA
hsa-miR-519d-3p	0	4.96553	-0.3715	NA	NA	NA
hsa-miR-520a-3p	0.290087	11.2594	-0.81743	NA	NA	NA
hsa-miR-520a-5p	0	0.763927	-0.087054	0.68996	NA	FALSE
hsa-miR-520b-3p	0	0.381963	-0.046291	0.77415	NA	FALSE
hsa-miR-520b-5p	0	0.763927	-0.087054	0.68996	NA	FALSE
hsa-miR-520d-3p	2.03061	1.14589	0.07659	0.83652	NA	FALSE
hsa-miR-520d-5p	0	1.14589	-0.12376	0.63021	NA	FALSE
hsa-miR-520f-3p	0	0.763927	-0.087054	0.68996	NA	FALSE
hsa-miR-520g-3p	0	8.10389	-0.75148	NA	NA	NA
hsa-miR-520h	0	2.67374	-0.24288	0.48334	NA	FALSE
hsa-miR-521	0	0.381963	-0.046291	0.77415	NA	FALSE
hsa-miR-522-3p	0	5.34749	-0.3892	NA	NA	NA
hsa-miR-523-3p	0	5.34749	-0.3892	NA	NA	NA
hsa-miR-524-5p	0	1.52785	-0.15718	0.58334	NA	FALSE
hsa-miR-525-5p	0	3.81963	-0.31266	0.41623	NA	FALSE
hsa-miR-526a-3p	0	1.69316	-0.17223	0.56393	NA	FALSE
hsa-miR-526a-5p	0.290087	8.4032	-0.4981	NA	NA	NA
hsa-miR-526b-5p	0.312743	11.8409	-0.59126	NA	NA	NA
hsa-miR-532-3p	46.9624	41.6058	0.14772	0.77126	0.99478	FALSE
hsa-miR-532-5p	5764.19	5526.57	0.059239	0.74602	0.99478	FALSE
hsa-miR-539-5p	9.88563	11.3434	-0.063972	0.9176	0.99478	FALSE
hsa-miR-541-3p	0	0.846582	-0.095861	0.6746	NA	FALSE
hsa-miR-542-3p	1.75188	19.6751	-1.1479	NA	NA	NA
hsa-miR-542-5p	0	0.775948	-0.088885	0.68669	NA	FALSE
hsa-miR-543	81.6263	108.516	-0.37508	0.29405	0.99478	FALSE
hsa-miR-548ah-3p	60.6621	53.2373	0.16359	0.68404	0.99478	FALSE
hsa-miR-548ak	0.479711	0	0.057919	0.74594	NA	FALSE
hsa-miR-548am-3p	14.2711	18.0202	-0.21679	0.72996	0.99478	FALSE
hsa-miR-548aq-3p	2.1892	0	0.21522	0.5114	NA	FALSE
hsa-miR-548ar-3p	2.43398	4.44956	-0.20914	0.70855	NA	FALSE
hsa-miR-548av-3p	12.2517	12.5202	-0.027581	0.96442	0.99478	FALSE
hsa-miR-548az-5p	4.70795	4.46025	0.01759	0.9744	0.99478	FALSE
hsa-miR-548b-5p	10.6993	4.16228	0.40586	0.49529	0.99478	FALSE
hsa-miR-548e-3p	0	0.846582	-0.095861	0.6746	NA	FALSE
hsa-miR-548f-3p	0	0.381963	-0.046291	0.77415	NA	FALSE
hsa-miR-548g-5p	2.1892	0	0.21522	0.5114	NA	FALSE
hsa-miR-548h-5p	0	0.517299	-0.061582	0.73936	NA	FALSE
hsa-miR-548j-5p	7.14042	1.83409	0.47713	0.39941	0.99478	FALSE
hsa-miR-548k	0	5.51839	-0.86165	0.1168	NA	FALSE
hsa-miR-548l	6.26178	8.68772	-0.26544	0.67763	0.99478	FALSE
hsa-miR-548o-3p	3765.17	3234.23	0.21426	0.26445	0.99478	FALSE
hsa-miR-548p	60.9749	53.2373	0.17029	0.67213	0.99478	FALSE
hsa-miR-548q	1.45044	1.5519	-0.0082306	0.98211	NA	FALSE
hsa-miR-548s	5.7466	2.18692	0.42693	0.47569	0.99478	FALSE
hsa-miR-548u	0.959423	3.60298	-0.28459	0.54793	NA	FALSE
hsa-miR-548w	0.479711	0	0.057919	0.74594	NA	FALSE
hsa-miR-549a-3p	0.479711	0	0.057919	0.74594	NA	FALSE
hsa-miR-550a-3-5p	223.201	174.262	0.33243	0.3279	0.99478	FALSE
hsa-miR-550a-3p	0	1.29325	-0.1383	0.60909	NA	FALSE
hsa-miR-550a-5p	223.201	174.262	0.33243	0.3279	0.99478	FALSE
hsa-miR-550b-2-5p	0	1.29325	-0.1383	0.60909	NA	FALSE
hsa-miR-550b-3p	152.6	123.835	0.26955	0.50827	0.99478	FALSE
hsa-miR-551a	9.98911	9.52228	0.043593	0.9436	0.99478	FALSE
hsa-miR-551b-5p	15.914	18.8368	-0.14361	0.81531	0.99478	FALSE
hsa-miR-5581-3p	1.91885	0.258649	0.17344	0.61218	NA	FALSE
hsa-miR-5582-3p	0	2.44557	-0.36721	0.37197	NA	FALSE
hsa-miR-5585-3p	0.312743	0.258649	0.0075822	0.97149	NA	FALSE
hsa-miR-5587-3p	0	2.55043	-0.35182	0.38416	NA	FALSE
hsa-miR-5690	0	0.517299	-0.061582	0.73936	NA	FALSE
hsa-miR-5699-3p	6.20662	8.96398	-0.26863	0.67699	0.99478	FALSE
hsa-miR-5699-5p	0	0.258649	-0.032124	0.81194	NA	FALSE
hsa-miR-574-3p	337.99	310.646	0.1165	0.72543	0.99478	FALSE
hsa-miR-574-5p	794.69	827.486	-0.055614	0.81074	0.99478	FALSE
hsa-miR-576-3p	10.3442	20.6431	-0.64972	0.28626	0.99478	FALSE
hsa-miR-576-5p	16.2592	7.42311	0.66752	0.29448	0.99478	FALSE
hsa-miR-578	44.1822	36.3496	0.195	0.74799	0.99478	FALSE
hsa-miR-579-5p	1.25097	2.96846	-0.17411	0.7023	NA	FALSE
hsa-miR-581	3.77411	3.13836	0.06679	0.9029	NA	FALSE
hsa-miR-582-3p	78.7087	88.1772	-0.14175	0.76766	0.99478	FALSE
hsa-miR-582-5p	7.21136	3.47373	0.37382	0.54653	0.99478	FALSE
hsa-miR-584-3p	3.48105	0	0.3047	NA	NA	NA
hsa-miR-584-5p	95.237	87.5312	0.10268	0.78659	0.99478	FALSE
hsa-miR-585-3p	89.7971	104.622	-0.20584	0.55397	0.99478	FALSE
hsa-miR-589-3p	0	2.68577	-0.3842	0.3586	NA	FALSE
hsa-miR-589-5p	13452.6	10623.6	0.33209	0.099187	0.99478	FALSE
hsa-miR-592	66.6392	123.369	-0.81786	0.017092	0.99478	TRUE
hsa-miR-597-3p	87.1637	103.618	-0.23508	0.47502	0.99478	FALSE
hsa-miR-598-3p	192.587	203.845	-0.079428	0.76223	0.99478	FALSE
hsa-miR-598-5p	67.8192	101.163	-0.51159	0.19056	0.99478	FALSE
hsa-miR-605-5p	4.5099	1.5519	0.26932	0.59006	NA	FALSE
hsa-miR-612	0.870262	0	0.099964	0.66615	NA	FALSE
hsa-miR-6125	3.47121	1.0346	0.35245	0.50622	NA	FALSE
hsa-miR-6132	15.3905	9.54549	0.37698	0.55698	0.99478	FALSE
hsa-miR-615-3p	10597.5	9287.19	0.18433	0.41959	0.99478	FALSE
hsa-miR-615-5p	0.870262	4.84404	-0.40647	0.4204	NA	FALSE
hsa-miR-616-3p	3.83769	2.32784	0.084579	0.842	NA	FALSE
hsa-miR-616-5p	0	0.381963	-0.046291	0.77415	NA	FALSE
hsa-miR-619-5p	4.43063	13.9677	-0.69942	0.27346	0.99478	FALSE
hsa-miR-624-5p	0	3.2039	-0.41525	0.33506	NA	FALSE
hsa-miR-625-3p	26.5696	31.7268	-0.18225	0.76211	0.99478	FALSE
hsa-miR-625-5p	2.93488	7.01301	-0.53225	0.40309	0.99478	FALSE
hsa-miR-628-3p	33.6011	41.7309	-0.25545	0.60716	0.99478	FALSE
hsa-miR-628-5p	3.77114	0.846582	0.2183	0.5944	NA	FALSE
hsa-miR-629-3p	8.86277	6.00705	0.22316	0.72476	0.99478	FALSE
hsa-miR-629-5p	598.19	527.272	0.17023	0.53761	0.99478	FALSE
hsa-miR-632	27.4471	16.7748	0.46809	0.44822	0.99478	FALSE
hsa-miR-636	42.2442	44.7044	-0.066642	0.90439	0.99478	FALSE
hsa-miR-641	26.9969	72.9511	-1.1155	0.034297	0.99478	TRUE
hsa-miR-642a-3p	0	0.564388	-0.066617	0.72888	NA	FALSE
hsa-miR-642a-5p	3.19096	0	0.28628	0.43879	NA	FALSE
hsa-miR-642b-3p	3.19096	0	0.28628	0.43879	NA	FALSE
hsa-miR-642b-5p	0	0.564388	-0.066617	0.72888	NA	FALSE
hsa-miR-6500-3p	28.6877	47.8074	-0.50489	0.39592	0.99478	FALSE
hsa-miR-6503-3p	1.16035	0	0.12835	0.62176	NA	FALSE
hsa-miR-6505-3p	8.27967	3.48016	0.34384	0.5562	0.99478	FALSE
hsa-miR-6505-5p	43.1588	40.0289	0.086684	0.84608	0.99478	FALSE
hsa-miR-6507-5p	2.61079	2.46911	0.01471	0.97534	NA	FALSE
hsa-miR-6508-3p	1.64006	0.282194	0.21923	0.57518	NA	FALSE
hsa-miR-6509-3p	0.290087	0	0.036322	0.79891	NA	FALSE
hsa-miR-6509-5p	0.290087	1.12878	-0.097739	0.74333	NA	FALSE
hsa-miR-6510-3p	1.05989	1.31679	-0.050906	0.91169	NA	FALSE
hsa-miR-6511a-3p	25.4999	7.45359	1.1498	0.05937	0.99478	FALSE
hsa-miR-6511a-5p	5.38859	3.3379	0.16915	0.7602	0.99478	FALSE
hsa-miR-6511b-3p	14.0601	9.3219	0.25309	0.69072	0.99478	FALSE
hsa-miR-6511b-5p	6.34801	5.19554	0.10367	0.86792	0.99478	FALSE
hsa-miR-6514-5p	17.557	14.7427	0.17998	0.75791	0.99478	FALSE
hsa-miR-6515-5p	48.3183	32.9307	0.42436	0.42849	0.99478	FALSE
hsa-miR-651-5p	2.90087	0.564388	0.20281	0.59934	NA	FALSE
hsa-miR-6516-3p	1.16035	0	0.12835	0.62176	NA	FALSE
hsa-miR-6516-5p	39.1837	49.7067	-0.29435	0.53467	0.99478	FALSE
hsa-miR-652-3p	349.968	379.776	-0.11436	0.64525	0.99478	FALSE
hsa-miR-6529-5p	2.87827	0.899262	0.2092	0.63619	NA	FALSE
hsa-miR-654-3p	28.5169	36.0552	-0.27842	0.59377	0.99478	FALSE
hsa-miR-654-5p	25.691	53.1872	-0.81758	0.13318	0.99478	FALSE
hsa-miR-655-3p	2.61079	0.282194	0.22865	0.5408	NA	FALSE
hsa-miR-655-5p	0.959423	0	0.10777	0.65335	NA	FALSE
hsa-miR-659-5p	294.029	210.303	0.43938	0.23434	0.99478	FALSE
hsa-miR-660-5p	0.312743	2.73285	-0.45735	0.36003	NA	FALSE
hsa-miR-663b	11.3957	5.48282	0.42004	0.50559	0.99478	FALSE
hsa-miR-664a-3p	14.8443	17.0165	-0.14948	0.79353	0.99478	FALSE
hsa-miR-664a-5p	66.6465	69.6447	-0.053319	0.90169	0.99478	FALSE
hsa-miR-664b-3p	3.95238	3.85011	0.022645	0.97078	0.99478	FALSE
hsa-miR-664b-5p	0	0.564388	-0.066617	0.72888	NA	FALSE
hsa-miR-668-3p	1.91885	1.0346	0.072791	0.84151	NA	FALSE
hsa-miR-671-3p	825.926	686.501	0.26035	0.2356	0.99478	FALSE
hsa-miR-671-5p	27.2205	25.8006	0.057224	0.92264	0.99478	FALSE
hsa-miR-6716-3p	112.153	100.784	0.14372	0.64231	0.99478	FALSE
hsa-miR-6717-5p	0	1.0346	-0.11437	0.6445	NA	FALSE
hsa-miR-6721-5p	2.3207	0	0.22571	0.49988	NA	FALSE
hsa-miR-6724-5p	25.909	15.988	0.49744	0.39057	0.99478	FALSE
hsa-miR-6726-3p	20.0407	7.94818	0.61711	0.33762	0.99478	FALSE
hsa-miR-6726-5p	0	1.69316	-0.17223	0.56393	NA	FALSE
hsa-miR-6727-5p	1.56371	2.32784	-0.057813	0.88213	NA	FALSE
hsa-miR-6728-3p	2.39856	0	0.22753	0.49791	NA	FALSE
hsa-miR-6728-5p	0.959423	0.775948	0.016346	0.95847	NA	FALSE
hsa-miR-6731-5p	0	0.282194	-0.034892	0.80399	NA	FALSE
hsa-miR-6732-3p	0	0.517299	-0.061582	0.73936	NA	FALSE
hsa-miR-6733-3p	1.45044	0	0.15487	0.5847	NA	FALSE
hsa-miR-6733-5p	0	1.62253	-0.26508	0.46228	NA	FALSE
hsa-miR-6734-5p	1.05989	0	0.18637	0.54471	NA	FALSE
hsa-miR-6735-3p	8.93361	10.7259	-0.10299	0.87171	0.99478	FALSE
hsa-miR-6735-5p	0.290087	5.68929	-0.88653	0.12617	NA	FALSE
hsa-miR-6736-5p	0.580175	0	0.069426	0.72182	NA	FALSE
hsa-miR-6737-3p	5.56691	4.38536	0.092305	0.87595	0.99478	FALSE
hsa-miR-6738-3p	0	0.381963	-0.046291	0.77415	NA	FALSE
hsa-miR-6738-5p	0	1.5519	-0.16084	0.57851	NA	FALSE
hsa-miR-6739-3p	0	0.381963	-0.046291	0.77415	NA	FALSE
hsa-miR-6739-5p	0	1.14589	-0.12376	0.63021	NA	FALSE
hsa-miR-6741-3p	4.99945	18.8071	-0.85294	0.18497	0.99478	FALSE
hsa-miR-6741-5p	2.04343	1.12878	0.10638	0.80463	NA	FALSE
hsa-miR-6743-3p	0	0.564388	-0.066617	0.72888	NA	FALSE
hsa-miR-6747-3p	0.580175	0.775948	-0.022196	0.93935	NA	FALSE
hsa-miR-6753-3p	0	1.81055	-0.18219	0.55159	NA	FALSE
hsa-miR-675-3p	4.3174	5.20197	-0.080329	0.88807	0.99478	FALSE
hsa-miR-6755-5p	11.3179	3.4861	0.61183	0.327	0.99478	FALSE
hsa-miR-675-5p	0	7.04624	-0.97189	0.086141	NA	FALSE
hsa-miR-6758-5p	5.23298	10.9739	-0.5314	0.40963	0.99478	FALSE
hsa-miR-6759-5p	0.479711	3.05571	-0.21905	0.56992	NA	FALSE
hsa-miR-6761-5p	11.0362	9.49131	0.10795	0.86701	0.99478	FALSE
hsa-miR-6762-3p	5.4112	2.93239	0.20315	0.70632	0.99478	FALSE
hsa-miR-6763-5p	15.1432	4.70871	0.64728	0.30446	0.99478	FALSE
hsa-miR-676-3p	8.35894	4.56645	0.3174	0.60944	0.99478	FALSE
hsa-miR-6764-3p	1.91885	0	0.19156	0.5386	NA	FALSE
hsa-miR-6764-5p	7.85653	8.98737	-0.0985	0.87796	0.99478	FALSE
hsa-miR-6765-3p	3.35798	0	0.29099	0.43437	NA	FALSE
hsa-miR-6766-5p	9.27452	13.6246	-0.34508	0.58502	0.99478	FALSE
hsa-miR-6767-5p	4.98123	4.3032	0.05451	0.92281	0.99478	FALSE
hsa-miR-6769a-5p	0	0.846582	-0.095861	0.6746	NA	FALSE
hsa-miR-6770-3p	21.4966	15.7431	0.27967	0.6521	0.99478	FALSE
hsa-miR-6772-3p	28.674	14.055	0.77144	0.1638	0.99478	FALSE
hsa-miR-6775-3p	0.290087	2.06919	-0.18304	0.60302	NA	FALSE
hsa-miR-6776-5p	0	0.517299	-0.061582	0.73936	NA	FALSE
hsa-miR-6777-5p	0	1.97536	-0.19472	0.53657	NA	FALSE
hsa-miR-6778-5p	1.91885	0	0.19156	0.5386	NA	FALSE
hsa-miR-6779-5p	2.3207	1.12878	0.097857	0.79697	NA	FALSE
hsa-miR-6780a-5p	8.56825	0.540843	0.89346	0.12529	0.99478	FALSE
hsa-miR-6782-3p	2.78911	0.282194	0.35748	0.42396	NA	FALSE
hsa-miR-6783-3p	12.3975	19.9188	-0.43428	0.48322	0.99478	FALSE
hsa-miR-6783-5p	0	3.99103	-0.51146	0.27121	NA	FALSE
hsa-miR-6785-5p	1.91885	4.20936	-0.18553	0.69775	NA	FALSE
hsa-miR-6786-3p	19.7065	6.70628	0.94077	0.13443	0.99478	FALSE
hsa-miR-6786-5p	0.959423	0	0.10777	0.65335	NA	FALSE
hsa-miR-6787-5p	1.45044	0	0.15487	0.5847	NA	FALSE
hsa-miR-6789-3p	0	1.59899	-0.26078	0.46651	NA	FALSE
hsa-miR-6790-3p	0	1.81055	-0.18219	0.55159	NA	FALSE
hsa-miR-6790-5p	1.45044	0	0.15487	0.5847	NA	FALSE
hsa-miR-6791-3p	0	0.846582	-0.095861	0.6746	NA	FALSE
hsa-miR-6793-5p	3.75291	0	0.31999	NA	NA	NA
hsa-miR-6794-3p	3.12743	3.33281	-0.017748	0.97426	NA	FALSE
hsa-miR-6794-5p	4.3784	10.3157	-0.37749	0.52893	0.99478	FALSE
hsa-miR-6795-3p	0	1.5519	-0.16084	0.57851	NA	FALSE
hsa-miR-6796-5p	0.625486	0	0.074267	0.71227	NA	FALSE
hsa-miR-6797-3p	0	1.92827	-0.30107	0.42819	NA	FALSE
hsa-miR-6797-5p	2.09858	0	0.33429	0.39618	NA	FALSE
hsa-miR-6798-3p	2.88957	9.54716	-0.51127	0.39029	0.99478	FALSE
hsa-miR-6798-5p	0.290087	0	0.036322	0.79891	NA	FALSE
hsa-miR-6799-5p	7.19308	0	0.48422	NA	NA	NA
hsa-miR-6800-3p	0.625486	1.41097	-0.079316	0.81084	NA	FALSE
hsa-miR-6800-5p	5.75654	0	0.41487	NA	NA	NA
hsa-miR-6801-3p	0	2.67374	-0.24288	0.48334	NA	FALSE
hsa-miR-6802-3p	1.45044	1.97536	-0.041221	0.9133	NA	FALSE
hsa-miR-6802-5p	1.45044	5.71284	-0.49659	0.38784	0.99478	FALSE
hsa-miR-6804-3p	2.3207	0	0.22571	0.49988	NA	FALSE
hsa-miR-6804-5p	1.43913	0.258649	0.13114	0.67828	NA	FALSE
hsa-miR-6805-5p	4.48578	3.58503	0.11374	0.85091	0.99478	FALSE
hsa-miR-6806-3p	82.3046	61.762	0.35919	0.41586	0.99478	FALSE
hsa-miR-6807-5p	0	3.4446	-0.70651	0.17429	NA	FALSE
hsa-miR-6808-3p	13.7504	15.9561	-0.11565	0.85512	0.99478	FALSE
hsa-miR-6812-3p	11.4991	4.89113	0.41111	0.50068	0.99478	FALSE
hsa-miR-6812-5p	0	3.05571	-0.26772	0.45825	NA	FALSE
hsa-miR-6813-5p	0	1.40454	-0.22707	0.50132	NA	FALSE
hsa-miR-6815-5p	12.7994	11.2159	0.10405	0.86766	0.99478	FALSE
hsa-miR-6816-3p	5.4836	1.90982	0.25857	0.59883	0.99478	FALSE
hsa-miR-6817-3p	5.6929	9.193	-0.30336	0.63684	0.99478	FALSE
hsa-miR-6818-3p	2.03061	0.775948	0.1141	0.75326	NA	FALSE
hsa-miR-6820-3p	1.56371	2.25755	-0.052308	0.89271	NA	FALSE
hsa-miR-6820-5p	7.38125	3.42056	0.30018	0.60102	0.99478	FALSE
hsa-miR-6821-5p	3.28012	0	0.4531	0.30627	NA	FALSE
hsa-miR-6825-3p	0	0.846582	-0.095861	0.6746	NA	FALSE
hsa-miR-6825-5p	4.42079	0.846582	0.36637	0.45452	NA	FALSE
hsa-miR-6826-5p	6.44848	7.50627	-0.099497	0.87565	0.99478	FALSE
hsa-miR-6827-3p	0	0.517299	-0.061582	0.73936	NA	FALSE
hsa-miR-6827-5p	2.1892	0	0.21522	0.5114	NA	FALSE
hsa-miR-6829-3p	0	1.29325	-0.1383	0.60909	NA	FALSE
hsa-miR-6832-5p	0.60283	7.17006	-0.76424	0.18054	0.99478	FALSE
hsa-miR-6833-3p	0	0.282194	-0.034892	0.80399	NA	FALSE
hsa-miR-6834-3p	0	2.67374	-0.24288	0.48334	NA	FALSE
hsa-miR-6836-3p	1.16035	0	0.12835	0.62176	NA	FALSE
hsa-miR-6836-5p	0	1.0346	-0.11437	0.6445	NA	FALSE
hsa-miR-6837-3p	12.6521	2.32784	0.6838	0.24994	0.99478	FALSE
hsa-miR-6837-5p	0.580175	0	0.069426	0.72182	NA	FALSE
hsa-miR-6840-3p	1.87646	0	0.19062	0.53973	NA	FALSE
hsa-miR-6841-5p	3.02404	0.846582	0.24192	0.5945	NA	FALSE
hsa-miR-6842-3p	567.157	474.256	0.24373	0.39019	0.99478	FALSE
hsa-miR-6843-3p	0	1.14589	-0.12376	0.63021	NA	FALSE
hsa-miR-6845-5p	0.580175	1.41097	-0.084624	0.79744	NA	FALSE
hsa-miR-6847-3p	2.50194	0.564388	0.17492	0.63956	NA	FALSE
hsa-miR-6847-5p	6.4514	7.79306	-0.12808	0.84249	0.99478	FALSE
hsa-miR-6851-5p	6.0057	0	0.69532	0.17472	NA	FALSE
hsa-miR-6852-5p	3.80661	0	0.75056	0.1536	NA	FALSE
hsa-miR-6853-3p	6.33958	5.38439	0.12598	0.84511	0.99478	FALSE
hsa-miR-6853-5p	0	0.282194	-0.034892	0.80399	NA	FALSE
hsa-miR-6854-5p	1.16035	0	0.12835	0.62176	NA	FALSE
hsa-miR-6855-3p	2.1892	0	0.21522	0.5114	NA	FALSE
hsa-miR-6855-5p	0	0.564388	-0.066617	0.72888	NA	FALSE
hsa-miR-6856-5p	0	0.763927	-0.087054	0.68996	NA	FALSE
hsa-miR-6857-3p	2.90087	1.90472	0.096875	0.83712	NA	FALSE
hsa-miR-6858-5p	0.870262	0	0.099964	0.66615	NA	FALSE
hsa-miR-6859-5p	0.312743	9.51486	-0.82516	0.13845	0.99478	FALSE
hsa-miR-6861-5p	0	1.12878	-0.12302	0.6313	NA	FALSE
hsa-miR-6862-3p	4.3784	0	0.35536	NA	NA	NA
hsa-miR-6862-5p	10.9869	0.517299	1.0859	NA	NA	NA
hsa-miR-6863	12.5137	5.48416	0.70083	0.26953	0.99478	FALSE
hsa-miR-6864-5p	1.16035	0	0.12835	0.62176	NA	FALSE
hsa-miR-6866-5p	91.7147	90.6809	0.010016	0.98096	0.99478	FALSE
hsa-miR-6867-3p	0	0.381963	-0.046291	0.77415	NA	FALSE
hsa-miR-6868-3p	5.99142	10.4169	-0.31349	0.6175	0.99478	FALSE
hsa-miR-6871-3p	4.69114	0.775948	0.27421	0.52015	NA	FALSE
hsa-miR-6873-3p	8.30228	5.09018	0.33879	0.59905	0.99478	FALSE
hsa-miR-6874-3p	0.580175	0.564388	0.0025671	0.99256	NA	FALSE
hsa-miR-6874-5p	5.35902	1.0346	0.3957	0.43303	NA	FALSE
hsa-miR-6876-5p	0	3.81963	-0.31266	0.41623	NA	FALSE
hsa-miR-6877-3p	0	0.282194	-0.034892	0.80399	NA	FALSE
hsa-miR-6877-5p	5.64618	7.48222	-0.21918	0.73393	0.99478	FALSE
hsa-miR-6879-3p	4.06566	0.282194	0.32217	0.43774	NA	FALSE
hsa-miR-6880-5p	0.580175	0	0.069426	0.72182	NA	FALSE
hsa-miR-6882-5p	27.8107	22.8112	0.21393	0.69667	0.99478	FALSE
hsa-miR-6884-5p	0	1.97536	-0.19472	0.53657	NA	FALSE
hsa-miR-6885-3p	3.35798	4.25611	-0.070455	0.88865	0.99478	FALSE
hsa-miR-6886-3p	2.39856	1.29325	0.082216	0.83032	NA	FALSE
hsa-miR-6892-5p	0	0.775948	-0.088885	0.68669	NA	FALSE
hsa-miR-6893-5p	5.94211	0	0.4321	NA	NA	NA
hsa-miR-6894-3p	4.3784	3.60298	0.056048	0.91164	0.99478	FALSE
hsa-miR-6895-3p	2.81469	6.3724	-0.23783	0.64971	0.99478	FALSE
hsa-miR-708-3p	2004.53	1845.4	0.11565	0.58549	0.99478	FALSE
hsa-miR-708-5p	81.2353	108.461	-0.36552	0.39689	0.99478	FALSE
hsa-miR-7106-5p	1.45044	3.05571	-0.11012	0.78382	NA	FALSE
hsa-miR-7110-3p	2.07592	1.0346	0.12936	0.76676	NA	FALSE
hsa-miR-7110-5p	1.56371	0	0.16447	0.57212	NA	FALSE
hsa-miR-7111-3p	0.479711	1.97536	-0.14689	0.67528	NA	FALSE
hsa-miR-7113-5p	24.1173	20.8632	0.13582	0.82079	0.99478	FALSE
hsa-miR-7114-3p	0.479711	0	0.057919	0.74594	NA	FALSE
hsa-miR-7114-5p	12.5659	6.68882	0.39528	0.53632	0.99478	FALSE
hsa-miR-7-1-3p	24.6153	52.2873	-0.85453	0.10933	0.99478	FALSE
hsa-miR-7151-5p	0	1.12878	-0.12302	0.6313	NA	FALSE
hsa-miR-7157-3p	0.870262	0.846582	0.0033119	0.99159	NA	FALSE
hsa-miR-7158-5p	0	2.16337	-0.33405	0.39925	NA	FALSE
hsa-miR-744-3p	4.06122	0.282194	0.32318	NA	NA	NA
hsa-miR-744-5p	16285.3	15933	0.0302	0.90922	0.99478	FALSE
hsa-miR-758-3p	11.6223	23.8412	-0.67484	0.27079	0.99478	FALSE
hsa-miR-7-5p	67966.3	68612.5	-0.012792	0.9678	0.99478	FALSE
hsa-miR-760	334.698	324.309	0.046026	0.84587	0.99478	FALSE
hsa-miR-765	3.8165	4.41959	-0.072553	0.90392	0.99478	FALSE
hsa-miR-766-3p	188.284	197.443	-0.061683	0.85438	0.99478	FALSE
hsa-miR-766-5p	19.4517	30.9286	-0.49187	0.38865	0.99478	FALSE
hsa-miR-767-3p	51.6198	57.4193	-0.12629	0.81263	0.99478	FALSE
hsa-miR-767-5p	429.903	555.258	-0.34295	0.28925	0.99478	FALSE
hsa-miR-769-3p	220.808	219.482	0.011483	0.96948	0.99478	FALSE
hsa-miR-769-5p	2597.58	2570.03	0.014961	0.91351	0.99478	FALSE
hsa-miR-7702	5.27683	0	0.39312	0.34861	NA	FALSE
hsa-miR-7703	0	1.97536	-0.19472	0.53657	NA	FALSE
hsa-miR-7704	181.503	111.21	0.64696	0.071155	0.99478	FALSE
hsa-miR-7706	13871.7	11674.5	0.2438	0.18188	0.99478	FALSE
hsa-miR-7845-5p	0	1.5519	-0.16084	0.57851	NA	FALSE
hsa-miR-7846-3p	0.479711	0	0.057919	0.74594	NA	FALSE
hsa-miR-7851-3p	1.45044	0	0.15487	0.5847	NA	FALSE
hsa-miR-7854-3p	5.87415	2.21046	0.35083	0.53346	0.99478	FALSE
hsa-miR-7974	283.433	262.256	0.10288	0.7368	0.99478	FALSE
hsa-miR-7976	11.3957	6.2425	0.38731	0.54548	0.99478	FALSE
hsa-miR-8078	4.69114	0	0.37195	NA	NA	NA
hsa-miR-8485	26.0887	21.9192	0.16168	0.79667	0.99478	FALSE
hsa-miR-873-3p	657.528	614.309	0.096477	0.65677	0.99478	FALSE
hsa-miR-873-5p	45.6717	43.3229	0.050416	0.92327	0.99478	FALSE
hsa-miR-874-3p	214.588	232.084	-0.11085	0.70819	0.99478	FALSE
hsa-miR-876-3p	7.83236	3.10413	0.19925	NA	NA	NA
hsa-miR-877-3p	18.8263	26.6904	-0.37307	0.5098	0.99478	FALSE
hsa-miR-877-5p	1330.68	1485.69	-0.15221	0.52647	0.99478	FALSE
hsa-miR-885-3p	57.0553	68.0362	-0.19504	0.70598	0.99478	FALSE
hsa-miR-885-5p	54.5191	53.2374	0.031336	0.94874	0.99478	FALSE
hsa-miR-887-3p	29.5314	41.9638	-0.41704	0.39183	0.99478	FALSE
hsa-miR-887-5p	68.7054	37.1255	0.7697	0.077364	0.99478	FALSE
hsa-miR-889-3p	0	1.97536	-0.19472	0.53657	NA	FALSE
hsa-miR-891a-5p	21.1345	8.48585	0.51454	0.41372	0.99478	FALSE
hsa-miR-892a	10.8185	2.06919	0.67664	0.25622	0.99478	FALSE
hsa-miR-92a-1-5p	144.297	190.596	-0.36242	0.30165	0.99478	FALSE
hsa-miR-92a-2-5p	1.91885	1.10523	0.090077	0.83129	NA	FALSE
hsa-miR-92a-3p	92839.1	84095.9	0.14064	0.3607	0.99478	FALSE
hsa-miR-92b-3p	18087.1	16470.5	0.13237	0.46958	0.99478	FALSE
hsa-miR-92b-5p	167.452	165.635	0.016098	0.95452	0.99478	FALSE
hsa-miR-933	71.878	65.5802	0.12484	0.73506	0.99478	FALSE
hsa-miR-93-3p	22.7417	63.8011	-1.1373	0.035867	0.99478	TRUE
hsa-miR-934	0	0.381963	-0.046291	0.77415	NA	FALSE
hsa-miR-935	388.166	381.62	0.025545	0.92932	0.99478	FALSE
hsa-miR-93-5p	6222.19	8370.86	-0.4181	0.032027	0.99478	TRUE
hsa-miR-937-3p	59.4495	36.6404	0.54199	0.31274	0.99478	FALSE
hsa-miR-939-5p	2.61079	0	0.2468	0.47761	NA	FALSE
hsa-miR-9-3p	1.45044	9.32833	-0.82858	0.17616	0.99478	FALSE
hsa-miR-940	23.7902	39.1731	-0.52296	0.3627	0.99478	FALSE
hsa-miR-941	30049.1	24151.7	0.30961	0.06856	0.99478	FALSE
hsa-miR-942-3p	2.1892	1.0346	0.097081	0.79544	NA	FALSE
hsa-miR-942-5p	7.68669	10.1277	-0.12684	0.83154	0.99478	FALSE
hsa-miR-943	11.7608	5.84308	0.43025	0.50207	0.99478	FALSE
hsa-miR-95-3p	3153.88	3323.89	-0.074392	0.65769	0.99478	FALSE
hsa-miR-9-5p	15828.7	17951.2	-0.17832	0.30125	0.99478	FALSE
hsa-miR-96-3p	2.3207	0	0.22571	0.49988	NA	FALSE
hsa-miR-96-5p	21.0466	5.84258	1.1091	0.077718	0.99478	FALSE
hsa-miR-98-5p	1150.15	1281.68	-0.14985	0.58565	0.99478	FALSE
hsa-miR-9901	2.83442	1.41097	0.18521	0.71677	NA	FALSE
hsa-miR-9903	0	2.53975	-0.23611	0.49044	NA	FALSE
hsa-miR-99a-3p	5.02211	5.52581	-0.037356	0.94871	0.99478	FALSE
hsa-miR-99a-5p	78176.7	80416.6	-0.039823	0.8378	0.99478	FALSE
hsa-miR-99b-3p	30667.7	27365	0.16138	0.35107	0.99478	FALSE
hsa-miR-99b-5p	44701.8	41951.3	0.089484	0.64455	0.99478	FALSE
novel_1	2.83588	5.38489	-0.24531	0.66664	0.99478	FALSE
novel_10	0	1.14589	-0.12376	0.63021	NA	FALSE
novel_100	0	3.10413	-0.27379	0.45233	NA	FALSE
novel_101	0	5.75349	-0.65346	0.19515	NA	FALSE
novel_102	0.625486	2.39848	-0.23599	0.5921	NA	FALSE
novel_103	6.25486	14.5298	-0.42111	0.49532	0.99478	FALSE
novel_104	3.36928	1.52785	0.17878	0.70521	NA	FALSE
novel_105	11.4509	7.81151	0.34283	0.58376	0.99478	FALSE
novel_106	3.75291	0.282194	0.30367	0.45634	NA	FALSE
novel_107	0.479711	2.72776	-0.30892	0.49236	NA	FALSE
novel_108	3.48105	0	0.3047	NA	NA	NA
novel_109	0	3.05704	-0.42013	0.33175	NA	FALSE
novel_11	1.25097	2.06919	-0.06709	0.8585	NA	FALSE
novel_110	3.44017	0	0.30125	0.42493	NA	FALSE
novel_111	5.00388	0	0.38787	NA	NA	NA
novel_112	5.20189	0	0.98081	0.083402	NA	FALSE
novel_113	0	2.32784	-0.22178	0.50585	NA	FALSE
novel_114	0	4.96553	-0.3715	NA	NA	NA
novel_115	0	2.82194	-0.25542	0.47049	NA	FALSE
novel_116	9.88022	9.54716	0.021574	0.97286	0.99478	FALSE
novel_117	4.3784	0	0.35536	NA	NA	NA
novel_118	5.75654	0	0.41487	NA	NA	NA
novel_119	3.19096	0	0.28628	0.43879	NA	FALSE
novel_12	0	1.29325	-0.1383	0.60909	NA	FALSE
novel_120	2.90087	0	0.26689	0.45742	NA	FALSE
novel_121	7.68669	5.43014	0.13725	0.81199	0.99478	FALSE
novel_122	1.56371	0	0.16447	0.57212	NA	FALSE
novel_123	902.111	439.949	0.99067	0.00014774	0.098693	TRUE
novel_124	2.81469	0	0.2603	0.46393	NA	FALSE
novel_125	3.51652	0.564388	0.49596	0.34956	NA	FALSE
novel_126	23.5218	20.3444	0.1416	0.81409	0.99478	FALSE
novel_127	2.39856	1.41097	0.071918	0.85207	NA	FALSE
novel_128	4.79711	0	0.37004	0.3665	NA	FALSE
novel_129	3.44017	0	0.30125	0.42493	NA	FALSE
novel_13	2.3207	0	0.22571	0.49988	NA	FALSE
novel_130	4.23955	0	0.5523	0.24519	NA	FALSE
novel_131	0.290087	2.75131	-0.35545	0.42892	NA	FALSE
novel_132	0	3.81963	-0.31266	0.41623	NA	FALSE
novel_133	3.77114	0	0.32209	NA	NA	NA
novel_134	0	2.29178	-0.21633	0.51187	NA	FALSE
novel_135	1.16035	1.86916	-0.10992	0.82127	NA	FALSE
novel_136	6.20808	7.50151	-0.099719	0.87237	0.99478	FALSE
novel_137	0	2.58649	-0.24008	0.48626	NA	FALSE
novel_138	1.87646	4.42092	-0.21454	0.66546	NA	FALSE
novel_139	0	4.2016	-0.33333	0.39819	NA	FALSE
novel_14	2.90087	0	0.26689	0.45742	NA	FALSE
novel_140	0	1.90982	-0.18792	0.54466	NA	FALSE
novel_141	6.17267	6.84211	-0.068206	0.91406	0.99478	FALSE
novel_142	7.81857	0	0.50785	NA	NA	NA
novel_143	3.19096	0	0.28628	0.43879	NA	FALSE
novel_145	3.75983	0	0.50521	0.27279	NA	FALSE
novel_146	4.79711	0	0.37004	0.3665	NA	FALSE
novel_147	0	2.32784	-0.22178	0.50585	NA	FALSE
novel_149	0	2.84514	-0.25777	0.46813	NA	FALSE
novel_150	5.27683	0	0.39312	0.34861	NA	FALSE
novel_151	0	3.66852	-0.30788	NA	NA	NA
novel_152	3.12743	0	0.28132	0.44347	NA	FALSE
novel_153	0	2.53975	-0.23611	0.49044	NA	FALSE
novel_154	2.90087	0	0.26689	0.45742	NA	FALSE
novel_155	2.61079	0.517299	0.19007	0.61417	NA	FALSE
novel_156	2.61079	0	0.2468	0.47761	NA	FALSE
novel_157	0	1.5519	-0.16084	0.57851	NA	FALSE
novel_158	4.69114	0	0.37195	NA	NA	NA
novel_159	3.08212	0	0.43623	0.31784	NA	FALSE
novel_160	0	4.2016	-0.33333	0.39819	NA	FALSE
novel_161	3.48105	0	0.3047	NA	NA	NA
novel_162	0	2.32784	-0.22178	0.50585	NA	FALSE
novel_163	2.81469	0	0.2603	0.46393	NA	FALSE
novel_164	2.90087	0	0.26689	0.45742	NA	FALSE
novel_165	2.3207	0	0.22571	0.49988	NA	FALSE
novel_166	0	1.90982	-0.18792	0.54466	NA	FALSE
novel_167	0.870262	1.5519	-0.064036	0.854	NA	FALSE
novel_168	0	3.81963	-0.31266	0.41623	NA	FALSE
novel_169	0	5.78347	-1.0338	0.073075	NA	FALSE
novel_17	2.50194	0	0.23839	0.48636	NA	FALSE
novel_170	0	1.29325	-0.1383	0.60909	NA	FALSE
novel_171	2.81469	0	0.2603	0.46393	NA	FALSE
novel_172	4.06566	0	0.33806	NA	NA	NA
novel_173	1.91885	2.29178	-0.027235	0.94459	NA	FALSE
novel_174	5.13538	3.05571	0.15014	0.76908	0.99478	FALSE
novel_175	0	2.06919	-0.20243	0.52758	NA	FALSE
novel_176	0	2.58649	-0.24008	0.48626	NA	FALSE
novel_178	1.45044	0	0.15487	0.5847	NA	FALSE
novel_179	0	3.43767	-0.29079	0.43617	NA	FALSE
novel_18	1.16035	0	0.12835	0.62176	NA	FALSE
novel_180	2.61079	0	0.2468	0.47761	NA	FALSE
novel_181	2.47929	0	0.36067	0.37436	NA	FALSE
novel_182	0	2.25755	-0.21602	0.51221	NA	FALSE
novel_183	2.3207	0	0.22571	0.49988	NA	FALSE
novel_185	1.87646	1.41097	0.038507	0.91812	NA	FALSE
novel_186	2.3207	0	0.22571	0.49988	NA	FALSE
novel_188	0	3.05571	-0.26772	0.45825	NA	FALSE
novel_19	1.16035	0.282194	0.10399	0.72931	NA	FALSE
novel_190	2.61079	0	0.2468	0.47761	NA	FALSE
novel_191	2.61079	0	0.2468	0.47761	NA	FALSE
novel_193	1.16035	1.31679	-0.019542	0.96185	NA	FALSE
novel_194	0	2.32784	-0.22178	0.50585	NA	FALSE
novel_195	2.90087	0	0.26689	0.45742	NA	FALSE
novel_196	2.90087	0	0.26689	0.45742	NA	FALSE
novel_197	2.61079	0	0.2468	0.47761	NA	FALSE
novel_198	3.44017	0	0.30125	0.42493	NA	FALSE
novel_199	0	2.53975	-0.23611	0.49044	NA	FALSE
novel_2	3.83769	5.26717	-0.095269	0.85237	0.99478	FALSE
novel_20	0	3.36244	-0.29071	NA	NA	NA
novel_200	4.3174	0	0.34545	0.38646	NA	FALSE
novel_201	0	2.25755	-0.21602	0.51221	NA	FALSE
novel_202	0	2.53975	-0.23611	0.49044	NA	FALSE
novel_203	0	2.06919	-0.20243	0.52758	NA	FALSE
novel_204	2.90087	0	0.26689	0.45742	NA	FALSE
novel_205	2.3207	0	0.22571	0.49988	NA	FALSE
novel_206	3.83769	0	0.31917	0.40891	NA	FALSE
novel_207	0	2.32784	-0.22178	0.50585	NA	FALSE
novel_208	5.57822	4.80289	0.063212	0.91746	0.99478	FALSE
novel_209	3.44017	0	0.30125	0.42493	NA	FALSE
novel_21	24.8177	15.5888	0.46362	0.42999	0.99478	FALSE
novel_210	0	2.06919	-0.20243	0.52758	NA	FALSE
novel_211	2.41132	0	0.37328	0.3644	NA	FALSE
novel_212	0.959423	1.69316	-0.068598	0.8464	NA	FALSE
novel_213	2.81469	0	0.2603	0.46393	NA	FALSE
novel_214	0	3.10379	-0.27466	NA	NA	NA
novel_215	2.1892	0	0.21522	0.5114	NA	FALSE
novel_216	4.3174	0	0.34545	0.38646	NA	FALSE
novel_217	7.50583	0	0.49622	NA	NA	NA
novel_218	0	2.06919	-0.20243	0.52758	NA	FALSE
novel_219	2.50194	0	0.23839	0.48636	NA	FALSE
novel_22	17.561	8.65675	0.42137	0.50668	0.99478	FALSE
novel_220	3.12743	0	0.28132	0.44347	NA	FALSE
novel_221	2.90087	0	0.26689	0.45742	NA	FALSE
novel_222	0	1.81055	-0.18219	0.55159	NA	FALSE
novel_223	2.1892	0	0.21522	0.5114	NA	FALSE
novel_224	0	2.25755	-0.21602	0.51221	NA	FALSE
novel_225	0	2.06919	-0.20243	0.52758	NA	FALSE
novel_226	0	2.67374	-0.24288	0.48334	NA	FALSE
novel_227	0	1.83409	-0.28267	0.44516	NA	FALSE
novel_228	0	1.69316	-0.17223	0.56393	NA	FALSE
novel_229	2.81469	0	0.2603	0.46393	NA	FALSE
novel_23	0	4.47227	-0.54854	0.24939	NA	FALSE
novel_230	0	2.49266	-0.36418	0.37429	NA	FALSE
novel_231	2.50194	0	0.23839	0.48636	NA	FALSE
novel_232	2.87827	0.846582	0.15937	0.68026	NA	FALSE
novel_233	0	2.13983	-0.33037	0.40237	NA	FALSE
novel_234	2.90087	0	0.26689	0.45742	NA	FALSE
novel_235	4.3174	0	0.34545	0.38646	NA	FALSE
novel_236	3.35798	0	0.29099	0.43437	NA	FALSE
novel_237	0	2.25755	-0.21602	0.51221	NA	FALSE
novel_238	3.35798	0	0.29099	0.43437	NA	FALSE
novel_239	0	1.97536	-0.19472	0.53657	NA	FALSE
novel_241	0	2.06919	-0.20243	0.52758	NA	FALSE
novel_244	3.35798	0	0.29099	0.43437	NA	FALSE
novel_245	0	2.67374	-0.24288	0.48334	NA	FALSE
novel_246	0	1.29325	-0.1383	0.60909	NA	FALSE
novel_247	0	1.95181	-0.29507	0.43357	NA	FALSE
novel_248	0	3.43767	-0.29079	0.43617	NA	FALSE
novel_249	0	1.97536	-0.19472	0.53657	NA	FALSE
novel_25	133.271	86.9516	0.57388	0.081594	0.99478	FALSE
novel_250	0	1.97536	-0.19472	0.53657	NA	FALSE
novel_251	2.50194	0	0.23839	0.48636	NA	FALSE
novel_252	0	2.06919	-0.20243	0.52758	NA	FALSE
novel_253	0	2.67374	-0.24288	0.48334	NA	FALSE
novel_254	2.06462	1.71028	0.04885	0.92269	NA	FALSE
novel_255	0	2.1749	-0.32705	0.40517	NA	FALSE
novel_256	0	1.81055	-0.18219	0.55159	NA	FALSE
novel_257	0	1.90982	-0.18792	0.54466	NA	FALSE
novel_258	0	1.97536	-0.19472	0.53657	NA	FALSE
novel_259	0	1.81055	-0.18219	0.55159	NA	FALSE
novel_26	3.73026	0	0.47353	0.29265	NA	FALSE
novel_260	0	1.81055	-0.18219	0.55159	NA	FALSE
novel_261	0	1.52785	-0.15718	0.58334	NA	FALSE
novel_262	0	2.06919	-0.20243	0.52758	NA	FALSE
novel_263	0	3.05571	-0.26772	0.45825	NA	FALSE
novel_264	0	3.81963	-0.31266	0.41623	NA	FALSE
novel_266	0	1.81055	-0.18219	0.55159	NA	FALSE
novel_267	0	1.81055	-0.18219	0.55159	NA	FALSE
novel_268	2.03061	0	0.20342	0.52475	NA	FALSE
novel_269	1.45044	0	0.15487	0.5847	NA	FALSE
novel_27	2.81469	0	0.2603	0.46393	NA	FALSE
novel_270	2.87827	0	0.26063	0.46361	NA	FALSE
novel_271	0	2.67374	-0.24288	0.48334	NA	FALSE
novel_28	3.96076	2.06919	0.15223	0.75111	NA	FALSE
novel_29	1.43913	4.80848	-0.42805	0.44484	NA	FALSE
novel_3	8.55841	2.93882	0.58636	0.35139	0.99478	FALSE
novel_30	136.746	155.251	-0.15606	0.72101	0.99478	FALSE
novel_31	3.19096	4.39704	-0.061965	0.88846	0.99478	FALSE
novel_32	7.70086	1.90982	0.40478	0.44474	0.99478	FALSE
novel_33	25.0854	11.7089	0.64805	0.30719	0.99478	FALSE
novel_34	4.94289	0.922807	0.56763	0.31691	NA	FALSE
novel_35	0	3.4446	-0.70651	0.17429	NA	FALSE
novel_36	4.73056	0	0.57502	0.23259	NA	FALSE
novel_37	4.60749	0.775948	0.35978	0.4515	NA	FALSE
novel_38	7.38125	1.12878	0.48527	0.35303	0.99478	FALSE
novel_39	0	4.13839	-0.33549	NA	NA	NA
novel_4	0	1.41097	-0.14837	0.59512	NA	FALSE
novel_40	1.87646	0	0.19062	0.53973	NA	FALSE
novel_41	3.90707	0	0.53791	0.25341	NA	FALSE
novel_42	7.11781	8.79408	-0.072133	0.8937	0.99478	FALSE
novel_43	4.06566	0	0.33806	NA	NA	NA
novel_44	0.938228	3.10413	-0.16662	0.67393	NA	FALSE
novel_45	1.43913	3.70834	-0.21747	0.64882	NA	FALSE
novel_46	10.6727	13.4432	-0.1817	0.77653	0.99478	FALSE
novel_47	4.06566	0	0.33806	NA	NA	NA
novel_49	0	2.06919	-0.20243	0.52758	NA	FALSE
novel_5	5.60082	0	0.63587	NA	NA	NA
novel_50	0	3.5508	-0.4847	0.28805	NA	FALSE
novel_51	8.59242	2.55043	0.43927	0.43949	0.99478	FALSE
novel_52	6.36083	0	0.70358	0.17116	NA	FALSE
novel_53	1.25097	1.5519	-0.026523	0.94137	NA	FALSE
novel_54	2.1892	0.282194	0.19544	0.58375	NA	FALSE
novel_55	0	5.79499	-0.65893	0.19262	NA	FALSE
novel_56	2.1892	4.39738	-0.18037	0.71839	NA	FALSE
novel_57	2.87827	2.65663	0.015237	0.97447	NA	FALSE
novel_58	2.03061	1.90982	0.011959	0.97547	NA	FALSE
novel_59	39.327	18.803	0.8494	0.10402	0.99478	FALSE
novel_6	2.90087	0.517299	0.20978	0.58668	NA	FALSE
novel_60	1.16035	4.23291	-0.20498	0.62615	NA	FALSE
novel_61	3.75291	0	0.31999	NA	NA	NA
novel_62	16.872	14.4504	0.11263	0.86124	0.99478	FALSE
novel_64	9.05234	1.29325	0.84923	0.16372	0.99478	FALSE
novel_65	0	6.10173	-1.0453	0.07048	NA	FALSE
novel_66	4.06566	0	0.33806	NA	NA	NA
novel_67	0.870262	2.18692	-0.16669	0.70356	NA	FALSE
novel_69	2.87827	2.29178	0.036181	0.92937	NA	FALSE
novel_7	5.00388	0	0.38787	NA	NA	NA
novel_70	2.90087	0	0.26689	0.45742	NA	FALSE
novel_71	5.4836	0	0.59383	NA	NA	NA
novel_72	3.75983	1.14589	0.26446	0.57887	NA	FALSE
novel_73	5.51166	0	0.41397	NA	NA	NA
novel_74	4.87931	4.61963	0.022097	0.96921	0.99478	FALSE
novel_75	55.0839	48.8872	0.15064	0.72887	0.99478	FALSE
novel_76	4.06566	2.82194	0.06856	0.87452	NA	FALSE
novel_77	4.06566	0	0.33806	NA	NA	NA
novel_78	3.44017	0.517299	0.24309	0.54334	NA	FALSE
novel_8	2.87827	1.41097	0.10262	0.79563	NA	FALSE
novel_80	4.93149	0	0.38561	NA	NA	NA
novel_82	7.65419	4.86625	0.17668	0.75979	0.99478	FALSE
novel_85	3.75291	0	0.31999	NA	NA	NA
novel_86	12.3482	33.572	-0.96257	0.1098	0.99478	FALSE
novel_87	0	5.34749	-0.3892	NA	NA	NA
novel_88	0	3.62109	-0.30618	NA	NA	NA
novel_89	38.9615	46.2429	-0.20281	0.66949	0.99478	FALSE
novel_9	1.87646	0	0.19062	0.53973	NA	FALSE
novel_90	5.74665	4.34336	0.17095	0.78866	0.99478	FALSE
novel_91	3.77114	0	0.32209	NA	NA	NA
novel_92	3.44017	0	0.30125	0.42493	NA	FALSE
novel_93	3.75291	0	0.31999	NA	NA	NA
novel_94	5.39297	8.55288	-0.30631	0.63406	0.99478	FALSE
novel_95	3.44017	0	0.30125	0.42493	NA	FALSE
novel_96	3.48105	0.775948	0.2107	0.60164	NA	FALSE
novel_97	5.22157	2.23401	0.21178	0.6675	0.99478	FALSE
novel_98	1.74052	1.69316	0.0047211	0.99005	NA	FALSE
novel_99	7.92449	6.67071	0.14604	0.82059	0.99478	FALSE

## Sheet: WT v KD binary expression
Item	Subset	KD	WT
hsa-miR-378c	v11_653	1	1
hsa-miR-495-3p	v11_653	1	1
hsa-miR-5091	v11_653	1	1
hsa-miR-6837-3p	v11_653	1	1
hsa-miR-3065-3p	v11_653	1	1
hsa-miR-4743-5p	v11_653	1	1
hsa-miR-576-3p	v11_653	1	1
hsa-miR-10394-5p	v11_653	1	1
hsa-miR-942-5p	v11_653	1	1
novel_46	v11_653	1	1
hsa-miR-3938	v11_653	1	1
hsa-miR-34c-5p	v11_653	1	1
hsa-miR-378d	v11_653	1	1
hsa-miR-99a-3p	v11_653	1	1
hsa-miR-30c-1-3p	v11_653	1	1
hsa-miR-1306-3p	v11_653	1	1
hsa-miR-3909	v11_653	1	1
hsa-miR-4649-5p	v11_653	1	1
hsa-miR-6873-3p	v11_653	1	1
hsa-miR-103b	v11_653	1	1
hsa-miR-342-3p	v11_653	1	1
hsa-miR-486-5p	v11_653	1	1
hsa-miR-6766-5p	v11_653	1	1
hsa-miR-450a-5p	v11_653	1	1
hsa-miR-145-3p	v11_653	1	1
hsa-miR-501-5p	v11_653	1	1
hsa-miR-1292-5p	v11_653	1	1
hsa-miR-509-3p	v11_653	1	1
hsa-miR-1296-5p	v11_653	1	1
hsa-miR-194-3p	v11_653	1	1
hsa-let-7i-5p	v11_653	1	1
hsa-miR-335-3p	v11_653	1	1
hsa-miR-7113-5p	v11_653	1	1
hsa-miR-1234-3p	v11_653	1	1
hsa-miR-106b-5p	v11_653	1	1
hsa-miR-625-5p	v11_653	1	1
hsa-miR-3913-5p	v11_653	1	1
hsa-miR-101-3p	v11_653	1	1
hsa-miR-125a-3p	v11_653	1	1
hsa-miR-33b-3p	v11_653	1	1
hsa-miR-6820-5p	v11_653	1	1
hsa-miR-382-5p	v11_653	1	1
hsa-miR-383-5p	v11_653	1	1
hsa-miR-6847-5p	v11_653	1	1
hsa-miR-4286	v11_653	1	1
hsa-miR-4755-3p	v11_653	1	1
hsa-miR-122b-3p	v11_653	1	1
hsa-miR-151b	v11_653	1	1
hsa-miR-143-5p	v11_653	1	1
hsa-miR-214-3p	v11_653	1	1
hsa-miR-1268a	v11_653	1	1
hsa-miR-99b-5p	v11_653	1	1
hsa-miR-4787-3p	v11_653	1	1
novel_208	v11_653	1	1
hsa-miR-375-3p	v11_653	1	1
hsa-miR-30e-3p	v11_653	1	1
hsa-miR-16-2-3p	v11_653	1	1
hsa-miR-6815-5p	v11_653	1	1
hsa-miR-206	v11_653	1	1
hsa-miR-6758-5p	v11_653	1	1
hsa-miR-221-3p	v11_653	1	1
hsa-miR-519c-5p	v11_653	1	1
hsa-miR-124-5p	v11_653	1	1
hsa-let-7b-3p	v11_653	1	1
hsa-miR-3678-3p	v11_653	1	1
hsa-miR-10392-5p	v11_653	1	1
hsa-miR-632	v11_653	1	1
hsa-miR-320d	v11_653	1	1
hsa-miR-320c	v11_653	1	1
hsa-miR-320b	v11_653	1	1
hsa-miR-370-3p	v11_653	1	1
hsa-miR-4421	v11_653	1	1
hsa-miR-27b-3p	v11_653	1	1
hsa-let-7g-5p	v11_653	1	1
hsa-miR-6762-3p	v11_653	1	1
novel_94	v11_653	1	1
hsa-miR-3173-5p	v11_653	1	1
novel_121	v11_653	1	1
hsa-miR-3150b-3p	v11_653	1	1
novel_123	v11_653	1	1
novel_99	v11_653	1	1
novel_126	v11_653	1	1
hsa-miR-195-3p	v11_653	1	1
hsa-miR-139-3p	v11_653	1	1
hsa-miR-6763-5p	v11_653	1	1
hsa-miR-25-3p	v11_653	1	1
hsa-miR-1343-3p	v11_653	1	1
hsa-miR-663b	v11_653	1	1
hsa-miR-433-3p	v11_653	1	1
hsa-miR-455-5p	v11_653	1	1
hsa-miR-493-3p	v11_653	1	1
hsa-miR-148a-5p	v11_653	1	1
hsa-miR-3141	v11_653	1	1
hsa-miR-2682-5p	v11_653	1	1
hsa-miR-532-5p	v11_653	1	1
hsa-miR-3149	v11_653	1	1
hsa-miR-122-5p	v11_653	1	1
novel_1	v11_653	1	1
hsa-miR-7706	v11_653	1	1
hsa-miR-7704	v11_653	1	1
hsa-miR-147b-3p	v11_653	1	1
hsa-miR-574-3p	v11_653	1	1
hsa-miR-4683	v11_653	1	1
hsa-miR-769-3p	v11_653	1	1
hsa-miR-23b-5p	v11_653	1	1
hsa-miR-411-5p	v11_653	1	1
hsa-miR-339-5p	v11_653	1	1
hsa-miR-485-5p	v11_653	1	1
hsa-miR-5010-3p	v11_653	1	1
hsa-miR-34b-3p	v11_653	1	1
hsa-miR-1298-5p	v11_653	1	1
hsa-miR-27a-3p	v11_653	1	1
hsa-miR-128-1-5p	v11_653	1	1
hsa-miR-4746-5p	v11_653	1	1
hsa-miR-4638-5p	v11_653	1	1
novel_3	v11_653	1	1
hsa-miR-708-5p	v11_653	1	1
hsa-miR-3928-3p	v11_653	1	1
hsa-miR-543	v11_653	1	1
hsa-miR-214-5p	v11_653	1	1
hsa-miR-6767-5p	v11_653	1	1
hsa-miR-215-5p	v11_653	1	1
hsa-miR-4661-5p	v11_653	1	1
hsa-miR-873-5p	v11_653	1	1
hsa-miR-6885-3p	v11_653	1	1
hsa-miR-4726-5p	v11_653	1	1
hsa-miR-193b-3p	v11_653	1	1
hsa-miR-130a-3p	v11_653	1	1
novel_74	v11_653	1	1
novel_75	v11_653	1	1
novel_76	v11_653	1	1
hsa-miR-767-3p	v11_653	1	1
hsa-miR-3158-5p	v11_653	1	1
hsa-miR-1269a	v11_653	1	1
hsa-miR-532-3p	v11_653	1	1
hsa-miR-140-5p	v11_653	1	1
hsa-miR-551b-5p	v11_653	1	1
hsa-let-7d-5p	v11_653	1	1
hsa-miR-181c-3p	v11_653	1	1
hsa-miR-30d-3p	v11_653	1	1
hsa-miR-17-3p	v11_653	1	1
hsa-miR-4467	v11_653	1	1
hsa-miR-183-5p	v11_653	1	1
hsa-let-7c-5p	v11_653	1	1
hsa-miR-516b-5p	v11_653	1	1
hsa-miR-126-3p	v11_653	1	1
hsa-miR-548az-5p	v11_653	1	1
hsa-miR-6863	v11_653	1	1
hsa-miR-3187-5p	v11_653	1	1
hsa-miR-3679-5p	v11_653	1	1
hsa-miR-4709-5p	v11_653	1	1
hsa-miR-1285-5p	v11_653	1	1
hsa-miR-3934-5p	v11_653	1	1
hsa-miR-582-3p	v11_653	1	1
hsa-miR-6511b-3p	v11_653	1	1
hsa-miR-125a-5p	v11_653	1	1
hsa-miR-3144-5p	v11_653	1	1
hsa-miR-218-5p	v11_653	1	1
hsa-miR-877-3p	v11_653	1	1
hsa-let-7e-3p	v11_653	1	1
hsa-miR-149-3p	v11_653	1	1
hsa-miR-3180	v11_653	1	1
hsa-miR-99b-3p	v11_653	1	1
hsa-miR-1843	v11_653	1	1
hsa-miR-484	v11_653	1	1
hsa-miR-204-5p	v11_653	1	1
hsa-miR-6794-5p	v11_653	1	1
hsa-miR-188-5p	v11_653	1	1
hsa-miR-616-3p	v11_653	1	1
hsa-miR-6866-5p	v11_653	1	1
hsa-miR-92a-3p	v11_653	1	1
hsa-miR-130a-5p	v11_653	1	1
hsa-miR-3085-3p	v11_653	1	1
hsa-miR-1224-5p	v11_653	1	1
hsa-miR-664a-5p	v11_653	1	1
hsa-miR-511-5p	v11_653	1	1
hsa-miR-338-3p	v11_653	1	1
hsa-miR-148b-5p	v11_653	1	1
hsa-miR-2681-5p	v11_653	1	1
hsa-miR-629-5p	v11_653	1	1
hsa-miR-4786-5p	v11_653	1	1
hsa-miR-500a-3p	v11_653	1	1
hsa-miR-4677-3p	v11_653	1	1
hsa-miR-548ar-3p	v11_653	1	1
hsa-miR-6755-5p	v11_653	1	1
hsa-miR-7-1-3p	v11_653	1	1
hsa-miR-1303	v11_653	1	1
hsa-miR-2277-3p	v11_653	1	1
hsa-miR-199b-5p	v11_653	1	1
hsa-miR-212-5p	v11_653	1	1
hsa-miR-374a-5p	v11_653	1	1
hsa-miR-365a-5p	v11_653	1	1
hsa-miR-362-5p	v11_653	1	1
hsa-miR-3115	v11_653	1	1
hsa-miR-6724-5p	v11_653	1	1
hsa-miR-4684-3p	v11_653	1	1
hsa-miR-491-5p	v11_653	1	1
hsa-miR-181c-5p	v11_653	1	1
hsa-miR-130b-5p	v11_653	1	1
hsa-miR-490-3p	v11_653	1	1
hsa-miR-146b-3p	v11_653	1	1
hsa-miR-151a-5p	v11_653	1	1
hsa-miR-3191-5p	v11_653	1	1
hsa-miR-379-5p	v11_653	1	1
hsa-miR-3117-3p	v11_653	1	1
hsa-miR-129-5p	v11_653	1	1
hsa-miR-24-3p	v11_653	1	1
novel_30	v11_653	1	1
novel_31	v11_653	1	1
hsa-miR-576-5p	v11_653	1	1
hsa-miR-340-3p	v11_653	1	1
hsa-miR-6737-3p	v11_653	1	1
hsa-miR-1247-3p	v11_653	1	1
hsa-miR-550a-3-5p	v11_653	1	1
hsa-miR-34c-3p	v11_653	1	1
hsa-miR-6505-3p	v11_653	1	1
hsa-miR-1468-5p	v11_653	1	1
hsa-miR-1306-5p	v11_653	1	1
hsa-miR-1307-3p	v11_653	1	1
hsa-miR-483-5p	v11_653	1	1
hsa-miR-935	v11_653	1	1
hsa-miR-3184-5p	v11_653	1	1
hsa-miR-1246	v11_653	1	1
hsa-miR-18a-3p	v11_653	1	1
hsa-miR-501-3p	v11_653	1	1
hsa-miR-6894-3p	v11_653	1	1
hsa-miR-1250-5p	v11_653	1	1
hsa-miR-6516-5p	v11_653	1	1
hsa-miR-11401	v11_653	1	1
hsa-miR-3177-5p	v11_653	1	1
hsa-miR-4717-3p	v11_653	1	1
hsa-miR-514a-3p	v11_653	1	1
hsa-miR-598-3p	v11_653	1	1
hsa-miR-1180-3p	v11_653	1	1
hsa-miR-152-3p	v11_653	1	1
hsa-miR-5699-3p	v11_653	1	1
novel_89	v11_653	1	1
hsa-miR-6515-5p	v11_653	1	1
hsa-miR-328-3p	v11_653	1	1
hsa-miR-30c-5p	v11_653	1	1
hsa-miR-15b-3p	v11_653	1	1
hsa-miR-16-5p	v11_653	1	1
hsa-miR-181a-5p	v11_653	1	1
hsa-miR-191-3p	v11_653	1	1
hsa-miR-3691-5p	v11_653	1	1
hsa-miR-365a-3p	v11_653	1	1
hsa-miR-374b-5p	v11_653	1	1
hsa-miR-93-3p	v11_653	1	1
hsa-miR-505-3p	v11_653	1	1
hsa-miR-3124-5p	v11_653	1	1
hsa-miR-346	v11_653	1	1
novel_86	v11_653	1	1
hsa-miR-8485	v11_653	1	1
hsa-miR-127-3p	v11_653	1	1
novel_82	v11_653	1	1
novel_136	v11_653	1	1
hsa-miR-1910-5p	v11_653	1	1
hsa-miR-1226-3p	v11_653	1	1
hsa-miR-597-3p	v11_653	1	1
hsa-miR-3180-3p	v11_653	1	1
hsa-miR-200a-5p	v11_653	1	1
hsa-miR-363-3p	v11_653	1	1
hsa-miR-760	v11_653	1	1
hsa-miR-450a-2-3p	v11_653	1	1
hsa-miR-3154	v11_653	1	1
hsa-miR-6514-5p	v11_653	1	1
hsa-miR-381-3p	v11_653	1	1
hsa-miR-100-5p	v11_653	1	1
hsa-miR-22-5p	v11_653	1	1
hsa-miR-3192-5p	v11_653	1	1
hsa-miR-137-5p	v11_653	1	1
hsa-miR-185-5p	v11_653	1	1
hsa-miR-195-5p	v11_653	1	1
hsa-miR-219a-1-3p	v11_653	1	1
hsa-miR-25-5p	v11_653	1	1
hsa-miR-218-2-3p	v11_653	1	1
hsa-miR-142-5p	v11_653	1	1
hsa-miR-30b-5p	v11_653	1	1
hsa-miR-3126-5p	v11_653	1	1
hsa-miR-4326	v11_653	1	1
hsa-miR-342-5p	v11_653	1	1
hsa-miR-21-5p	v11_653	1	1
hsa-miR-199a-5p	v11_653	1	1
hsa-miR-6808-3p	v11_653	1	1
hsa-miR-486-3p	v11_653	1	1
hsa-miR-6817-3p	v11_653	1	1
hsa-miR-1909-3p	v11_653	1	1
hsa-miR-3157-3p	v11_653	1	1
hsa-miR-361-5p	v11_653	1	1
hsa-miR-34a-5p	v11_653	1	1
hsa-miR-145-5p	v11_653	1	1
hsa-miR-186-5p	v11_653	1	1
hsa-miR-876-3p	v11_653	1	1
hsa-miR-4522	v11_653	1	1
novel_62	v11_653	1	1
hsa-miR-20a-5p	v11_653	1	1
hsa-miR-106b-3p	v11_653	1	1
hsa-miR-504-5p	v11_653	1	1
hsa-miR-485-3p	v11_653	1	1
hsa-miR-425-5p	v11_653	1	1
hsa-miR-125b-5p	v11_653	1	1
hsa-miR-6511a-3p	v11_653	1	1
hsa-miR-6741-3p	v11_653	1	1
hsa-miR-30e-5p	v11_653	1	1
hsa-miR-2276-3p	v11_653	1	1
hsa-miR-210-3p	v11_653	1	1
hsa-miR-17-5p	v11_653	1	1
hsa-miR-24-2-5p	v11_653	1	1
hsa-miR-2355-3p	v11_653	1	1
hsa-miR-193a-5p	v11_653	1	1
hsa-let-7a-5p	v11_653	1	1
hsa-miR-96-5p	v11_653	1	1
hsa-miR-4685-3p	v11_653	1	1
hsa-miR-1270	v11_653	1	1
hsa-miR-4498	v11_653	1	1
hsa-miR-1276	v11_653	1	1
hsa-miR-6842-3p	v11_653	1	1
hsa-miR-641	v11_653	1	1
hsa-miR-296-3p	v11_653	1	1
hsa-miR-331-5p	v11_653	1	1
hsa-miR-4473	v11_653	1	1
hsa-miR-615-3p	v11_653	1	1
hsa-miR-765	v11_653	1	1
hsa-miR-4755-5p	v11_653	1	1
hsa-miR-6726-3p	v11_653	1	1
hsa-miR-409-3p	v11_653	1	1
novel_174	v11_653	1	1
hsa-miR-767-5p	v11_653	1	1
hsa-miR-548av-3p	v11_653	1	1
hsa-miR-766-3p	v11_653	1	1
hsa-miR-3127-5p	v11_653	1	1
hsa-miR-423-5p	v11_653	1	1
hsa-miR-181d-5p	v11_653	1	1
hsa-miR-29c-5p	v11_653	1	1
hsa-miR-221-5p	v11_653	1	1
hsa-miR-5002-3p	v11_653	1	1
hsa-miR-3661	v11_653	1	1
hsa-miR-20b-3p	v11_653	1	1
hsa-miR-98-5p	v11_653	1	1
hsa-let-7d-3p	v11_653	1	1
hsa-miR-124-3p	v11_653	1	1
hsa-miR-181a-3p	v11_653	1	1
hsa-miR-550b-3p	v11_653	1	1
hsa-miR-134-5p	v11_653	1	1
hsa-miR-200c-3p	v11_653	1	1
hsa-miR-132-5p	v11_653	1	1
hsa-miR-12136	v11_653	1	1
hsa-miR-675-3p	v11_653	1	1
hsa-miR-3065-5p	v11_653	1	1
hsa-miR-105-5p	v11_653	1	1
hsa-miR-509-3-5p	v11_653	1	1
novel_42	v11_653	1	1
hsa-miR-10395-3p	v11_653	1	1
hsa-miR-1285-3p	v11_653	1	1
hsa-miR-6132	v11_653	1	1
hsa-miR-6772-3p	v11_653	1	1
hsa-miR-3190-3p	v11_653	1	1
hsa-miR-659-5p	v11_653	1	1
hsa-miR-3605-3p	v11_653	1	1
hsa-miR-7-5p	v11_653	1	1
hsa-miR-1227-3p	v11_653	1	1
hsa-miR-664b-3p	v11_653	1	1
hsa-miR-652-3p	v11_653	1	1
hsa-miR-3651	v11_653	1	1
hsa-miR-6882-5p	v11_653	1	1
hsa-miR-676-3p	v11_653	1	1
hsa-miR-766-5p	v11_653	1	1
hsa-miR-421	v11_653	1	1
hsa-miR-2682-3p	v11_653	1	1
hsa-miR-187-3p	v11_653	1	1
hsa-miR-3125	v11_653	1	1
hsa-miR-6868-3p	v11_653	1	1
hsa-miR-873-3p	v11_653	1	1
hsa-miR-194-5p	v11_653	1	1
hsa-miR-4687-5p	v11_653	1	1
hsa-miR-664a-3p	v11_653	1	1
hsa-miR-6798-3p	v11_653	1	1
hsa-miR-7974	v11_653	1	1
hsa-miR-584-5p	v11_653	1	1
hsa-miR-6783-3p	v11_653	1	1
hsa-miR-338-5p	v11_653	1	1
hsa-miR-941	v11_653	1	1
hsa-miR-769-5p	v11_653	1	1
hsa-miR-23b-3p	v11_653	1	1
novel_25	v11_653	1	1
hsa-miR-424-3p	v11_653	1	1
hsa-miR-3120-3p	v11_653	1	1
novel_21	v11_653	1	1
hsa-miR-3074-5p	v11_653	1	1
hsa-miR-3913-3p	v11_653	1	1
hsa-miR-500a-5p	v11_653	1	1
hsa-miR-758-3p	v11_653	1	1
hsa-miR-506-3p	v11_653	1	1
hsa-miR-6500-3p	v11_653	1	1
hsa-miR-138-1-3p	v11_653	1	1
hsa-miR-548p	v11_653	1	1
hsa-miR-2277-5p	v11_653	1	1
hsa-miR-708-3p	v11_653	1	1
hsa-miR-497-5p	v11_653	1	1
hsa-miR-1908-5p	v11_653	1	1
hsa-miR-500b-5p	v11_653	1	1
hsa-miR-3940-3p	v11_653	1	1
hsa-miR-323a-3p	v11_653	1	1
hsa-miR-330-3p	v11_653	1	1
hsa-miR-10b-5p	v11_653	1	1
hsa-miR-885-5p	v11_653	1	1
hsa-miR-4664-3p	v11_653	1	1
hsa-miR-7976	v11_653	1	1
hsa-miR-146b-5p	v11_653	1	1
hsa-miR-933	v11_653	1	1
hsa-miR-654-3p	v11_653	1	1
hsa-miR-193b-5p	v11_653	1	1
hsa-miR-943	v11_653	1	1
hsa-miR-205-5p	v11_653	1	1
hsa-miR-4636	v11_653	1	1
hsa-miR-3158-3p	v11_653	1	1
hsa-miR-10a-5p	v11_653	1	1
hsa-miR-3074-3p	v11_653	1	1
hsa-miR-6877-5p	v11_653	1	1
hsa-miR-3529-3p	v11_653	1	1
hsa-miR-135a-3p	v11_653	1	1
hsa-let-7b-5p	v11_653	1	1
hsa-miR-1-3p	v11_653	1	1
hsa-miR-4652-5p	v11_653	1	1
hsa-miR-301b-5p	v11_653	1	1
hsa-miR-629-3p	v11_653	1	1
hsa-miR-329-3p	v11_653	1	1
hsa-miR-592	v11_653	1	1
hsa-miR-3184-3p	v11_653	1	1
hsa-miR-339-3p	v11_653	1	1
hsa-miR-192-5p	v11_653	1	1
hsa-miR-548o-3p	v11_653	1	1
hsa-miR-182-5p	v11_653	1	1
hsa-miR-4440	v11_653	1	1
hsa-miR-671-3p	v11_653	1	1
hsa-miR-28-3p	v11_653	1	1
hsa-miR-324-5p	v11_653	1	1
hsa-let-7f-5p	v11_653	1	1
hsa-miR-4521	v11_653	1	1
hsa-miR-578	v11_653	1	1
hsa-miR-3187-3p	v11_653	1	1
hsa-miR-539-5p	v11_653	1	1
hsa-miR-6805-5p	v11_653	1	1
novel_105	v11_653	1	1
novel_103	v11_653	1	1
hsa-miR-887-5p	v11_653	1	1
hsa-miR-184	v11_653	1	1
hsa-let-7e-5p	v11_653	1	1
hsa-miR-874-3p	v11_653	1	1
hsa-miR-3615	v11_653	1	1
hsa-miR-3164	v11_653	1	1
novel_33	v11_653	1	1
hsa-miR-1287-5p	v11_653	1	1
hsa-miR-1299	v11_653	1	1
hsa-miR-551a	v11_653	1	1
hsa-miR-1293	v11_653	1	1
hsa-miR-1291	v11_653	1	1
hsa-miR-509-5p	v11_653	1	1
hsa-miR-636	v11_653	1	1
hsa-miR-200b-3p	v11_653	1	1
hsa-miR-301a-5p	v11_653	1	1
hsa-miR-363-5p	v11_653	1	1
hsa-miR-891a-5p	v11_653	1	1
hsa-miR-19b-3p	v11_653	1	1
hsa-miR-6716-3p	v11_653	1	1
hsa-miR-32-3p	v11_653	1	1
hsa-miR-4741	v11_653	1	1
hsa-miR-3064-5p	v11_653	1	1
hsa-miR-203b-5p	v11_653	1	1
hsa-miR-410-5p	v11_653	1	1
hsa-miR-449c-5p	v11_653	1	1
hsa-miR-27a-5p	v11_653	1	1
hsa-miR-4793-3p	v11_653	1	1
hsa-miR-197-5p	v11_653	1	1
hsa-miR-23a-3p	v11_653	1	1
hsa-miR-1271-5p	v11_653	1	1
hsa-miR-212-3p	v11_653	1	1
hsa-miR-1913	v11_653	1	1
hsa-miR-103a-3p	v11_653	1	1
hsa-miR-24-1-5p	v11_653	1	1
hsa-miR-2110	v11_653	1	1
hsa-miR-508-3p	v11_653	1	1
hsa-miR-150-5p	v11_653	1	1
hsa-miR-2113	v11_653	1	1
novel_90	v11_653	1	1
hsa-miR-130b-3p	v11_653	1	1
hsa-miR-6770-3p	v11_653	1	1
hsa-miR-30d-5p	v11_653	1	1
hsa-miR-30a-3p	v11_653	1	1
hsa-miR-6806-3p	v11_653	1	1
hsa-miR-143-3p	v11_653	1	1
hsa-miR-619-5p	v11_653	1	1
hsa-miR-1288-3p	v11_653	1	1
hsa-miR-22-3p	v11_653	1	1
novel_59	v11_653	1	1
novel_57	v11_653	1	1
hsa-miR-26b-5p	v11_653	1	1
hsa-miR-107	v11_653	1	1
hsa-miR-628-3p	v11_653	1	1
hsa-miR-185-3p	v11_653	1	1
hsa-miR-625-3p	v11_653	1	1
hsa-miR-30b-3p	v11_653	1	1
hsa-miR-140-3p	v11_653	1	1
hsa-miR-6812-3p	v11_653	1	1
hsa-miR-10527-5p	v11_653	1	1
hsa-miR-6761-5p	v11_653	1	1
hsa-miR-374c-3p	v11_653	1	1
hsa-miR-199a-3p	v11_653	1	1
hsa-miR-4485-3p	v11_653	1	1
hsa-miR-361-3p	v11_653	1	1
hsa-miR-92b-3p	v11_653	1	1
hsa-miR-548am-3p	v11_653	1	1
hsa-miR-6853-3p	v11_653	1	1
hsa-miR-27b-5p	v11_653	1	1
hsa-miR-129-1-3p	v11_653	1	1
hsa-miR-181a-2-3p	v11_653	1	1
hsa-miR-92a-1-5p	v11_653	1	1
hsa-miR-3150a-5p	v11_653	1	1
hsa-miR-4647	v11_653	1	1
hsa-miR-582-5p	v11_653	1	1
hsa-miR-139-5p	v11_653	1	1
hsa-miR-125b-2-3p	v11_653	1	1
hsa-miR-3177-3p	v11_653	1	1
hsa-miR-887-3p	v11_653	1	1
hsa-miR-152-5p	v11_653	1	1
hsa-miR-6764-5p	v11_653	1	1
hsa-miR-877-5p	v11_653	1	1
hsa-miR-455-3p	v11_653	1	1
hsa-miR-148a-3p	v11_653	1	1
hsa-miR-15b-5p	v11_653	1	1
hsa-miR-548b-5p	v11_653	1	1
hsa-miR-3605-5p	v11_653	1	1
hsa-miR-744-5p	v11_653	1	1
hsa-miR-1260a	v11_653	1	1
hsa-miR-1260b	v11_653	1	1
hsa-miR-26a-5p	v11_653	1	1
hsa-miR-4671-5p	v11_653	1	1
hsa-miR-6511a-5p	v11_653	1	1
hsa-miR-505-5p	v11_653	1	1
hsa-miR-324-3p	v11_653	1	1
hsa-miR-93-5p	v11_653	1	1
hsa-miR-574-5p	v11_653	1	1
hsa-miR-29a-3p	v11_653	1	1
hsa-miR-5001-5p	v11_653	1	1
hsa-miR-326	v11_653	1	1
hsa-miR-503-5p	v11_653	1	1
hsa-miR-148b-3p	v11_653	1	1
hsa-miR-6826-5p	v11_653	1	1
hsa-miR-320a-3p	v11_653	1	1
hsa-miR-146a-5p	v11_653	1	1
hsa-miR-499b-3p	v11_653	1	1
hsa-miR-589-5p	v11_653	1	1
hsa-miR-1226-5p	v11_653	1	1
hsa-miR-3180-5p	v11_653	1	1
hsa-miR-133a-3p	v11_653	1	1
hsa-miR-3127-3p	v11_653	1	1
hsa-miR-423-3p	v11_653	1	1
hsa-miR-200a-3p	v11_653	1	1
hsa-miR-138-5p	v11_653	1	1
hsa-miR-3131	v11_653	1	1
hsa-miR-1269b	v11_653	1	1
hsa-miR-3133	v11_653	1	1
hsa-miR-224-5p	v11_653	1	1
novel_141	v11_653	1	1
hsa-miR-502-3p	v11_653	1	1
hsa-miR-7114-5p	v11_653	1	1
hsa-miR-3138	v11_653	1	1
hsa-miR-132-3p	v11_653	1	1
hsa-miR-203a-3p	v11_653	1	1
hsa-miR-6895-3p	v11_653	1	1
hsa-miR-671-5p	v11_653	1	1
hsa-miR-10401-3p	v11_653	1	1
hsa-miR-490-5p	v11_653	1	1
hsa-miR-151a-3p	v11_653	1	1
hsa-miR-1304-5p	v11_653	1	1
hsa-miR-454-3p	v11_653	1	1
hsa-miR-585-3p	v11_653	1	1
hsa-miR-105-3p	v11_653	1	1
hsa-miR-340-5p	v11_653	1	1
hsa-miR-222-3p	v11_653	1	1
hsa-miR-1247-5p	v11_653	1	1
hsa-miR-1301-3p	v11_653	1	1
hsa-miR-129-2-3p	v11_653	1	1
hsa-miR-99a-5p	v11_653	1	1
novel_2	v11_653	1	1
hsa-miR-6505-5p	v11_653	1	1
hsa-miR-142-3p	v11_653	1	1
hsa-miR-30c-2-3p	v11_653	1	1
hsa-miR-1307-5p	v11_653	1	1
hsa-miR-20b-5p	v11_653	1	1
hsa-miR-21-3p	v11_653	1	1
novel_22	v11_653	1	1
hsa-miR-937-3p	v11_653	1	1
hsa-miR-3157-5p	v11_653	1	1
hsa-miR-548ah-3p	v11_653	1	1
hsa-miR-3944-3p	v11_653	1	1
hsa-miR-4665-5p	v11_653	1	1
hsa-miR-323b-3p	v11_653	1	1
hsa-let-7c-3p	v11_653	1	1
hsa-miR-499a-5p	v11_653	1	1
hsa-miR-548l	v11_653	1	1
hsa-miR-378a-3p	v11_653	1	1
hsa-miR-95-3p	v11_653	1	1
hsa-miR-30a-5p	v11_653	1	1
hsa-miR-155-5p	v11_653	1	1
hsa-miR-125b-1-3p	v11_653	1	1
hsa-miR-3120-5p	v11_653	1	1
hsa-miR-425-3p	v11_653	1	1
hsa-miR-4717-5p	v11_653	1	1
hsa-miR-9-5p	v11_653	1	1
hsa-miR-598-5p	v11_653	1	1
hsa-miR-197-3p	v11_653	1	1
hsa-miR-23a-5p	v11_653	1	1
hsa-miR-190b-5p	v11_653	1	1
hsa-miR-149-5p	v11_653	1	1
hsa-miR-210-5p	v11_653	1	1
hsa-miR-3917	v11_653	1	1
hsa-miR-3916	v11_653	1	1
hsa-miR-3911	v11_653	1	1
hsa-miR-191-5p	v11_653	1	1
hsa-miR-6794-3p	v11_653	1	1
hsa-miR-654-5p	v11_653	1	1
hsa-miR-330-5p	v11_653	1	1
hsa-miR-581	v11_653	1	1
hsa-miR-3085-5p	v11_653	1	1
hsa-miR-331-3p	v11_653	1	1
hsa-miR-10b-3p	v11_653	1	1
hsa-miR-6507-5p	v11_653	1	1
hsa-miR-4515	v11_653	1	1
hsa-miR-550a-5p	v11_653	1	1
novel_116	v11_653	1	1
hsa-miR-409-5p	v11_653	1	1
hsa-miR-6786-3p	v11_653	1	1
hsa-miR-6511b-5p	v11_653	1	1
hsa-miR-92b-5p	v11_653	1	1
hsa-miR-3200-3p	v11_653	1	1
hsa-miR-181b-5p	v11_653	1	1
hsa-miR-5002-5p	v11_653	1	1
hsa-miR-128-3p	v11_653	1	1
hsa-miR-503-3p	v11_653	1	1
hsa-miR-135a-5p	v11_653	1	1
hsa-miR-3170	v11_653	1	1
hsa-miR-3609	v11_653	1	1
hsa-miR-451a	v11_653	1	1
hsa-miR-3175	v11_653	1	1
hsa-miR-3176	v11_653	1	1
hsa-miR-940	v11_653	1	1
hsa-miR-1255a	v11_653	1	1
hsa-miR-885-3p	v11_653	1	1
hsa-miR-4781-3p	v11_653	1	1
hsa-miR-345-5p	v11_653	1	1
hsa-miR-6735-3p	v11_653	1	1
hsa-miR-106a-5p	v11_653	1	1
hsa-miR-939-5p	v10_190	1	0
hsa-miR-6799-5p	v10_190	1	0
hsa-miR-6782-3p	v10_190	1	0
novel_43	v10_190	1	0
hsa-miR-892a	v10_190	1	0
novel_270	v10_190	1	0
hsa-miR-1237-3p	v10_190	1	0
hsa-miR-450b-5p	v10_190	1	0
hsa-miR-1908-3p	v10_190	1	0
hsa-miR-3620-3p	v10_190	1	0
novel_206	v10_190	1	0
hsa-miR-127-5p	v10_190	1	0
novel_209	v10_190	1	0
hsa-miR-6857-3p	v10_190	1	0
novel_92	v10_190	1	0
hsa-miR-605-5p	v10_190	1	0
hsa-miR-449a	v10_190	1	0
novel_129	v10_190	1	0
novel_128	v10_190	1	0
novel_91	v10_190	1	0
novel_97	v10_190	1	0
novel_125	v10_190	1	0
novel_124	v10_190	1	0
hsa-miR-31-5p	v10_190	1	0
novel_108	v10_190	1	0
novel_158	v10_190	1	0
novel_154	v10_190	1	0
novel_156	v10_190	1	0
novel_150	v10_190	1	0
novel_152	v10_190	1	0
hsa-miR-7702	v10_190	1	0
novel_96	v10_190	1	0
hsa-miR-6841-5p	v10_190	1	0
hsa-miR-4689	v10_190	1	0
hsa-miR-500b-3p	v10_190	1	0
hsa-miR-655-3p	v10_190	1	0
novel_78	v10_190	1	0
novel_72	v10_190	1	0
novel_73	v10_190	1	0
novel_77	v10_190	1	0
hsa-miR-26b-3p	v10_190	1	0
hsa-miR-4504	v10_190	1	0
hsa-miR-4474-3p	v10_190	1	0
novel_238	v10_190	1	0
novel_71	v10_190	1	0
novel_235	v10_190	1	0
novel_231	v10_190	1	0
hsa-miR-5187-5p	v10_190	1	0
novel_232	v10_190	1	0
novel_161	v10_190	1	0
hsa-miR-6800-5p	v10_190	1	0
novel_155	v10_190	1	0
novel_198	v10_190	1	0
hsa-miR-3183	v10_190	1	0
novel_191	v10_190	1	0
novel_195	v10_190	1	0
novel_41	v10_190	1	0
hsa-miR-628-5p	v10_190	1	0
hsa-miR-365b-5p	v10_190	1	0
hsa-miR-412-5p	v10_190	1	0
hsa-miR-10394-3p	v10_190	1	0
novel_34	v10_190	1	0
novel_38	v10_190	1	0
novel_17	v10_190	1	0
hsa-miR-5087	v10_190	1	0
hsa-miR-8078	v10_190	1	0
hsa-miR-6529-5p	v10_190	1	0
hsa-miR-6852-5p	v10_190	1	0
hsa-miR-11399	v10_190	1	0
hsa-miR-642b-3p	v10_190	1	0
hsa-miR-4746-3p	v10_190	1	0
hsa-miR-6847-3p	v10_190	1	0
hsa-miR-4435	v10_190	1	0
novel_85	v10_190	1	0
novel_80	v10_190	1	0
novel_133	v10_190	1	0
novel_130	v10_190	1	0
novel_7	v10_190	1	0
novel_143	v10_190	1	0
hsa-miR-377-5p	v10_190	1	0
hsa-miR-3662	v10_190	1	0
novel_142	v10_190	1	0
hsa-miR-4797-3p	v10_190	1	0
hsa-miR-6765-3p	v10_190	1	0
novel_26	v10_190	1	0
hsa-miR-6879-3p	v10_190	1	0
hsa-miR-4754	v10_190	1	0
hsa-miR-4750-5p	v10_190	1	0
novel_69	v10_190	1	0
novel_146	v10_190	1	0
novel_61	v10_190	1	0
novel_64	v10_190	1	0
hsa-miR-6816-3p	v10_190	1	0
hsa-miR-6874-5p	v10_190	1	0
novel_164	v10_190	1	0
hsa-miR-744-3p	v10_190	1	0
hsa-miR-1275	v10_190	1	0
novel_204	v10_190	1	0
novel_163	v10_190	1	0
novel_229	v10_190	1	0
novel_200	v10_190	1	0
novel_37	v10_190	1	0
novel_220	v10_190	1	0
novel_221	v10_190	1	0
novel_234	v10_190	1	0
novel_172	v10_190	1	0
novel_171	v10_190	1	0
hsa-miR-19b-1-5p	v10_190	1	0
hsa-miR-1538	v10_190	1	0
hsa-miR-1302	v10_190	1	0
hsa-miR-6871-3p	v10_190	1	0
hsa-miR-3199	v10_190	1	0
novel_236	v10_190	1	0
hsa-miR-584-3p	v10_190	1	0
hsa-miR-429	v10_190	1	0
novel_120	v10_190	1	0
novel_190	v10_190	1	0
hsa-miR-9901	v10_190	1	0
novel_251	v10_190	1	0
hsa-miR-7854-3p	v10_190	1	0
hsa-miR-1912-5p	v10_190	1	0
novel_27	v10_190	1	0
hsa-miR-4706	v10_190	1	0
hsa-miR-6793-5p	v10_190	1	0
hsa-miR-6821-5p	v10_190	1	0
hsa-miR-3907	v10_190	1	0
novel_117	v10_190	1	0
novel_14	v10_190	1	0
novel_106	v10_190	1	0
novel_104	v10_190	1	0
hsa-miR-138-2-3p	v10_190	1	0
hsa-miR-1914-5p	v10_190	1	0
hsa-miR-548j-5p	v10_190	1	0
novel_28	v10_190	1	0
hsa-miR-5003-3p	v10_190	1	0
novel_66	v10_190	1	0
hsa-miR-6851-5p	v10_190	1	0
novel_196	v10_190	1	0
hsa-miR-26a-1-3p	v10_190	1	0
hsa-miR-1185-1-3p	v10_190	1	0
novel_93	v10_190	1	0
novel_197	v10_190	1	0
novel_95	v10_190	1	0
novel_52	v10_190	1	0
novel_51	v10_190	1	0
hsa-miR-1228-3p	v10_190	1	0
novel_47	v10_190	1	0
hsa-miR-1262	v10_190	1	0
novel_244	v10_190	1	0
novel_213	v10_190	1	0
novel_217	v10_190	1	0
novel_216	v10_190	1	0
hsa-miR-651-5p	v10_190	1	0
hsa-miR-5009-5p	v10_190	1	0
hsa-miR-6893-5p	v10_190	1	0
hsa-miR-6125	v10_190	1	0
hsa-miR-4723-5p	v10_190	1	0
hsa-miR-6862-3p	v10_190	1	0
novel_219	v10_190	1	0
hsa-miR-181d-3p	v10_190	1	0
hsa-miR-1236-3p	v10_190	1	0
hsa-miR-6862-5p	v10_190	1	0
hsa-miR-502-5p	v10_190	1	0
novel_145	v10_190	1	0
hsa-miR-10396a-5p	v10_190	1	0
novel_5	v10_190	1	0
novel_6	v10_190	1	0
novel_8	v10_190	1	0
hsa-miR-6825-5p	v10_190	1	0
hsa-miR-424-5p	v10_190	1	0
hsa-miR-18b-3p	v10_190	1	0
hsa-miR-548s	v10_190	1	0
hsa-miR-642a-5p	v10_190	1	0
novel_70	v10_190	1	0
hsa-miR-4488	v10_190	1	0
hsa-miR-6780a-5p	v10_190	1	0
novel_159	v10_190	1	0
novel_110	v10_190	1	0
novel_111	v10_190	1	0
novel_112	v10_190	1	0
novel_118	v10_190	1	0
novel_119	v10_190	1	0
novel_180	v10_190	1	0
novel_36	v10_190	1	0
hsa-miR-3179	v10_190	1	0
novel_32	v10_190	1	0
hsa-miR-1249-5p	v10_190	1	0
hsa-miR-4747-3p	v10_190	1	0
novel_181	v10_190	1	0
hsa-miR-4797-5p	v10_190	1	0
hsa-miR-1972	v01_172	0	1
hsa-miR-5189-5p	v01_172	0	1
hsa-miR-219a-2-3p	v01_172	0	1
hsa-miR-128-2-5p	v01_172	0	1
hsa-miR-4745-5p	v01_172	0	1
hsa-miR-190a-5p	v01_172	0	1
novel_45	v01_172	0	1
hsa-miR-1273c	v01_172	0	1
hsa-miR-216a-3p	v01_172	0	1
hsa-miR-4773	v01_172	0	1
novel_271	v01_172	0	1
hsa-miR-624-5p	v01_172	0	1
novel_263	v01_172	0	1
novel_264	v01_172	0	1
hsa-miR-4442	v01_172	0	1
novel_207	v01_172	0	1
hsa-miR-431-3p	v01_172	0	1
hsa-miR-10401-5p	v01_172	0	1
hsa-miR-5088-5p	v01_172	0	1
hsa-miR-329-5p	v01_172	0	1
hsa-miR-6876-5p	v01_172	0	1
hsa-miR-517a-3p	v01_172	0	1
novel_109	v01_172	0	1
hsa-miR-660-5p	v01_172	0	1
hsa-miR-4742-3p	v01_172	0	1
hsa-miR-3146	v01_172	0	1
hsa-miR-4709-3p	v01_172	0	1
novel_179	v01_172	0	1
hsa-miR-7106-5p	v01_172	0	1
hsa-miR-589-3p	v01_172	0	1
novel_151	v01_172	0	1
hsa-miR-2467-3p	v01_172	0	1
hsa-miR-431-5p	v01_172	0	1
hsa-miR-6832-5p	v01_172	0	1
hsa-miR-6785-5p	v01_172	0	1
hsa-miR-615-5p	v01_172	0	1
hsa-miR-522-3p	v01_172	0	1
hsa-miR-6727-5p	v01_172	0	1
hsa-miR-520h	v01_172	0	1
novel_139	v01_172	0	1
hsa-miR-1245b-3p	v01_172	0	1
hsa-miR-518f-5p	v01_172	0	1
hsa-miR-3622a-5p	v01_172	0	1
hsa-miR-6834-3p	v01_172	0	1
hsa-miR-3929	v01_172	0	1
hsa-miR-4254	v01_172	0	1
hsa-miR-542-3p	v01_172	0	1
hsa-miR-6807-5p	v01_172	0	1
hsa-miR-369-5p	v01_172	0	1
novel_168	v01_172	0	1
hsa-miR-516a-5p	v01_172	0	1
hsa-miR-2278	v01_172	0	1
hsa-miR-519d-3p	v01_172	0	1
hsa-miR-3059-5p	v01_172	0	1
hsa-miR-1323	v01_172	0	1
novel_194	v01_172	0	1
hsa-miR-382-3p	v01_172	0	1
hsa-miR-4659a-3p	v01_172	0	1
hsa-miR-3200-5p	v01_172	0	1
hsa-miR-4690-5p	v01_172	0	1
hsa-miR-372-3p	v01_172	0	1
hsa-miR-518c-3p	v01_172	0	1
hsa-miR-6801-3p	v01_172	0	1
novel_169	v01_172	0	1
novel_149	v01_172	0	1
hsa-miR-517c-3p	v01_172	0	1
hsa-miR-5011-5p	v01_172	0	1
novel_35	v01_172	0	1
novel_39	v01_172	0	1
hsa-miR-6812-5p	v01_172	0	1
hsa-miR-488-5p	v01_172	0	1
hsa-miR-1292-3p	v01_172	0	1
novel_23	v01_172	0	1
novel_162	v01_172	0	1
hsa-miR-4659b-5p	v01_172	0	1
hsa-miR-335-5p	v01_172	0	1
hsa-miR-18a-5p	v01_172	0	1
novel_55	v01_172	0	1
hsa-miR-200b-5p	v01_172	0	1
novel_20	v01_172	0	1
novel_132	v01_172	0	1
hsa-miR-4712-3p	v01_172	0	1
hsa-miR-1229-3p	v01_172	0	1
hsa-miR-323a-5p	v01_172	0	1
hsa-miR-6802-5p	v01_172	0	1
novel_138	v01_172	0	1
hsa-miR-675-5p	v01_172	0	1
hsa-miR-3126-3p	v01_172	0	1
hsa-miR-494-3p	v01_172	0	1
novel_131	v01_172	0	1
novel_137	v01_172	0	1
hsa-miR-512-3p	v01_172	0	1
hsa-miR-487b-3p	v01_172	0	1
hsa-miR-378a-5p	v01_172	0	1
novel_60	v01_172	0	1
hsa-miR-1278	v01_172	0	1
hsa-miR-4654	v01_172	0	1
novel_147	v01_172	0	1
hsa-miR-3620-5p	v01_172	0	1
novel_226	v01_172	0	1
novel_176	v01_172	0	1
hsa-miR-4677-5p	v01_172	0	1
hsa-miR-3198	v01_172	0	1
hsa-miR-518b	v01_172	0	1
hsa-miR-520a-3p	v01_172	0	1
hsa-miR-579-5p	v01_172	0	1
novel_29	v01_172	0	1
novel_253	v01_172	0	1
hsa-miR-1180-5p	v01_172	0	1
hsa-miR-6859-5p	v01_172	0	1
hsa-miR-518e-3p	v01_172	0	1
hsa-miR-6759-5p	v01_172	0	1
hsa-miR-518a-3p	v01_172	0	1
hsa-miR-6735-5p	v01_172	0	1
hsa-miR-370-5p	v01_172	0	1
hsa-miR-4449	v01_172	0	1
hsa-miR-126-5p	v01_172	0	1
hsa-miR-520g-3p	v01_172	0	1
novel_102	v01_172	0	1
novel_101	v01_172	0	1
novel_100	v01_172	0	1
hsa-miR-4733-5p	v01_172	0	1
novel_44	v01_172	0	1
hsa-miR-1294	v01_172	0	1
hsa-miR-526b-5p	v01_172	0	1
hsa-miR-302a-3p	v01_172	0	1
hsa-miR-3622b-3p	v01_172	0	1
hsa-miR-374b-3p	v01_172	0	1
hsa-miR-3681-5p	v01_172	0	1
hsa-miR-3174	v01_172	0	1
hsa-miR-523-3p	v01_172	0	1
novel_56	v01_172	0	1
novel_50	v01_172	0	1
hsa-miR-525-5p	v01_172	0	1
hsa-miR-518f-3p	v01_172	0	1
hsa-miR-483-3p	v01_172	0	1
hsa-miR-410-3p	v01_172	0	1
hsa-miR-518c-5p	v01_172	0	1
novel_214	v01_172	0	1
novel_230	v01_172	0	1
novel_113	v01_172	0	1
novel_114	v01_172	0	1
novel_87	v01_172	0	1
novel_115	v01_172	0	1
hsa-miR-135b-5p	v01_172	0	1
hsa-miR-5010-5p	v01_172	0	1
hsa-miR-5582-3p	v01_172	0	1
hsa-miR-1266-5p	v01_172	0	1
novel_160	v01_172	0	1
hsa-miR-4669	v01_172	0	1
hsa-miR-5011-3p	v01_172	0	1
hsa-miR-4651	v01_172	0	1
hsa-miR-219b-5p	v01_172	0	1
hsa-miR-2115-3p	v01_172	0	1
hsa-miR-4660	v01_172	0	1
hsa-miR-548k	v01_172	0	1
hsa-miR-150-3p	v01_172	0	1
hsa-miR-6783-5p	v01_172	0	1
hsa-miR-548u	v01_172	0	1
hsa-miR-9-3p	v01_172	0	1
novel_65	v01_172	0	1
hsa-miR-301b-3p	v01_172	0	1
novel_248	v01_172	0	1
hsa-miR-1286	v01_172	0	1
hsa-miR-4458	v01_172	0	1
novel_245	v01_172	0	1
hsa-miR-526a-5p	v01_172	0	1
hsa-miR-1283	v01_172	0	1
hsa-miR-29b-1-5p	v01_172	0	1
novel_107	v01_172	0	1
novel_88	v01_172	0	1
novel_188	v01_172	0	1
