# Supplementary material for: Regulation of Parkinson’s disease-associated genes by Pumilio proteins and microRNAs in SH-SY5Y neuronal cells
Source: PLoS One. 2022 Sep 29;17(9):e0275235. doi: 10.1371/journal.pone.0275235 (PMC9522289; doi:10.1371/journal.pone.0275235)
Supplement: S5 Table — (XLSX) [file pone.0275235.s010.xlsx]

## Sheet: Sheet1
Table S5. miRs predicted to be in the 3'UTR of SAT1, LRRK2, and SNCA based on TargetScanHuman db v8.0
			smallRNA-seq Raw Read Counts						smallRNA-seq Normalized Read Counts
microRNA	3'UTR	seed location	KD_1.readcount	KD_2.readcount	KD_3.readcount	WT_1.readcount	WT_2.readcount	WT_3.readcount	KD_1.tpm	KD_2.tpm	KD_3.tpm	WT_1.tpm	WT_2.tpm	WT_3.tpm	Expressed based on WT TPM*	Present in DEseq2 results	predicted to target by miRanda
hsa-miR-185-5p	LRRK2	38-44	248	132	193	387	221	257	88.9296	67.169	74.5089	137.839	96.9875	84.7696	Y	KD & WT	Y
hsa-miR-4644	LRRK2	38-44	5	0	0	0	0	0	1.79294	0	0	0	0	0	N		Y
hsa-miR-4306	LRRK2	38-44	0	0	0	0	0	0	0	0	0	0	0	0	N		N
hsa-miR-539-3p	LRRK2	113-120	0	0	0	0	0	0	0	0	0	0	0	0	N		N
hsa-miR-485-3p	LRRK2	113-120	32	7	19	29	13	20	11.4748	3.56199	7.33507	10.3291	5.70514	6.59685	N	KD & WT	Y
hsa-miR-205-5p	LRRK2	116-123	99	55	91	43	77	18	35.5001	27.9871	35.1311	15.3155	33.792	5.93717	Y	KD & WT	Y
hsa-miR-543	LRRK2	122-129	109	56	74	162	102	98	39.086	28.4959	28.5682	57.7002	44.7634	32.3246	Y	KD & WT	Y
hsa-miR-410-3p	LRRK2	204-210	0	0	0	7	24	0	0	0	0	2.49322	10.5326	0	N	WT	N
hsa-miR-136-5p	LRRK2	330-336	0	0	1	0	2	0	0	0	0.386057	0	0.877715	0	N		Y
hsa-miR-142-5p	LRRK2	341-347	10	4	6	13	27	0	3.58587	2.03542	2.31634	4.63026	11.8491	0	N	KD & WT	Y
hsa-miR-5590-3p	LRRK2	341-347	0	0	0	0	0	0	0	0	0	0	0	0	N		N
hsa-miR-323a-3p	LRRK2	438-445	175	120	134	224	130	247	62.7528	61.0627	51.7316	79.783	57.0514	81.4711	Y	KD & WT	Y
hsa-miR-19a-3p	LRRK2	505-511	0	0	1	0	0	0	0	0	0.386057	0	0	0	N		Y
hsa-miR-19b-3p	LRRK2	505-511	0	7	2	2	9	2	0	3.56199	0.772113	0.712348	3.94972	0.659685	N	KD & WT	Y
hsa-miR-130a-3p	LRRK2	506-513	56	14	28	54	16	53	20.0809	7.12399	10.8096	19.2334	7.02172	17.4817	Y	KD & WT	Y
hsa-miR-130b-3p	LRRK2	506-513	126	94	64	197	64	115	45.182	47.8325	24.7076	70.1663	28.0869	37.9319	Y	KD & WT	Y
hsa-miR-301a-3p	LRRK2	506-513	0	0	0	0	0	0	0	0	0	0	0	0	N		N
hsa-miR-301b-3p	LRRK2	506-513	0	4	0	6	0	3	0	2.03542	0	2.13705	0	0.989528	N	WT	Y
hsa-miR-454-3p	LRRK2	506-513	32	13	18	41	33	73	11.4748	6.61513	6.94902	14.6031	14.4823	24.0785	Y	KD & WT	Y
hsa-miR-3666	LRRK2	506-513	0	0	0	0	0	0	0	0	0	0	0	0	N		N
hsa-miR-4295	LRRK2	506-513	0	0	0	0	0	0	0	0	0	0	0	0	N		N
hsa-miR-452-5p	LRRK2	558-564	0	0	0	1	1	0	0	0	0	0.356174	0.438857	0	N		Y
hsa-miR-892c-3p	LRRK2	558-564	0	0	0	0	0	0	0	0	0	0	0	0	N		N
hsa-miR-4676-3p	LRRK2	558-564	0	0	0	0	0	0	0	0	0	0	0	0	N		N
hsa-miR-382-5p	LRRK2	574-580	64	34	125	98	67	93	22.9496	17.3011	48.2571	34.9051	29.4034	30.6754	Y	KD & WT	Y
hsa-miR-144-3p	LRRK2	632-638	3	0	3	0	1	0	1.07576	0	1.15817	0	0.438857	0	N		Y
hsa-miR-1224-5p	LRRK2	643-649	68	34	70	52	41	57	24.3839	17.3011	27.024	18.5211	17.9931	18.801	Y	KD & WT	Y
hsa-miR-376c-3p	LRRK2	731-737	0	0	1	0	1	0	0	0	0.386057	0	0.438857	0	N		Y
hsa-miR-181a-5p	LRRK2	739-745	8705	4010	5567	11730	5687	6825	3121.5	2040.51	2149.18	4177.92	2495.78	2251.18	Y	KD & WT	Y
hsa-miR-181b-5p	LRRK2	739-745	6977	3858	4523	9133	5394	6259	2501.86	1963.17	1746.13	3252.94	2367.2	2064.48	Y	KD & WT	Y
hsa-miR-181c-5p	LRRK2	739-745	12	14	13	20	12	12	4.30305	7.12399	5.01874	7.12348	5.26629	3.95811	N	KD & WT	Y
hsa-miR-181d-5p	LRRK2	739-745	3193	2233	1988	3763	2503	2958	1144.97	1136.28	767.48	1340.28	1098.46	975.674	Y	KD & WT	Y
hsa-miR-4262	LRRK2	739-745	0	0	0	0	0	0	0	0	0	0	0	0	N		N
hsa-miR-141-3p	LRRK2	780-786/1406-1413	0	1	1	5	1	0	0	0.508856	0.386057	1.78087	0.438857	0	N		Y
hsa-miR-200a-3p	LRRK2	780-786/1406-1413	112	100	170	10	84	20	40.1618	50.8856	65.6296	3.56174	36.864	6.59685	N	KD & WT	Y
hsa-miR-103a-3p	LRRK2	892-899	16934	10213	11392	21165	12650	20636	6072.32	5196.95	4397.96	7538.43	5551.54	6806.63	Y	KD & WT	Y
hsa-miR-107	LRRK2	892-899	201	113	126	401	127	255	72.076	57.5007	48.6431	142.826	55.7349	84.1099	Y	KD & WT	Y
hsa-miR-28-5p	LRRK2	956-963	0	0	1	0	2	6	0	0	0.386057	0	0.877715	1.97906	N		Y
hsa-miR-708-5p	LRRK2	956-963	130	64	41	160	84	124	46.6163	32.5668	15.8283	56.9879	36.864	40.9005	Y	KD&WT	Y
hsa-miR-3139	LRRK2	956-963	0	0	0	0	0	0	0	0	0	0	0	0	N		N
hsa-miR-30a-5p	LRRK2	1077-1084	1858	1627	1782	2331	2781	2442	666.255	827.909	687.953	830.242	1220.46	805.476	Y	KD & WT	Y
hsa-miR-30b-5p	LRRK2	1077-1084	54	42	72	59	103	37	19.3637	21.372	27.7961	21.0143	45.2023	12.2042	Y	KD & WT	Y
hsa-miR-30c-5p	LRRK2	1077-1084	805	523	546	908	653	1007	288.663	266.132	210.787	323.406	286.574	332.152	Y	KD & WT	Y
hsa-miR-30d-5p	LRRK2	1077-1084	35780	22676	29943	46214	30372	38422	12830.2	11538.8	11559.7	16460.2	13329	12673.2	Y	KD & WT	Y
hsa-miR-30e-5p	LRRK2	1077-1084	352	205	246	457	582	412	126.223	104.316	94.9699	162.772	255.415	135.895	Y	KD & WT	Y
hsa-miR-328-3p	LRRK2	1108-1115	1683	793	1474	1935	1155	1335	603.502	403.523	569.047	689.197	506.88	440.34	Y	KD & WT	Y
hsa-miR-186-5p	LRRK2	1171-1177	239	100	107	290	252	206	85.7023	50.8856	41.3081	103.291	110.592	67.9476	Y	KD & WT	Y
hsa-miR-200b-3p	LRRK2	1187-1193	120	49	135	24	101	17	43.0305	24.934	52.1176	8.54818	44.3246	5.60732	N	KD & WT	Y
hsa-miR-200c-3p	LRRK2	1187-1193	79	64	79	69	86	78	28.3284	32.5668	30.4985	24.576	37.7417	25.7277	Y	KD & WT	Y
hsa-miR-429	LRRK2	1187-1193	3	2	6	0	0	0	1.07576	1.01771	2.31634	0	0	0	N	KD	Y
hsa-miR-9-5p	LRRK2	1451-1458	19137	11963	14512	22324	14133	24022	6862.28	6087.45	5602.45	7951.23	6202.37	7923.48	Y	KD & WT	Y
hsa-miR-514b-5p	SNCA	23-29	0	0	0	0	0	0	0	0	0	0	0	0	N		N
hsa-miR-513c-5p	SNCA	23-29	0	0	7	0	0	0	0	0	2.7024	0	0	0	N		Y
hsa-miR-203a-3p	SNCA	87-93	15	19	10	3	39	3	5.37881	9.66827	3.86057	1.06852	17.1154	0.989528	N	KD & WT	Y
hsa-miR-7-5p	SNCA	120-127	65814	74557	41915	68668	67874	88330	23600.1	37938.8	16181.6	24457.8	29787	29135	Y	KD & WT	Y
hsa-miR-488-3p	SNCA	181-187	0	0	0	0	0	0	0	0	0	0	0	0	N		N
hsa-miR-140-3p	SNCA	223-229	3722	2837	3331	3351	3283	3839	1334.66	1443.62	1285.95	1193.54	1440.77	1266.27	Y	KD & WT	N
hsa-miR-1277-5p	SNCA	352-359	0	0	0	0	0	0	0	0	0	0	0	0	N		N
hsa-miR-374a-5p	SNCA	355-362	0	0	12	1	13	5	0	0	4.63268	0.356174	5.70514	1.64921	N	KD & WT	N
hsa-miR-374b-5p	SNCA	355-362	196	126	90	242	196	238	70.2831	64.1159	34.7451	86.1942	86.016	78.5025	Y	KD & WT	N
hsa-miR-144-3p	SNCA	385-391	3	0	3	0	1	0	1.07576	0	1.15817	0	0.438857	0	N		N
hsa-miR-153-3p	SNCA	459-465	0	0	0	1	0	0	0	0	0	0.356174	0	0	N		Y
hsa-miR-522-3p	SNCA	492-498	0	0	0	0	14	0	0	0	0	0	6.144	0	N	WT	N
hsa-miR-224-3p	SNCA	492-498	0	0	0	0	0	0	0	0	0	0	0	0	N		N
hsa-miR-450b-5p	SNCA	565-572	7	0	26	0	0	2	2.51011	0	10.0375	0	0	0.659685	N		Y
hsa-miR-129-5p	SNCA	567-573	41219	19263	42954	40421	24663	34266	14780.6	9802.1	16582.7	14396.9	10823.5	11302.4	Y	KD & WT	Y
hsa-miR-217	SAT1	174-180	0	0	0	0	0	0	0	0	0	0	0	0	N		N
hsa-miR-6807-3p	SAT1	174-181	0	0	0	0	0	0	0	0	0	0	0	0	N		N
hsa-miR-493-5p	SAT1	291-297	0	0	0	0	6	0	0	0	0	0	2.63314	0	N		Y
hsa-miR-199a-5p	SAT1	297-303	878	515	583	1193	605	912	314.84	262.061	225.071	424.916	265.509	300.816	Y	KD & WT	Y
hsa-miR-199b-5p	SAT1	297-303	265	222	203	350	314	401	95.0256	112.966	78.3695	124.661	137.801	132.267	Y	KD & WT	Y
hsa-miR-186-5p	SAT1	323-329	239	100	107	290	252	206	85.7023	50.8856	41.3081	103.291	110.592	67.9476	Y	KD & WT	N
* For miR to be considered expressed, it must have at least 10 TPM in at least 2 of the 3 WT samples.
