# Supplementary material for: Regulation of Parkinson’s disease-associated genes by Pumilio proteins and microRNAs in SH-SY5Y neuronal cells
Source: PLoS One. 2022 Sep 29;17(9):e0275235. doi: 10.1371/journal.pone.0275235 (PMC9522289; doi:10.1371/journal.pone.0275235)
Supplement: S6 Table — (XLSX) [file pone.0275235.s011.xlsx]

## Sheet: PD genes and PUMs
Table S6: Known mature and novel miRNAs predicted by miRanda to target PUM1, PUM2, SNCA, SAT1 and LRRK2
coding: L = LRRK2, S = SNCA, LS = Both			MiRs predicted to target both PUMs
PD-associated genes										Pumilio genes
miRNA	Ensembl Annotation	predicted target	miRNA	Ensembl Annotation	predicted target	miRNA	Ensembl Annotation	predicted target		miRNA	Ensembl Annotation	predicted target	shares miR with	miRNA	Ensembl Annotation	predicted target	shares miR with
hsa-miR-10399-3p	ENSG00000188906	LRRK2	hsa-let-7g-3p	ENSG00000145335	SNCA	hsa-miR-1236-3p	ENSG00000130066	SAT1		hsa-let-7b-3p	ENSG00000134644	PUM1		hsa-let-7a-3p	ENSG00000055917	PUM2
hsa-miR-103a-3p	ENSG00000188906	LRRK2	hsa-miR-10395-3p	ENSG00000145335	SNCA	hsa-miR-1244	ENSG00000130066	SAT1		hsa-let-7c-3p	ENSG00000134644	PUM1		hsa-let-7b-3p	ENSG00000055917	PUM2
hsa-miR-10523-5p	ENSG00000188906	LRRK2	hsa-miR-10397-3p	ENSG00000145335	SNCA	hsa-miR-1283	ENSG00000130066	SAT1		hsa-let-7f-1-3p	ENSG00000134644	PUM1		hsa-let-7c-3p	ENSG00000055917	PUM2
hsa-miR-105-5p	ENSG00000188906	LRRK2	hsa-miR-10527-5p	ENSG00000145335	SNCA	hsa-miR-1302	ENSG00000130066	SAT1		hsa-miR-101-3p	ENSG00000134644	PUM1		hsa-let-7f-1-3p	ENSG00000055917	PUM2
hsa-miR-106a-5p	ENSG00000188906	LRRK2	hsa-miR-106b-5p	ENSG00000145335	SNCA	hsa-miR-130a-5p	ENSG00000130066	SAT1		hsa-miR-10b-3p	ENSG00000134644	PUM1		hsa-let-7f-2-3p	ENSG00000055917	PUM2
hsa-miR-106b-5p	ENSG00000188906	LRRK2	hsa-miR-1178-3p	ENSG00000145335	SNCA	hsa-miR-15a-5p	ENSG00000130066	SAT1		hsa-miR-12136	ENSG00000134644	PUM1	LS	hsa-miR-101-3p	ENSG00000055917	PUM2
hsa-miR-107	ENSG00000188906	LRRK2	hsa-miR-1185-1-3p	ENSG00000145335	SNCA	hsa-miR-15b-5p	ENSG00000130066	SAT1		hsa-miR-1228-3p	ENSG00000134644	PUM1		hsa-miR-10401-5p	ENSG00000055917	PUM2
hsa-miR-10b-3p	ENSG00000188906	LRRK2	hsa-miR-1185-2-3p	ENSG00000145335	SNCA	hsa-miR-16-5p	ENSG00000130066	SAT1		hsa-miR-124-3p	ENSG00000134644	PUM1	L	hsa-miR-10527-5p	ENSG00000055917	PUM2	S
hsa-miR-11399	ENSG00000188906	LRRK2	hsa-miR-12136	ENSG00000145335	SNCA	hsa-miR-1843	ENSG00000130066	SAT1		hsa-miR-1248	ENSG00000134644	PUM1		hsa-miR-10a-5p	ENSG00000055917	PUM2
hsa-miR-12136	ENSG00000188906	LRRK2	hsa-miR-1226-3p	ENSG00000145335	SNCA	hsa-miR-18a-3p	ENSG00000130066	SAT1		hsa-miR-1249-5p	ENSG00000134644	PUM1		hsa-miR-10b-5p	ENSG00000055917	PUM2
hsa-miR-1224-5p	ENSG00000188906	LRRK2	hsa-miR-1229-3p	ENSG00000145335	SNCA	hsa-miR-195-5p	ENSG00000130066	SAT1		hsa-miR-1252-5p	ENSG00000134644	PUM1		hsa-miR-11399	ENSG00000055917	PUM2
hsa-miR-1227-3p	ENSG00000188906	LRRK2	hsa-miR-1243	ENSG00000145335	SNCA	hsa-miR-199a-5p	ENSG00000130066	SAT1		hsa-miR-1255a	ENSG00000134644	PUM1	L	hsa-miR-1178-3p	ENSG00000055917	PUM2
hsa-miR-122b-3p	ENSG00000188906	LRRK2	hsa-miR-1244	ENSG00000145335	SNCA	hsa-miR-199b-5p	ENSG00000130066	SAT1		hsa-miR-1255b-5p	ENSG00000134644	PUM1		hsa-miR-1185-1-3p	ENSG00000055917	PUM2
hsa-miR-1238-3p	ENSG00000188906	LRRK2	hsa-miR-1247-3p	ENSG00000145335	SNCA	hsa-miR-302a-5p	ENSG00000130066	SAT1		hsa-miR-1271-5p	ENSG00000134644	PUM1	L	hsa-miR-1185-2-3p	ENSG00000055917	PUM2
hsa-miR-124-3p	ENSG00000188906	LRRK2	hsa-miR-1248	ENSG00000145335	SNCA	hsa-miR-3065-5p	ENSG00000130066	SAT1		hsa-miR-127-5p	ENSG00000134644	PUM1		hsa-miR-12136	ENSG00000055917	PUM2	LS
hsa-miR-1245b-5p	ENSG00000188906	LRRK2	hsa-miR-1257	ENSG00000145335	SNCA	hsa-miR-3121-3p	ENSG00000130066	SAT1		hsa-miR-128-1-5p	ENSG00000134644	PUM1		hsa-miR-1229-3p	ENSG00000055917	PUM2	S
hsa-miR-1252-5p	ENSG00000188906	LRRK2	hsa-miR-125a-3p	ENSG00000145335	SNCA	hsa-miR-3122	ENSG00000130066	SAT1		hsa-miR-128-2-5p	ENSG00000134644	PUM1		hsa-miR-1236-3p	ENSG00000055917	PUM2
hsa-miR-1255a	ENSG00000188906	LRRK2	hsa-miR-125b-2-3p	ENSG00000145335	SNCA	hsa-miR-3157-3p	ENSG00000130066	SAT1		hsa-miR-1284	ENSG00000134644	PUM1		hsa-miR-1237-3p	ENSG00000055917	PUM2
hsa-miR-1255b-5p	ENSG00000188906	LRRK2	hsa-miR-1285-3p	ENSG00000145335	SNCA	hsa-miR-3177-5p	ENSG00000130066	SAT1		hsa-miR-1287-5p	ENSG00000134644	PUM1		hsa-miR-1245a	ENSG00000055917	PUM2
hsa-miR-126-5p	ENSG00000188906	LRRK2	hsa-miR-1285-5p	ENSG00000145335	SNCA	hsa-miR-3200-5p	ENSG00000130066	SAT1		hsa-miR-1294	ENSG00000134644	PUM1		hsa-miR-1252-5p	ENSG00000055917	PUM2
hsa-miR-1271-5p	ENSG00000188906	LRRK2	hsa-miR-129-5p	ENSG00000145335	SNCA	hsa-miR-345-5p	ENSG00000130066	SAT1		hsa-miR-1299	ENSG00000134644	PUM1	L	hsa-miR-1253	ENSG00000055917	PUM2
hsa-miR-1276	ENSG00000188906	LRRK2	hsa-miR-1298-3p	ENSG00000145335	SNCA	hsa-miR-3529-3p	ENSG00000130066	SAT1		hsa-miR-1303	ENSG00000134644	PUM1		hsa-miR-1266-5p	ENSG00000055917	PUM2
hsa-miR-1278	ENSG00000188906	LRRK2	hsa-miR-1301-3p	ENSG00000145335	SNCA	hsa-miR-377-5p	ENSG00000130066	SAT1		hsa-miR-130a-5p	ENSG00000134644	PUM1	L	hsa-miR-1276	ENSG00000055917	PUM2	L
hsa-miR-1285-3p	ENSG00000188906	LRRK2	hsa-miR-133a-3p	ENSG00000145335	SNCA	hsa-miR-3907	ENSG00000130066	SAT1		hsa-miR-1323	ENSG00000134644	PUM1	L	hsa-miR-1285-5p	ENSG00000055917	PUM2	LS
hsa-miR-1285-5p	ENSG00000188906	LRRK2	hsa-miR-133b	ENSG00000145335	SNCA	hsa-miR-3913-5p	ENSG00000130066	SAT1		hsa-miR-133a-3p	ENSG00000134644	PUM1	S	hsa-miR-1302	ENSG00000055917	PUM2
hsa-miR-1291	ENSG00000188906	LRRK2	hsa-miR-135a-2-3p	ENSG00000145335	SNCA	hsa-miR-410-5p	ENSG00000130066	SAT1		hsa-miR-133b	ENSG00000134644	PUM1		hsa-miR-130b-5p	ENSG00000055917	PUM2	L
hsa-miR-1293	ENSG00000188906	LRRK2	hsa-miR-141-5p	ENSG00000145335	SNCA	hsa-miR-424-5p	ENSG00000130066	SAT1		hsa-miR-138-5p	ENSG00000134644	PUM1		hsa-miR-1323	ENSG00000055917	PUM2	L
hsa-miR-1298-5p	ENSG00000188906	LRRK2	hsa-miR-142-5p	ENSG00000145335	SNCA	hsa-miR-433-3p	ENSG00000130066	SAT1		hsa-miR-141-5p	ENSG00000134644	PUM1		hsa-miR-132-3p	ENSG00000055917	PUM2	L
hsa-miR-1299	ENSG00000188906	LRRK2	hsa-miR-148a-3p	ENSG00000145335	SNCA	hsa-miR-4738-3p	ENSG00000130066	SAT1		hsa-miR-142-3p	ENSG00000134644	PUM1		hsa-miR-133a-3p	ENSG00000055917	PUM2	S
hsa-miR-1301-3p	ENSG00000188906	LRRK2	hsa-miR-148b-3p	ENSG00000145335	SNCA	hsa-miR-493-5p	ENSG00000130066	SAT1		hsa-miR-145-3p	ENSG00000134644	PUM1	L	hsa-miR-133b	ENSG00000055917	PUM2
hsa-miR-1305	ENSG00000188906	LRRK2	hsa-miR-148b-5p	ENSG00000145335	SNCA	hsa-miR-497-5p	ENSG00000130066	SAT1		hsa-miR-145-5p	ENSG00000134644	PUM1	L	hsa-miR-134-5p	ENSG00000055917	PUM2
hsa-miR-130a-3p	ENSG00000188906	LRRK2	hsa-miR-149-3p	ENSG00000145335	SNCA	hsa-miR-515-5p	ENSG00000130066	SAT1		hsa-miR-146a-5p	ENSG00000134644	PUM1		hsa-miR-136-5p	ENSG00000055917	PUM2
hsa-miR-130a-5p	ENSG00000188906	LRRK2	hsa-miR-152-3p	ENSG00000145335	SNCA	hsa-miR-548ah-3p	ENSG00000130066	SAT1		hsa-miR-146b-5p	ENSG00000134644	PUM1		hsa-miR-138-1-3p	ENSG00000055917	PUM2
hsa-miR-130b-3p	ENSG00000188906	LRRK2	hsa-miR-153-3p	ENSG00000145335	SNCA	hsa-miR-548am-3p	ENSG00000130066	SAT1		hsa-miR-148a-5p	ENSG00000134644	PUM1	L	hsa-miR-1-3p	ENSG00000055917	PUM2	L
hsa-miR-130b-5p	ENSG00000188906	LRRK2	hsa-miR-17-5p	ENSG00000145335	SNCA	hsa-miR-548aq-3p	ENSG00000130066	SAT1		hsa-miR-148b-5p	ENSG00000134644	PUM1	LS	hsa-miR-147a	ENSG00000055917	PUM2
hsa-miR-1323	ENSG00000188906	LRRK2	hsa-miR-182-5p	ENSG00000145335	SNCA	hsa-miR-548av-3p	ENSG00000130066	SAT1		hsa-miR-149-5p	ENSG00000134644	PUM1		hsa-miR-149-3p	ENSG00000055917	PUM2	S
hsa-miR-132-3p	ENSG00000188906	LRRK2	hsa-miR-193a-5p	ENSG00000145335	SNCA	hsa-miR-551b-5p	ENSG00000130066	SAT1		hsa-miR-181a-5p	ENSG00000134644	PUM1	L	hsa-miR-15b-3p	ENSG00000055917	PUM2
hsa-miR-1343-3p	ENSG00000188906	LRRK2	hsa-miR-1972	ENSG00000145335	SNCA	hsa-miR-6125	ENSG00000130066	SAT1		hsa-miR-181b-5p	ENSG00000134644	PUM1	L	hsa-miR-1-5p	ENSG00000055917	PUM2
hsa-miR-135a-2-3p	ENSG00000188906	LRRK2	hsa-miR-203a-3p	ENSG00000145335	SNCA	hsa-miR-624-5p	ENSG00000130066	SAT1		hsa-miR-181d-5p	ENSG00000134644	PUM1	L	hsa-miR-16-2-3p	ENSG00000055917	PUM2	L
hsa-miR-135a-3p	ENSG00000188906	LRRK2	hsa-miR-203b-3p	ENSG00000145335	SNCA	hsa-miR-6508-3p	ENSG00000130066	SAT1		hsa-miR-186-5p	ENSG00000134644	PUM1	L	hsa-miR-17-3p	ENSG00000055917	PUM2	L
hsa-miR-136-5p	ENSG00000188906	LRRK2	hsa-miR-20a-5p	ENSG00000145335	SNCA	hsa-miR-6741-5p	ENSG00000130066	SAT1		hsa-miR-188-5p	ENSG00000134644	PUM1		hsa-miR-182-5p	ENSG00000055917	PUM2	LS
hsa-miR-138-2-3p	ENSG00000188906	LRRK2	hsa-miR-20b-3p	ENSG00000145335	SNCA	hsa-miR-7-1-3p	ENSG00000130066	SAT1		hsa-miR-1912-3p	ENSG00000134644	PUM1		hsa-miR-1910-5p	ENSG00000055917	PUM2
hsa-miR-1-3p	ENSG00000188906	LRRK2	hsa-miR-20b-5p	ENSG00000145335	SNCA	hsa-miR-873-3p	ENSG00000130066	SAT1		hsa-miR-194-3p	ENSG00000134644	PUM1		hsa-miR-1912-3p	ENSG00000055917	PUM2
hsa-miR-141-3p	ENSG00000188906	LRRK2	hsa-miR-221-3p	ENSG00000145335	SNCA	hsa-miR-942-3p	ENSG00000130066	SAT1		hsa-miR-205-5p	ENSG00000134644	PUM1	L	hsa-miR-1912-5p	ENSG00000055917	PUM2
hsa-miR-142-5p	ENSG00000188906	LRRK2	hsa-miR-222-3p	ENSG00000145335	SNCA	novel_142	ENSG00000130066	SAT1		hsa-miR-20b-3p	ENSG00000134644	PUM1	S	hsa-miR-1914-5p	ENSG00000055917	PUM2
hsa-miR-143-3p	ENSG00000188906	LRRK2	hsa-miR-223-3p	ENSG00000145335	SNCA	novel_216	ENSG00000130066	SAT1		hsa-miR-2110	ENSG00000134644	PUM1	L	hsa-miR-195-3p	ENSG00000055917	PUM2	L
hsa-miR-144-3p	ENSG00000188906	LRRK2	hsa-miR-2355-3p	ENSG00000145335	SNCA	novel_26	ENSG00000130066	SAT1		hsa-miR-2113	ENSG00000134644	PUM1	L	hsa-miR-196a-5p	ENSG00000055917	PUM2
hsa-miR-145-3p	ENSG00000188906	LRRK2	hsa-miR-23a-3p	ENSG00000145335	SNCA					hsa-miR-2116-3p	ENSG00000134644	PUM1		hsa-miR-196b-5p	ENSG00000055917	PUM2
hsa-miR-145-5p	ENSG00000188906	LRRK2	hsa-miR-23b-3p	ENSG00000145335	SNCA					hsa-miR-214-3p	ENSG00000134644	PUM1		hsa-miR-19b-1-5p	ENSG00000055917	PUM2
hsa-miR-147b-3p	ENSG00000188906	LRRK2	hsa-miR-302a-5p	ENSG00000145335	SNCA					hsa-miR-21-5p	ENSG00000134644	PUM1		hsa-miR-200b-3p	ENSG00000055917	PUM2	L
hsa-miR-148a-5p	ENSG00000188906	LRRK2	hsa-miR-3065-3p	ENSG00000145335	SNCA					hsa-miR-218-5p	ENSG00000134644	PUM1		hsa-miR-203a-3p	ENSG00000055917	PUM2
hsa-miR-148b-5p	ENSG00000188906	LRRK2	hsa-miR-3065-5p	ENSG00000145335	SNCA					hsa-miR-221-5p	ENSG00000134644	PUM1		hsa-miR-206	ENSG00000055917	PUM2	L
hsa-miR-150-3p	ENSG00000188906	LRRK2	hsa-miR-3074-3p	ENSG00000145335	SNCA					hsa-miR-22-5p	ENSG00000134644	PUM1	L	hsa-miR-212-3p	ENSG00000055917	PUM2	L
hsa-miR-152-5p	ENSG00000188906	LRRK2	hsa-miR-30c-1-3p	ENSG00000145335	SNCA					hsa-miR-2681-5p	ENSG00000134644	PUM1	L	hsa-miR-21-3p	ENSG00000055917	PUM2	L
hsa-miR-155-5p	ENSG00000188906	LRRK2	hsa-miR-30c-2-3p	ENSG00000145335	SNCA					hsa-miR-2682-5p	ENSG00000134644	PUM1		hsa-miR-214-3p	ENSG00000055917	PUM2
hsa-miR-15a-5p	ENSG00000188906	LRRK2	hsa-miR-3117-3p	ENSG00000145335	SNCA					hsa-miR-29b-1-5p	ENSG00000134644	PUM1		hsa-miR-218-5p	ENSG00000055917	PUM2
hsa-miR-15b-5p	ENSG00000188906	LRRK2	hsa-miR-3120-3p	ENSG00000145335	SNCA					hsa-miR-301a-5p	ENSG00000134644	PUM1	L	hsa-miR-221-5p	ENSG00000055917	PUM2
hsa-miR-16-1-3p	ENSG00000188906	LRRK2	hsa-miR-3148	ENSG00000145335	SNCA					hsa-miR-301b-5p	ENSG00000134644	PUM1	L	hsa-miR-2277-3p	ENSG00000055917	PUM2
hsa-miR-16-2-3p	ENSG00000188906	LRRK2	hsa-miR-3163	ENSG00000145335	SNCA					hsa-miR-302a-3p	ENSG00000134644	PUM1	L	hsa-miR-2278	ENSG00000055917	PUM2	L
hsa-miR-16-5p	ENSG00000188906	LRRK2	hsa-miR-3164	ENSG00000145335	SNCA					hsa-miR-30a-5p	ENSG00000134644	PUM1	L	hsa-miR-23a-3p	ENSG00000055917	PUM2
hsa-miR-17-3p	ENSG00000188906	LRRK2	hsa-miR-3173-3p	ENSG00000145335	SNCA					hsa-miR-30b-5p	ENSG00000134644	PUM1	L	hsa-miR-23b-3p	ENSG00000055917	PUM2	L
hsa-miR-17-5p	ENSG00000188906	LRRK2	hsa-miR-3180-5p	ENSG00000145335	SNCA					hsa-miR-30c-5p	ENSG00000134644	PUM1	L	hsa-miR-299-5p	ENSG00000055917	PUM2
hsa-miR-181a-5p	ENSG00000188906	LRRK2	hsa-miR-3187-5p	ENSG00000145335	SNCA					hsa-miR-30d-5p	ENSG00000134644	PUM1	L	hsa-miR-3065-5p	ENSG00000055917	PUM2	L
hsa-miR-181b-2-3p	ENSG00000188906	LRRK2	hsa-miR-3192-5p	ENSG00000145335	SNCA					hsa-miR-30e-5p	ENSG00000134644	PUM1	L	hsa-miR-30a-3p	ENSG00000055917	PUM2	L
hsa-miR-181b-3p	ENSG00000188906	LRRK2	hsa-miR-3198	ENSG00000145335	SNCA					hsa-miR-3120-3p	ENSG00000134644	PUM1	LS	hsa-miR-30e-3p	ENSG00000055917	PUM2	L
hsa-miR-181b-5p	ENSG00000188906	LRRK2	hsa-miR-323a-3p	ENSG00000145335	SNCA					hsa-miR-3120-5p	ENSG00000134644	PUM1		hsa-miR-3120-3p	ENSG00000055917	PUM2	L
hsa-miR-181c-5p	ENSG00000188906	LRRK2	hsa-miR-340-5p	ENSG00000145335	SNCA					hsa-miR-3130-3p	ENSG00000134644	PUM1		hsa-miR-3125	ENSG00000055917	PUM2
hsa-miR-181d-5p	ENSG00000188906	LRRK2	hsa-miR-342-3p	ENSG00000145335	SNCA					hsa-miR-3133	ENSG00000134644	PUM1		hsa-miR-3127-5p	ENSG00000055917	PUM2	L
hsa-miR-182-5p	ENSG00000188906	LRRK2	hsa-miR-34a-5p	ENSG00000145335	SNCA					hsa-miR-3144-5p	ENSG00000134644	PUM1		hsa-miR-3148	ENSG00000055917	PUM2
hsa-miR-185-5p	ENSG00000188906	LRRK2	hsa-miR-34b-3p	ENSG00000145335	SNCA					hsa-miR-31-5p	ENSG00000134644	PUM1	L	hsa-miR-3154	ENSG00000055917	PUM2
hsa-miR-186-5p	ENSG00000188906	LRRK2	hsa-miR-34c-3p	ENSG00000145335	SNCA					hsa-miR-3176	ENSG00000134644	PUM1		hsa-miR-3158-5p	ENSG00000055917	PUM2
hsa-miR-1910-3p	ENSG00000188906	LRRK2	hsa-miR-34c-5p	ENSG00000145335	SNCA					hsa-miR-3184-5p	ENSG00000134644	PUM1		hsa-miR-3164	ENSG00000055917	PUM2	S
hsa-miR-1911-5p	ENSG00000188906	LRRK2	hsa-miR-3609	ENSG00000145335	SNCA					hsa-miR-3187-3p	ENSG00000134644	PUM1	L	hsa-miR-3170	ENSG00000055917	PUM2	L
hsa-miR-1912-5p	ENSG00000188906	LRRK2	hsa-miR-3662	ENSG00000145335	SNCA					hsa-miR-3192-3p	ENSG00000134644	PUM1		hsa-miR-3179	ENSG00000055917	PUM2
hsa-miR-1914-5p	ENSG00000188906	LRRK2	hsa-miR-3678-3p	ENSG00000145335	SNCA					hsa-miR-3193	ENSG00000134644	PUM1		hsa-miR-3188	ENSG00000055917	PUM2
hsa-miR-193a-5p	ENSG00000188906	LRRK2	hsa-miR-370-5p	ENSG00000145335	SNCA					hsa-miR-320e	ENSG00000134644	PUM1		hsa-miR-3192-3p	ENSG00000055917	PUM2
hsa-miR-193b-5p	ENSG00000188906	LRRK2	hsa-miR-371b-5p	ENSG00000145335	SNCA					hsa-miR-323a-3p	ENSG00000134644	PUM1	LS	hsa-miR-320a-3p	ENSG00000055917	PUM2	L
hsa-miR-194-5p	ENSG00000188906	LRRK2	hsa-miR-3909	ENSG00000145335	SNCA					hsa-miR-324-5p	ENSG00000134644	PUM1		hsa-miR-320b	ENSG00000055917	PUM2	L
hsa-miR-195-3p	ENSG00000188906	LRRK2	hsa-miR-3929	ENSG00000145335	SNCA					hsa-miR-326	ENSG00000134644	PUM1	L	hsa-miR-320c	ENSG00000055917	PUM2	L
hsa-miR-195-5p	ENSG00000188906	LRRK2	hsa-miR-425-5p	ENSG00000145335	SNCA					hsa-miR-329-5p	ENSG00000134644	PUM1		hsa-miR-320d	ENSG00000055917	PUM2	L
hsa-miR-197-3p	ENSG00000188906	LRRK2	hsa-miR-4286	ENSG00000145335	SNCA					hsa-miR-330-5p	ENSG00000134644	PUM1	L	hsa-miR-320e	ENSG00000055917	PUM2
hsa-miR-197-5p	ENSG00000188906	LRRK2	hsa-miR-4478	ENSG00000145335	SNCA					hsa-miR-335-3p	ENSG00000134644	PUM1	L	hsa-miR-324-5p	ENSG00000055917	PUM2
hsa-miR-199a-5p	ENSG00000188906	LRRK2	hsa-miR-449a	ENSG00000145335	SNCA					hsa-miR-335-5p	ENSG00000134644	PUM1		hsa-miR-330-3p	ENSG00000055917	PUM2	L
hsa-miR-199b-5p	ENSG00000188906	LRRK2	hsa-miR-4502	ENSG00000145335	SNCA					hsa-miR-338-5p	ENSG00000134644	PUM1	L	hsa-miR-335-3p	ENSG00000055917	PUM2	L
hsa-miR-19a-3p	ENSG00000188906	LRRK2	hsa-miR-450b-5p	ENSG00000145335	SNCA					hsa-miR-340-3p	ENSG00000134644	PUM1		hsa-miR-338-5p	ENSG00000055917	PUM2	L
hsa-miR-19b-1-5p	ENSG00000188906	LRRK2	hsa-miR-4515	ENSG00000145335	SNCA					hsa-miR-345-5p	ENSG00000134644	PUM1		hsa-miR-339-5p	ENSG00000055917	PUM2
hsa-miR-19b-3p	ENSG00000188906	LRRK2	hsa-miR-4521	ENSG00000145335	SNCA					hsa-miR-3619-5p	ENSG00000134644	PUM1		hsa-miR-342-3p	ENSG00000055917	PUM2	S
hsa-miR-200a-3p	ENSG00000188906	LRRK2	hsa-miR-4522	ENSG00000145335	SNCA					hsa-miR-3620-3p	ENSG00000134644	PUM1		hsa-miR-34c-3p	ENSG00000055917	PUM2	S
hsa-miR-200b-3p	ENSG00000188906	LRRK2	hsa-miR-452-5p	ENSG00000145335	SNCA					hsa-miR-3662	ENSG00000134644	PUM1	LS	hsa-miR-3609	ENSG00000055917	PUM2	LS
hsa-miR-200c-3p	ENSG00000188906	LRRK2	hsa-miR-4536-5p	ENSG00000145335	SNCA					hsa-miR-3692-5p	ENSG00000134644	PUM1		hsa-miR-3619-5p	ENSG00000055917	PUM2
hsa-miR-203b-3p	ENSG00000188906	LRRK2	hsa-miR-4645-3p	ENSG00000145335	SNCA					hsa-miR-370-3p	ENSG00000134644	PUM1	L	hsa-miR-3620-5p	ENSG00000055917	PUM2
hsa-miR-205-5p	ENSG00000188906	LRRK2	hsa-miR-4682	ENSG00000145335	SNCA					hsa-miR-371b-5p	ENSG00000134644	PUM1	S	hsa-miR-3678-3p	ENSG00000055917	PUM2	S
hsa-miR-206	ENSG00000188906	LRRK2	hsa-miR-4687-5p	ENSG00000145335	SNCA					hsa-miR-372-3p	ENSG00000134644	PUM1	L	hsa-miR-377-5p	ENSG00000055917	PUM2
hsa-miR-20a-5p	ENSG00000188906	LRRK2	hsa-miR-4705	ENSG00000145335	SNCA					hsa-miR-374b-3p	ENSG00000134644	PUM1		hsa-miR-3909	ENSG00000055917	PUM2	LS
hsa-miR-20b-5p	ENSG00000188906	LRRK2	hsa-miR-4709-5p	ENSG00000145335	SNCA					hsa-miR-378g	ENSG00000134644	PUM1		hsa-miR-3916	ENSG00000055917	PUM2
hsa-miR-2110	ENSG00000188906	LRRK2	hsa-miR-4717-5p	ENSG00000145335	SNCA					hsa-miR-381-3p	ENSG00000134644	PUM1		hsa-miR-3928-5p	ENSG00000055917	PUM2	L
hsa-miR-2113	ENSG00000188906	LRRK2	hsa-miR-4728-3p	ENSG00000145335	SNCA					hsa-miR-3907	ENSG00000134644	PUM1		hsa-miR-3941	ENSG00000055917	PUM2	L
hsa-miR-2115-3p	ENSG00000188906	LRRK2	hsa-miR-4738-3p	ENSG00000145335	SNCA					hsa-miR-3913-3p	ENSG00000134644	PUM1		hsa-miR-409-3p	ENSG00000055917	PUM2	L
hsa-miR-212-3p	ENSG00000188906	LRRK2	hsa-miR-4745-5p	ENSG00000145335	SNCA					hsa-miR-409-5p	ENSG00000134644	PUM1		hsa-miR-410-5p	ENSG00000055917	PUM2
hsa-miR-21-3p	ENSG00000188906	LRRK2	hsa-miR-4797-5p	ENSG00000145335	SNCA					hsa-miR-411-5p	ENSG00000134644	PUM1		hsa-miR-429	ENSG00000055917	PUM2	L
hsa-miR-214-5p	ENSG00000188906	LRRK2	hsa-miR-485-5p	ENSG00000145335	SNCA					hsa-miR-423-5p	ENSG00000134644	PUM1		hsa-miR-4429	ENSG00000055917	PUM2	L
hsa-miR-219a-1-3p	ENSG00000188906	LRRK2	hsa-miR-486-3p	ENSG00000145335	SNCA					hsa-miR-4254	ENSG00000134644	PUM1		hsa-miR-4433a-3p	ENSG00000055917	PUM2	L
hsa-miR-219b-5p	ENSG00000188906	LRRK2	hsa-miR-500a-5p	ENSG00000145335	SNCA					hsa-miR-4286	ENSG00000134644	PUM1	S	hsa-miR-4446-3p	ENSG00000055917	PUM2
hsa-miR-223-3p	ENSG00000188906	LRRK2	hsa-miR-5010-3p	ENSG00000145335	SNCA					hsa-miR-433-3p	ENSG00000134644	PUM1		hsa-miR-4470	ENSG00000055917	PUM2
hsa-miR-223-5p	ENSG00000188906	LRRK2	hsa-miR-5011-3p	ENSG00000145335	SNCA					hsa-miR-4446-3p	ENSG00000134644	PUM1		hsa-miR-4501	ENSG00000055917	PUM2
hsa-miR-22-3p	ENSG00000188906	LRRK2	hsa-miR-501-5p	ENSG00000145335	SNCA					hsa-miR-4498	ENSG00000134644	PUM1		hsa-miR-4502	ENSG00000055917	PUM2	S
hsa-miR-224-5p	ENSG00000188906	LRRK2	hsa-miR-502-5p	ENSG00000145335	SNCA					hsa-miR-449c-5p	ENSG00000134644	PUM1		hsa-miR-450b-5p	ENSG00000055917	PUM2	LS
hsa-miR-22-5p	ENSG00000188906	LRRK2	hsa-miR-504-5p	ENSG00000145335	SNCA					hsa-miR-4529-5p	ENSG00000134644	PUM1	L	hsa-miR-452-5p	ENSG00000055917	PUM2	LS
hsa-miR-2278	ENSG00000188906	LRRK2	hsa-miR-513c-5p	ENSG00000145335	SNCA					hsa-miR-4636	ENSG00000134644	PUM1		hsa-miR-454-5p	ENSG00000055917	PUM2
hsa-miR-2355-3p	ENSG00000188906	LRRK2	hsa-miR-5189-5p	ENSG00000145335	SNCA					hsa-miR-4638-3p	ENSG00000134644	PUM1	L	hsa-miR-455-3p	ENSG00000055917	PUM2	L
hsa-miR-23a-5p	ENSG00000188906	LRRK2	hsa-miR-518f-5p	ENSG00000145335	SNCA					hsa-miR-4640-5p	ENSG00000134644	PUM1		hsa-miR-4633-5p	ENSG00000055917	PUM2
hsa-miR-23b-3p	ENSG00000188906	LRRK2	hsa-miR-519a-3p	ENSG00000145335	SNCA					hsa-miR-4645-3p	ENSG00000134644	PUM1	L	hsa-miR-4645-3p	ENSG00000055917	PUM2	LS
hsa-miR-23b-5p	ENSG00000188906	LRRK2	hsa-miR-519c-5p	ENSG00000145335	SNCA					hsa-miR-4677-5p	ENSG00000134644	PUM1	L	hsa-miR-4651	ENSG00000055917	PUM2	L
hsa-miR-2467-3p	ENSG00000188906	LRRK2	hsa-miR-519d-3p	ENSG00000145335	SNCA					hsa-miR-4687-5p	ENSG00000134644	PUM1	S	hsa-miR-4659a-3p	ENSG00000055917	PUM2	L
hsa-miR-2681-5p	ENSG00000188906	LRRK2	hsa-miR-520b-5p	ENSG00000145335	SNCA					hsa-miR-4689	ENSG00000134644	PUM1	L	hsa-miR-4676-5p	ENSG00000055917	PUM2
hsa-miR-26a-1-3p	ENSG00000188906	LRRK2	hsa-miR-520g-3p	ENSG00000145335	SNCA					hsa-miR-4705	ENSG00000134644	PUM1	LS	hsa-miR-4677-3p	ENSG00000055917	PUM2
hsa-miR-26a-5p	ENSG00000188906	LRRK2	hsa-miR-520h	ENSG00000145335	SNCA					hsa-miR-4709-3p	ENSG00000134644	PUM1	L	hsa-miR-4690-5p	ENSG00000055917	PUM2	L
hsa-miR-26b-5p	ENSG00000188906	LRRK2	hsa-miR-526a-5p	ENSG00000145335	SNCA					hsa-miR-4709-5p	ENSG00000134644	PUM1	S	hsa-miR-4717-3p	ENSG00000055917	PUM2
hsa-miR-27b-5p	ENSG00000188906	LRRK2	hsa-miR-539-5p	ENSG00000145335	SNCA					hsa-miR-4717-3p	ENSG00000134644	PUM1		hsa-miR-4728-3p	ENSG00000055917	PUM2	S
hsa-miR-28-5p	ENSG00000188906	LRRK2	hsa-miR-548az-5p	ENSG00000145335	SNCA					hsa-miR-4726-5p	ENSG00000134644	PUM1		hsa-miR-4733-5p	ENSG00000055917	PUM2
hsa-miR-29a-3p	ENSG00000188906	LRRK2	hsa-miR-548h-5p	ENSG00000145335	SNCA					hsa-miR-4738-3p	ENSG00000134644	PUM1	LS	hsa-miR-4738-3p	ENSG00000055917	PUM2	LS
hsa-miR-29a-5p	ENSG00000188906	LRRK2	hsa-miR-584-3p	ENSG00000145335	SNCA					hsa-miR-4742-5p	ENSG00000134644	PUM1		hsa-miR-4755-5p	ENSG00000055917	PUM2	L
hsa-miR-29b-3p	ENSG00000188906	LRRK2	hsa-miR-592	ENSG00000145335	SNCA					hsa-miR-4743-5p	ENSG00000134644	PUM1		hsa-miR-4762-3p	ENSG00000055917	PUM2	L
hsa-miR-29c-3p	ENSG00000188906	LRRK2	hsa-miR-598-3p	ENSG00000145335	SNCA					hsa-miR-4755-3p	ENSG00000134644	PUM1		hsa-miR-4773	ENSG00000055917	PUM2
hsa-miR-301a-5p	ENSG00000188906	LRRK2	hsa-miR-612	ENSG00000145335	SNCA					hsa-miR-4781-3p	ENSG00000134644	PUM1	L	hsa-miR-4781-3p	ENSG00000055917	PUM2	L
hsa-miR-301b-3p	ENSG00000188906	LRRK2	hsa-miR-616-5p	ENSG00000145335	SNCA					hsa-miR-4793-3p	ENSG00000134644	PUM1		hsa-miR-485-3p	ENSG00000055917	PUM2	L
hsa-miR-301b-5p	ENSG00000188906	LRRK2	hsa-miR-642a-3p	ENSG00000145335	SNCA					hsa-miR-4794	ENSG00000134644	PUM1		hsa-miR-486-5p	ENSG00000055917	PUM2
hsa-miR-302a-3p	ENSG00000188906	LRRK2	hsa-miR-642b-3p	ENSG00000145335	SNCA					hsa-miR-491-5p	ENSG00000134644	PUM1		hsa-miR-487a-3p	ENSG00000055917	PUM2
hsa-miR-3059-5p	ENSG00000188906	LRRK2	hsa-miR-6500-3p	ENSG00000145335	SNCA					hsa-miR-493-5p	ENSG00000134644	PUM1		hsa-miR-493-5p	ENSG00000055917	PUM2
hsa-miR-3065-5p	ENSG00000188906	LRRK2	hsa-miR-6505-5p	ENSG00000145335	SNCA					hsa-miR-499a-3p	ENSG00000134644	PUM1	L	hsa-miR-495-3p	ENSG00000055917	PUM2
hsa-miR-3074-3p	ENSG00000188906	LRRK2	hsa-miR-6509-5p	ENSG00000145335	SNCA					hsa-miR-499b-3p	ENSG00000134644	PUM1	L	hsa-miR-499a-3p	ENSG00000055917	PUM2	L
hsa-miR-3074-5p	ENSG00000188906	LRRK2	hsa-miR-6511a-3p	ENSG00000145335	SNCA					hsa-miR-5001-5p	ENSG00000134644	PUM1		hsa-miR-5003-3p	ENSG00000055917	PUM2	L
hsa-miR-30a-3p	ENSG00000188906	LRRK2	hsa-miR-6511b-3p	ENSG00000145335	SNCA					hsa-miR-5002-3p	ENSG00000134644	PUM1		hsa-miR-5004-3p	ENSG00000055917	PUM2
hsa-miR-30a-5p	ENSG00000188906	LRRK2	hsa-miR-668-3p	ENSG00000145335	SNCA					hsa-miR-5004-3p	ENSG00000134644	PUM1		hsa-miR-503-3p	ENSG00000055917	PUM2
hsa-miR-30b-5p	ENSG00000188906	LRRK2	hsa-miR-6721-5p	ENSG00000145335	SNCA					hsa-miR-500b-3p	ENSG00000134644	PUM1		hsa-miR-505-3p	ENSG00000055917	PUM2
hsa-miR-30c-5p	ENSG00000188906	LRRK2	hsa-miR-6739-3p	ENSG00000145335	SNCA					hsa-miR-506-3p	ENSG00000134644	PUM1	L	hsa-miR-5091	ENSG00000055917	PUM2
hsa-miR-30d-3p	ENSG00000188906	LRRK2	hsa-miR-6747-3p	ENSG00000145335	SNCA					hsa-miR-508-3p	ENSG00000134644	PUM1		hsa-miR-515-5p	ENSG00000055917	PUM2	L
hsa-miR-30d-5p	ENSG00000188906	LRRK2	hsa-miR-6763-5p	ENSG00000145335	SNCA					hsa-miR-5087	ENSG00000134644	PUM1		hsa-miR-518e-3p	ENSG00000055917	PUM2
hsa-miR-30e-3p	ENSG00000188906	LRRK2	hsa-miR-6764-3p	ENSG00000145335	SNCA					hsa-miR-515-5p	ENSG00000134644	PUM1	L	hsa-miR-518f-5p	ENSG00000055917	PUM2
hsa-miR-30e-5p	ENSG00000188906	LRRK2	hsa-miR-6772-3p	ENSG00000145335	SNCA					hsa-miR-5187-5p	ENSG00000134644	PUM1	L	hsa-miR-5193	ENSG00000055917	PUM2	L
hsa-miR-3120-3p	ENSG00000188906	LRRK2	hsa-miR-6785-5p	ENSG00000145335	SNCA					hsa-miR-518c-5p	ENSG00000134644	PUM1	L	hsa-miR-519c-5p	ENSG00000055917	PUM2	S
hsa-miR-3127-5p	ENSG00000188906	LRRK2	hsa-miR-6804-5p	ENSG00000145335	SNCA					hsa-miR-5193	ENSG00000134644	PUM1	L	hsa-miR-520a-5p	ENSG00000055917	PUM2	L
hsa-miR-3132	ENSG00000188906	LRRK2	hsa-miR-6820-3p	ENSG00000145335	SNCA					hsa-miR-520a-5p	ENSG00000134644	PUM1	L	hsa-miR-520d-5p	ENSG00000055917	PUM2
hsa-miR-3140-3p	ENSG00000188906	LRRK2	hsa-miR-6825-5p	ENSG00000145335	SNCA					hsa-miR-520b-3p	ENSG00000134644	PUM1	L	hsa-miR-524-5p	ENSG00000055917	PUM2
hsa-miR-3150b-3p	ENSG00000188906	LRRK2	hsa-miR-6833-3p	ENSG00000145335	SNCA					hsa-miR-520b-5p	ENSG00000134644	PUM1	S	hsa-miR-525-5p	ENSG00000055917	PUM2	L
hsa-miR-3157-5p	ENSG00000188906	LRRK2	hsa-miR-6836-3p	ENSG00000145335	SNCA					hsa-miR-520d-3p	ENSG00000134644	PUM1		hsa-miR-526a-5p	ENSG00000055917	PUM2	S
hsa-miR-31-5p	ENSG00000188906	LRRK2	hsa-miR-6864-5p	ENSG00000145335	SNCA					hsa-miR-520d-5p	ENSG00000134644	PUM1		hsa-miR-532-5p	ENSG00000055917	PUM2	L
hsa-miR-3163	ENSG00000188906	LRRK2	hsa-miR-6868-3p	ENSG00000145335	SNCA					hsa-miR-520f-3p	ENSG00000134644	PUM1		hsa-miR-539-5p	ENSG00000055917	PUM2	S
hsa-miR-3170	ENSG00000188906	LRRK2	hsa-miR-6871-3p	ENSG00000145335	SNCA					hsa-miR-524-5p	ENSG00000134644	PUM1		hsa-miR-541-3p	ENSG00000055917	PUM2
hsa-miR-3173-3p	ENSG00000188906	LRRK2	hsa-miR-6873-3p	ENSG00000145335	SNCA					hsa-miR-525-5p	ENSG00000134644	PUM1	L	hsa-miR-542-3p	ENSG00000055917	PUM2	L
hsa-miR-3180-5p	ENSG00000188906	LRRK2	hsa-miR-6874-3p	ENSG00000145335	SNCA					hsa-miR-539-5p	ENSG00000134644	PUM1	S	hsa-miR-548az-5p	ENSG00000055917	PUM2	LS
hsa-miR-3187-3p	ENSG00000188906	LRRK2	hsa-miR-6884-5p	ENSG00000145335	SNCA					hsa-miR-542-5p	ENSG00000134644	PUM1		hsa-miR-548l	ENSG00000055917	PUM2
hsa-miR-3187-5p	ENSG00000188906	LRRK2	hsa-miR-6892-5p	ENSG00000145335	SNCA					hsa-miR-548ar-3p	ENSG00000134644	PUM1	L	hsa-miR-548o-3p	ENSG00000055917	PUM2	L
hsa-miR-3190-3p	ENSG00000188906	LRRK2	hsa-miR-6895-3p	ENSG00000145335	SNCA					hsa-miR-548e-3p	ENSG00000134644	PUM1		hsa-miR-548p	ENSG00000055917	PUM2
hsa-miR-3191-3p	ENSG00000188906	LRRK2	hsa-miR-7-1-3p	ENSG00000145335	SNCA					hsa-miR-548f-3p	ENSG00000134644	PUM1	L	hsa-miR-550b-3p	ENSG00000055917	PUM2	L
hsa-miR-3191-5p	ENSG00000188906	LRRK2	hsa-miR-7158-5p	ENSG00000145335	SNCA					hsa-miR-548l	ENSG00000134644	PUM1		hsa-miR-5582-3p	ENSG00000055917	PUM2
hsa-miR-3200-5p	ENSG00000188906	LRRK2	hsa-miR-7-5p	ENSG00000145335	SNCA					hsa-miR-548o-3p	ENSG00000134644	PUM1	L	hsa-miR-578	ENSG00000055917	PUM2	L
hsa-miR-320a-3p	ENSG00000188906	LRRK2	hsa-miR-767-3p	ENSG00000145335	SNCA					hsa-miR-550a-3-5p	ENSG00000134644	PUM1		hsa-miR-582-3p	ENSG00000055917	PUM2	L
hsa-miR-320b	ENSG00000188906	LRRK2	hsa-miR-7703	ENSG00000145335	SNCA					hsa-miR-550a-5p	ENSG00000134644	PUM1		hsa-miR-582-5p	ENSG00000055917	PUM2
hsa-miR-320c	ENSG00000188906	LRRK2	hsa-miR-877-3p	ENSG00000145335	SNCA					hsa-miR-5581-3p	ENSG00000134644	PUM1		hsa-miR-628-3p	ENSG00000055917	PUM2
hsa-miR-320d	ENSG00000188906	LRRK2	hsa-miR-887-5p	ENSG00000145335	SNCA					hsa-miR-5582-3p	ENSG00000134644	PUM1		hsa-miR-629-5p	ENSG00000055917	PUM2
hsa-miR-323a-3p	ENSG00000188906	LRRK2	hsa-miR-93-3p	ENSG00000145335	SNCA					hsa-miR-584-5p	ENSG00000134644	PUM1		hsa-miR-6511a-3p	ENSG00000055917	PUM2	S
hsa-miR-323b-3p	ENSG00000188906	LRRK2	hsa-miR-93-5p	ENSG00000145335	SNCA					hsa-miR-6132	ENSG00000134644	PUM1		hsa-miR-6511b-3p	ENSG00000055917	PUM2	S
hsa-miR-326	ENSG00000188906	LRRK2	novel_101	ENSG00000145335	SNCA					hsa-miR-615-5p	ENSG00000134644	PUM1	L	hsa-miR-654-3p	ENSG00000055917	PUM2
hsa-miR-328-3p	ENSG00000188906	LRRK2	novel_123	ENSG00000145335	SNCA					hsa-miR-616-5p	ENSG00000134644	PUM1	S	hsa-miR-654-5p	ENSG00000055917	PUM2
hsa-miR-330-3p	ENSG00000188906	LRRK2	novel_124	ENSG00000145335	SNCA					hsa-miR-628-5p	ENSG00000134644	PUM1		hsa-miR-655-3p	ENSG00000055917	PUM2
hsa-miR-330-5p	ENSG00000188906	LRRK2	novel_147	ENSG00000145335	SNCA					hsa-miR-632	ENSG00000134644	PUM1		hsa-miR-663b	ENSG00000055917	PUM2
hsa-miR-331-5p	ENSG00000188906	LRRK2	novel_150	ENSG00000145335	SNCA					hsa-miR-636	ENSG00000134644	PUM1	L	hsa-miR-6721-5p	ENSG00000055917	PUM2
hsa-miR-335-3p	ENSG00000188906	LRRK2	novel_151	ENSG00000145335	SNCA					hsa-miR-641	ENSG00000134644	PUM1		hsa-miR-6732-3p	ENSG00000055917	PUM2
hsa-miR-338-3p	ENSG00000188906	LRRK2	novel_165	ENSG00000145335	SNCA					hsa-miR-664a-5p	ENSG00000134644	PUM1		hsa-miR-6735-5p	ENSG00000055917	PUM2
hsa-miR-338-5p	ENSG00000188906	LRRK2	novel_182	ENSG00000145335	SNCA					hsa-miR-664b-5p	ENSG00000134644	PUM1		hsa-miR-6737-3p	ENSG00000055917	PUM2	L
hsa-miR-34b-3p	ENSG00000188906	LRRK2	novel_18	ENSG00000145335	SNCA					hsa-miR-6738-3p	ENSG00000134644	PUM1		hsa-miR-6738-3p	ENSG00000055917	PUM2
hsa-miR-3529-3p	ENSG00000188906	LRRK2	novel_193	ENSG00000145335	SNCA					hsa-miR-6739-3p	ENSG00000134644	PUM1	LS	hsa-miR-6738-5p	ENSG00000055917	PUM2
hsa-miR-3609	ENSG00000188906	LRRK2	novel_195	ENSG00000145335	SNCA					hsa-miR-6741-5p	ENSG00000134644	PUM1		hsa-miR-6759-5p	ENSG00000055917	PUM2
hsa-miR-3622b-3p	ENSG00000188906	LRRK2	novel_196	ENSG00000145335	SNCA					hsa-miR-6776-5p	ENSG00000134644	PUM1		hsa-miR-6766-5p	ENSG00000055917	PUM2
hsa-miR-3652	ENSG00000188906	LRRK2	novel_201	ENSG00000145335	SNCA					hsa-miR-6782-3p	ENSG00000134644	PUM1		hsa-miR-6772-3p	ENSG00000055917	PUM2	LS
hsa-miR-3655	ENSG00000188906	LRRK2	novel_228	ENSG00000145335	SNCA					hsa-miR-6796-5p	ENSG00000134644	PUM1	L	hsa-miR-6785-5p	ENSG00000055917	PUM2	S
hsa-miR-365a-3p	ENSG00000188906	LRRK2	novel_232	ENSG00000145335	SNCA					hsa-miR-6797-3p	ENSG00000134644	PUM1		hsa-miR-6793-5p	ENSG00000055917	PUM2
hsa-miR-3661	ENSG00000188906	LRRK2	novel_235	ENSG00000145335	SNCA					hsa-miR-6797-5p	ENSG00000134644	PUM1		hsa-miR-6794-3p	ENSG00000055917	PUM2	L
hsa-miR-3662	ENSG00000188906	LRRK2	novel_239	ENSG00000145335	SNCA					hsa-miR-6800-3p	ENSG00000134644	PUM1		hsa-miR-6806-3p	ENSG00000055917	PUM2	L
hsa-miR-3682-3p	ENSG00000188906	LRRK2	novel_23	ENSG00000145335	SNCA					hsa-miR-6812-3p	ENSG00000134644	PUM1		hsa-miR-6807-5p	ENSG00000055917	PUM2
hsa-miR-370-3p	ENSG00000188906	LRRK2	novel_250	ENSG00000145335	SNCA					hsa-miR-6813-5p	ENSG00000134644	PUM1		hsa-miR-6812-5p	ENSG00000055917	PUM2	L
hsa-miR-372-3p	ENSG00000188906	LRRK2	novel_255	ENSG00000145335	SNCA					hsa-miR-6827-3p	ENSG00000134644	PUM1		hsa-miR-6820-3p	ENSG00000055917	PUM2	S
hsa-miR-376a-3p	ENSG00000188906	LRRK2	novel_25	ENSG00000145335	SNCA					hsa-miR-6836-5p	ENSG00000134644	PUM1		hsa-miR-6825-5p	ENSG00000055917	PUM2	S
hsa-miR-376c-3p	ENSG00000188906	LRRK2	novel_6	ENSG00000145335	SNCA					hsa-miR-6840-3p	ENSG00000134644	PUM1	L	hsa-miR-6837-3p	ENSG00000055917	PUM2
hsa-miR-378a-3p	ENSG00000188906	LRRK2	novel_77	ENSG00000145335	SNCA					hsa-miR-6841-5p	ENSG00000134644	PUM1		hsa-miR-6843-3p	ENSG00000055917	PUM2
hsa-miR-378c	ENSG00000188906	LRRK2	novel_87	ENSG00000145335	SNCA					hsa-miR-6842-3p	ENSG00000134644	PUM1	L	hsa-miR-6847-5p	ENSG00000055917	PUM2
hsa-miR-378d	ENSG00000188906	LRRK2								hsa-miR-6851-5p	ENSG00000134644	PUM1	L	hsa-miR-6853-3p	ENSG00000055917	PUM2
hsa-miR-378e	ENSG00000188906	LRRK2								hsa-miR-6853-3p	ENSG00000134644	PUM1	L	hsa-miR-6855-5p	ENSG00000055917	PUM2	L
hsa-miR-378f	ENSG00000188906	LRRK2								hsa-miR-6858-5p	ENSG00000134644	PUM1		hsa-miR-6859-5p	ENSG00000055917	PUM2
hsa-miR-378h	ENSG00000188906	LRRK2								hsa-miR-6874-3p	ENSG00000134644	PUM1	S	hsa-miR-6868-3p	ENSG00000055917	PUM2	S
hsa-miR-379-5p	ENSG00000188906	LRRK2								hsa-miR-760	ENSG00000134644	PUM1		hsa-miR-6873-3p	ENSG00000055917	PUM2	LS
hsa-miR-382-5p	ENSG00000188906	LRRK2								hsa-miR-765	ENSG00000134644	PUM1	L	hsa-miR-6877-5p	ENSG00000055917	PUM2
hsa-miR-3909	ENSG00000188906	LRRK2								hsa-miR-767-5p	ENSG00000134644	PUM1		hsa-miR-6895-3p	ENSG00000055917	PUM2	S
hsa-miR-3928-5p	ENSG00000188906	LRRK2								hsa-miR-92a-2-5p	ENSG00000134644	PUM1		hsa-miR-7110-3p	ENSG00000055917	PUM2	L
hsa-miR-3941	ENSG00000188906	LRRK2								hsa-miR-93-3p	ENSG00000134644	PUM1	LS	hsa-miR-7157-3p	ENSG00000055917	PUM2	L
hsa-miR-3942-5p	ENSG00000188906	LRRK2								hsa-miR-942-3p	ENSG00000134644	PUM1		hsa-miR-758-3p	ENSG00000055917	PUM2
hsa-miR-409-3p	ENSG00000188906	LRRK2								hsa-miR-942-5p	ENSG00000134644	PUM1		hsa-miR-7-5p	ENSG00000055917	PUM2	S
hsa-miR-421	ENSG00000188906	LRRK2								hsa-miR-943	ENSG00000134644	PUM1		hsa-miR-8485	ENSG00000055917	PUM2	L
hsa-miR-423-3p	ENSG00000188906	LRRK2								hsa-miR-96-5p	ENSG00000134644	PUM1	L	hsa-miR-885-5p	ENSG00000055917	PUM2	L
hsa-miR-424-5p	ENSG00000188906	LRRK2								hsa-miR-9903	ENSG00000134644	PUM1	L	hsa-miR-887-5p	ENSG00000055917	PUM2	S
hsa-miR-425-5p	ENSG00000188906	LRRK2								hsa-miR-99a-3p	ENSG00000134644	PUM1		hsa-miR-934	ENSG00000055917	PUM2
hsa-miR-429	ENSG00000188906	LRRK2								hsa-miR-99b-3p	ENSG00000134644	PUM1		hsa-miR-9-3p	ENSG00000055917	PUM2	L
hsa-miR-432-5p	ENSG00000188906	LRRK2								novel_116	ENSG00000134644	PUM1		hsa-miR-942-5p	ENSG00000055917	PUM2
hsa-miR-4421	ENSG00000188906	LRRK2								novel_136	ENSG00000134644	PUM1		novel_104	ENSG00000055917	PUM2
hsa-miR-4429	ENSG00000188906	LRRK2								novel_138	ENSG00000134644	PUM1	L	novel_107	ENSG00000055917	PUM2
hsa-miR-4433a-3p	ENSG00000188906	LRRK2								novel_139	ENSG00000134644	PUM1	L	novel_109	ENSG00000055917	PUM2
hsa-miR-4433b-5p	ENSG00000188906	LRRK2								novel_145	ENSG00000134644	PUM1		novel_114	ENSG00000055917	PUM2
hsa-miR-4504	ENSG00000188906	LRRK2								novel_147	ENSG00000134644	PUM1	LS	novel_116	ENSG00000055917	PUM2
hsa-miR-450b-5p	ENSG00000188906	LRRK2								novel_153	ENSG00000134644	PUM1		novel_124	ENSG00000055917	PUM2	S
hsa-miR-4522	ENSG00000188906	LRRK2								novel_155	ENSG00000134644	PUM1	L	novel_136	ENSG00000055917	PUM2
hsa-miR-452-5p	ENSG00000188906	LRRK2								novel_171	ENSG00000134644	PUM1		novel_138	ENSG00000055917	PUM2	L
hsa-miR-4529-5p	ENSG00000188906	LRRK2								novel_197	ENSG00000134644	PUM1		novel_159	ENSG00000055917	PUM2	L
hsa-miR-454-3p	ENSG00000188906	LRRK2								novel_199	ENSG00000134644	PUM1		novel_160	ENSG00000055917	PUM2
hsa-miR-455-3p	ENSG00000188906	LRRK2								novel_205	ENSG00000134644	PUM1		novel_161	ENSG00000055917	PUM2
hsa-miR-4638-3p	ENSG00000188906	LRRK2								novel_225	ENSG00000134644	PUM1	L	novel_162	ENSG00000055917	PUM2	L
hsa-miR-4644	ENSG00000188906	LRRK2								novel_234	ENSG00000134644	PUM1		novel_164	ENSG00000055917	PUM2	L
hsa-miR-4645-3p	ENSG00000188906	LRRK2								novel_236	ENSG00000134644	PUM1		novel_172	ENSG00000055917	PUM2
hsa-miR-4651	ENSG00000188906	LRRK2								novel_256	ENSG00000134644	PUM1		novel_173	ENSG00000055917	PUM2	L
hsa-miR-4659a-3p	ENSG00000188906	LRRK2								novel_257	ENSG00000134644	PUM1		novel_176	ENSG00000055917	PUM2	L
hsa-miR-4659b-5p	ENSG00000188906	LRRK2								novel_264	ENSG00000134644	PUM1		novel_185	ENSG00000055917	PUM2
hsa-miR-4660	ENSG00000188906	LRRK2								novel_28	ENSG00000134644	PUM1		novel_191	ENSG00000055917	PUM2	L
hsa-miR-4664-3p	ENSG00000188906	LRRK2								novel_34	ENSG00000134644	PUM1		novel_194	ENSG00000055917	PUM2
hsa-miR-4677-5p	ENSG00000188906	LRRK2								novel_36	ENSG00000134644	PUM1		novel_207	ENSG00000055917	PUM2	L
hsa-miR-4683	ENSG00000188906	LRRK2								novel_46	ENSG00000134644	PUM1		novel_213	ENSG00000055917	PUM2	L
hsa-miR-4688	ENSG00000188906	LRRK2								novel_51	ENSG00000134644	PUM1		novel_216	ENSG00000055917	PUM2	L
hsa-miR-4689	ENSG00000188906	LRRK2								novel_57	ENSG00000134644	PUM1		novel_227	ENSG00000055917	PUM2	L
hsa-miR-4690-5p	ENSG00000188906	LRRK2								novel_5	ENSG00000134644	PUM1		novel_228	ENSG00000055917	PUM2	LS
hsa-miR-4705	ENSG00000188906	LRRK2								novel_76	ENSG00000134644	PUM1		novel_237	ENSG00000055917	PUM2
hsa-miR-4709-3p	ENSG00000188906	LRRK2								novel_82	ENSG00000134644	PUM1		novel_241	ENSG00000055917	PUM2
hsa-miR-4712-3p	ENSG00000188906	LRRK2								novel_93	ENSG00000134644	PUM1		novel_251	ENSG00000055917	PUM2	L
hsa-miR-4738-3p	ENSG00000188906	LRRK2								novel_94	ENSG00000134644	PUM1	L	novel_255	ENSG00000055917	PUM2	S
hsa-miR-4742-3p	ENSG00000188906	LRRK2								novel_97	ENSG00000134644	PUM1	L	novel_258	ENSG00000055917	PUM2
hsa-miR-4755-5p	ENSG00000188906	LRRK2												novel_261	ENSG00000055917	PUM2	L
hsa-miR-4762-3p	ENSG00000188906	LRRK2								miRNAs predicted to target PUM1				novel_266	ENSG00000055917	PUM2	L
hsa-miR-4781-3p	ENSG00000188906	LRRK2								Known	Novel	Total		novel_270	ENSG00000055917	PUM2
hsa-miR-4786-5p	ENSG00000188906	LRRK2				L				73	7	80		novel_28	ENSG00000055917	PUM2
hsa-miR-4797-5p	ENSG00000188906	LRRK2				S				19	1	20		novel_2	ENSG00000055917	PUM2
hsa-miR-485-3p	ENSG00000188906	LRRK2				L+S				9	1	10		novel_38	ENSG00000055917	PUM2
hsa-miR-485-5p	ENSG00000188906	LRRK2												novel_51	ENSG00000055917	PUM2
hsa-miR-497-5p	ENSG00000188906	LRRK2												novel_53	ENSG00000055917	PUM2
hsa-miR-499a-3p	ENSG00000188906	LRRK2												novel_70	ENSG00000055917	PUM2	L
hsa-miR-499a-5p	ENSG00000188906	LRRK2									PUM1	PUM2		novel_75	ENSG00000055917	PUM2
hsa-miR-499b-3p	ENSG00000188906	LRRK2								LRRK2	80	93		novel_85	ENSG00000055917	PUM2	L
hsa-miR-499b-5p	ENSG00000188906	LRRK2								SNCA	20	37		novel_96	ENSG00000055917	PUM2
hsa-miR-5002-5p	ENSG00000188906	LRRK2								BOTH	10	13		novel_9	ENSG00000055917	PUM2	L
hsa-miR-5003-3p	ENSG00000188906	LRRK2								PUM1	-----	44
hsa-miR-5009-5p	ENSG00000188906	LRRK2								PUM2	44	-----		miRNAs predicted to target PUM2
hsa-miR-500a-5p	ENSG00000188906	LRRK2												Known	Novel	Total
hsa-miR-5010-3p	ENSG00000188906	LRRK2											L	75	18	93
hsa-miR-5011-3p	ENSG00000188906	LRRK2											S	34	3	37
hsa-miR-501-3p	ENSG00000188906	LRRK2											L+S	12	1	13
hsa-miR-501-5p	ENSG00000188906	LRRK2
hsa-miR-502-3p	ENSG00000188906	LRRK2
hsa-miR-506-3p	ENSG00000188906	LRRK2
hsa-miR-509-3-5p	ENSG00000188906	LRRK2
hsa-miR-509-5p	ENSG00000188906	LRRK2
hsa-miR-5100	ENSG00000188906	LRRK2
hsa-miR-511-5p	ENSG00000188906	LRRK2
hsa-miR-512-3p	ENSG00000188906	LRRK2
hsa-miR-513c-5p	ENSG00000188906	LRRK2
hsa-miR-515-5p	ENSG00000188906	LRRK2
hsa-miR-516b-5p	ENSG00000188906	LRRK2
hsa-miR-517-5p	ENSG00000188906	LRRK2
hsa-miR-5187-5p	ENSG00000188906	LRRK2
hsa-miR-5189-5p	ENSG00000188906	LRRK2
hsa-miR-518c-5p	ENSG00000188906	LRRK2
hsa-miR-5193	ENSG00000188906	LRRK2
hsa-miR-519a-3p	ENSG00000188906	LRRK2
hsa-miR-519d-3p	ENSG00000188906	LRRK2
hsa-miR-520a-5p	ENSG00000188906	LRRK2
hsa-miR-520b-3p	ENSG00000188906	LRRK2
hsa-miR-520g-3p	ENSG00000188906	LRRK2
hsa-miR-520h	ENSG00000188906	LRRK2
hsa-miR-521	ENSG00000188906	LRRK2
hsa-miR-522-3p	ENSG00000188906	LRRK2
hsa-miR-525-5p	ENSG00000188906	LRRK2
hsa-miR-526b-5p	ENSG00000188906	LRRK2
hsa-miR-532-5p	ENSG00000188906	LRRK2
hsa-miR-542-3p	ENSG00000188906	LRRK2
hsa-miR-543	ENSG00000188906	LRRK2
hsa-miR-548ak	ENSG00000188906	LRRK2
hsa-miR-548ar-3p	ENSG00000188906	LRRK2
hsa-miR-548av-3p	ENSG00000188906	LRRK2
hsa-miR-548az-5p	ENSG00000188906	LRRK2
hsa-miR-548b-5p	ENSG00000188906	LRRK2
hsa-miR-548f-3p	ENSG00000188906	LRRK2
hsa-miR-548h-5p	ENSG00000188906	LRRK2
hsa-miR-548j-5p	ENSG00000188906	LRRK2
hsa-miR-548k	ENSG00000188906	LRRK2
hsa-miR-548o-3p	ENSG00000188906	LRRK2
hsa-miR-548w	ENSG00000188906	LRRK2
hsa-miR-550b-3p	ENSG00000188906	LRRK2
hsa-miR-551b-5p	ENSG00000188906	LRRK2
hsa-miR-5690	ENSG00000188906	LRRK2
hsa-miR-5699-3p	ENSG00000188906	LRRK2
hsa-miR-578	ENSG00000188906	LRRK2
hsa-miR-581	ENSG00000188906	LRRK2
hsa-miR-582-3p	ENSG00000188906	LRRK2
hsa-miR-584-3p	ENSG00000188906	LRRK2
hsa-miR-605-5p	ENSG00000188906	LRRK2
hsa-miR-612	ENSG00000188906	LRRK2
hsa-miR-615-5p	ENSG00000188906	LRRK2
hsa-miR-624-5p	ENSG00000188906	LRRK2
hsa-miR-625-3p	ENSG00000188906	LRRK2
hsa-miR-636	ENSG00000188906	LRRK2
hsa-miR-642a-3p	ENSG00000188906	LRRK2
hsa-miR-642b-3p	ENSG00000188906	LRRK2
hsa-miR-642b-5p	ENSG00000188906	LRRK2
hsa-miR-6505-5p	ENSG00000188906	LRRK2
hsa-miR-6507-5p	ENSG00000188906	LRRK2
hsa-miR-6509-5p	ENSG00000188906	LRRK2
hsa-miR-6511a-5p	ENSG00000188906	LRRK2
hsa-miR-6511b-5p	ENSG00000188906	LRRK2
hsa-miR-6514-5p	ENSG00000188906	LRRK2
hsa-miR-6516-3p	ENSG00000188906	LRRK2
hsa-miR-6529-5p	ENSG00000188906	LRRK2
hsa-miR-664b-3p	ENSG00000188906	LRRK2
hsa-miR-671-5p	ENSG00000188906	LRRK2
hsa-miR-6728-3p	ENSG00000188906	LRRK2
hsa-miR-6733-3p	ENSG00000188906	LRRK2
hsa-miR-6733-5p	ENSG00000188906	LRRK2
hsa-miR-6735-3p	ENSG00000188906	LRRK2
hsa-miR-6737-3p	ENSG00000188906	LRRK2
hsa-miR-6739-3p	ENSG00000188906	LRRK2
hsa-miR-6739-5p	ENSG00000188906	LRRK2
hsa-miR-6755-5p	ENSG00000188906	LRRK2
hsa-miR-6762-3p	ENSG00000188906	LRRK2
hsa-miR-676-3p	ENSG00000188906	LRRK2
hsa-miR-6772-3p	ENSG00000188906	LRRK2
hsa-miR-6775-3p	ENSG00000188906	LRRK2
hsa-miR-6783-3p	ENSG00000188906	LRRK2
hsa-miR-6783-5p	ENSG00000188906	LRRK2
hsa-miR-6791-3p	ENSG00000188906	LRRK2
hsa-miR-6794-3p	ENSG00000188906	LRRK2
hsa-miR-6796-5p	ENSG00000188906	LRRK2
hsa-miR-6806-3p	ENSG00000188906	LRRK2
hsa-miR-6812-5p	ENSG00000188906	LRRK2
hsa-miR-6815-5p	ENSG00000188906	LRRK2
hsa-miR-6817-3p	ENSG00000188906	LRRK2
hsa-miR-6818-3p	ENSG00000188906	LRRK2
hsa-miR-6829-3p	ENSG00000188906	LRRK2
hsa-miR-6833-3p	ENSG00000188906	LRRK2
hsa-miR-6834-3p	ENSG00000188906	LRRK2
hsa-miR-6840-3p	ENSG00000188906	LRRK2
hsa-miR-6842-3p	ENSG00000188906	LRRK2
hsa-miR-6851-5p	ENSG00000188906	LRRK2
hsa-miR-6852-5p	ENSG00000188906	LRRK2
hsa-miR-6855-5p	ENSG00000188906	LRRK2
hsa-miR-6858-5p	ENSG00000188906	LRRK2
hsa-miR-6861-5p	ENSG00000188906	LRRK2
hsa-miR-6867-3p	ENSG00000188906	LRRK2
hsa-miR-6873-3p	ENSG00000188906	LRRK2
hsa-miR-6874-5p	ENSG00000188906	LRRK2
hsa-miR-6880-5p	ENSG00000188906	LRRK2
hsa-miR-6882-5p	ENSG00000188906	LRRK2
hsa-miR-6884-5p	ENSG00000188906	LRRK2
hsa-miR-6885-3p	ENSG00000188906	LRRK2
hsa-miR-6893-5p	ENSG00000188906	LRRK2
hsa-miR-708-5p	ENSG00000188906	LRRK2
hsa-miR-7110-3p	ENSG00000188906	LRRK2
hsa-miR-7114-5p	ENSG00000188906	LRRK2
hsa-miR-7-1-3p	ENSG00000188906	LRRK2
hsa-miR-7151-5p	ENSG00000188906	LRRK2
hsa-miR-7157-3p	ENSG00000188906	LRRK2
hsa-miR-765	ENSG00000188906	LRRK2
hsa-miR-766-3p	ENSG00000188906	LRRK2
hsa-miR-766-5p	ENSG00000188906	LRRK2
hsa-miR-767-3p	ENSG00000188906	LRRK2
hsa-miR-7706	ENSG00000188906	LRRK2
hsa-miR-7976	ENSG00000188906	LRRK2
hsa-miR-8078	ENSG00000188906	LRRK2
hsa-miR-8485	ENSG00000188906	LRRK2
hsa-miR-876-3p	ENSG00000188906	LRRK2
hsa-miR-877-3p	ENSG00000188906	LRRK2
hsa-miR-885-5p	ENSG00000188906	LRRK2
hsa-miR-892a	ENSG00000188906	LRRK2
hsa-miR-93-3p	ENSG00000188906	LRRK2
hsa-miR-93-5p	ENSG00000188906	LRRK2
hsa-miR-9-3p	ENSG00000188906	LRRK2
hsa-miR-940	ENSG00000188906	LRRK2
hsa-miR-9-5p	ENSG00000188906	LRRK2
hsa-miR-96-5p	ENSG00000188906	LRRK2
hsa-miR-9903	ENSG00000188906	LRRK2
novel_101	ENSG00000188906	LRRK2
novel_102	ENSG00000188906	LRRK2
novel_103	ENSG00000188906	LRRK2
novel_10	ENSG00000188906	LRRK2
novel_118	ENSG00000188906	LRRK2
novel_122	ENSG00000188906	LRRK2
novel_123	ENSG00000188906	LRRK2
novel_126	ENSG00000188906	LRRK2
novel_138	ENSG00000188906	LRRK2
novel_139	ENSG00000188906	LRRK2
novel_13	ENSG00000188906	LRRK2
novel_147	ENSG00000188906	LRRK2
novel_14	ENSG00000188906	LRRK2
novel_150	ENSG00000188906	LRRK2
novel_151	ENSG00000188906	LRRK2
novel_155	ENSG00000188906	LRRK2
novel_159	ENSG00000188906	LRRK2
novel_162	ENSG00000188906	LRRK2
novel_164	ENSG00000188906	LRRK2
novel_173	ENSG00000188906	LRRK2
novel_176	ENSG00000188906	LRRK2
novel_191	ENSG00000188906	LRRK2
novel_195	ENSG00000188906	LRRK2
novel_19	ENSG00000188906	LRRK2
novel_200	ENSG00000188906	LRRK2
novel_201	ENSG00000188906	LRRK2
novel_207	ENSG00000188906	LRRK2
novel_209	ENSG00000188906	LRRK2
novel_211	ENSG00000188906	LRRK2
novel_213	ENSG00000188906	LRRK2
novel_214	ENSG00000188906	LRRK2
novel_216	ENSG00000188906	LRRK2
novel_218	ENSG00000188906	LRRK2
novel_225	ENSG00000188906	LRRK2
novel_227	ENSG00000188906	LRRK2
novel_228	ENSG00000188906	LRRK2
novel_238	ENSG00000188906	LRRK2
novel_245	ENSG00000188906	LRRK2
novel_247	ENSG00000188906	LRRK2
novel_249	ENSG00000188906	LRRK2
novel_251	ENSG00000188906	LRRK2
novel_252	ENSG00000188906	LRRK2
novel_25	ENSG00000188906	LRRK2
novel_261	ENSG00000188906	LRRK2
novel_266	ENSG00000188906	LRRK2
novel_39	ENSG00000188906	LRRK2
novel_40	ENSG00000188906	LRRK2
novel_44	ENSG00000188906	LRRK2
novel_45	ENSG00000188906	LRRK2
novel_50	ENSG00000188906	LRRK2
novel_58	ENSG00000188906	LRRK2
novel_61	ENSG00000188906	LRRK2
novel_67	ENSG00000188906	LRRK2
novel_69	ENSG00000188906	LRRK2
novel_70	ENSG00000188906	LRRK2
novel_72	ENSG00000188906	LRRK2
novel_74	ENSG00000188906	LRRK2
novel_77	ENSG00000188906	LRRK2
novel_85	ENSG00000188906	LRRK2
novel_86	ENSG00000188906	LRRK2
novel_90	ENSG00000188906	LRRK2
novel_94	ENSG00000188906	LRRK2
novel_97	ENSG00000188906	LRRK2
novel_9	ENSG00000188906	LRRK2

## Sheet: Shared by PUMS
miRNAs predicted to target both PUMs		targets LRRK2	targets SNCA
hsa-let-7c-3p
hsa-let-7b-3p					39 known miRNAs are predicted by miRanda to target PUM1 and PUM2
hsa-let-7f-1-3p					5 novel miRNAs are predicted by miRanda to target PUM1 and PUM2
hsa-miR-101-3p
hsa-miR-12136		X	X		miR-12136, miR-3120-3p, and miR-4738-3p are predicted by miRanda to target PUM1, PUM2, LRRK2, and SNCA
hsa-miR-1252-5p					miR-1323, miR-335-3p, miR-338-5p, miR-4645-3p, miR-4781-3p, miR-499a-3p, miR-515-5p, miR-5193, miR-520a-5p, miR-525-5p, miR-548o-3p, miR-6853-3p, and novel_138 are predicted by miRanda to target PUM1, PUM2, and LRRK2
hsa-miR-1323		X
hsa-miR-133a-3p			X		miR-133a-3p and miR-539-5p are predicted by miRanda to target PUM1, PUM2, and SNCA
hsa-miR-133b
hsa-miR-214-3p
hsa-miR-218-5p
hsa-miR-221-5p
hsa-miR-3120-3p		X	X
hsa-miR-3192-3p
hsa-miR-320e
hsa-miR-324-5p
hsa-miR-335-3p		X
hsa-miR-338-5p		X
hsa-miR-3619-5p
hsa-miR-4446-3p
hsa-miR-4645-3p		X
hsa-miR-4717-3p
hsa-miR-4738-3p		X	X
hsa-miR-4781-3p		X
hsa-miR-493-5p
hsa-miR-499a-3p		X
hsa-miR-5004-3p
hsa-miR-515-5p		X
hsa-miR-5193		X
hsa-miR-520a-5p		X
hsa-miR-520d-5p
hsa-miR-524-5p
hsa-miR-525-5p		X
hsa-miR-539-5p			X
hsa-miR-548l
hsa-miR-548o-3p		X
hsa-miR-6738-3p
hsa-miR-6853-3p		X
hsa-miR-942-5p
novel_116
novel_136
novel_138		X
novel_28
novel_51
