# Supplementary material for: Regulation of Parkinson’s disease-associated genes by Pumilio proteins and microRNAs in SH-SY5Y neuronal cells
Source: PLoS One. 2022 Sep 29;17(9):e0275235. doi: 10.1371/journal.pone.0275235 (PMC9522289; doi:10.1371/journal.pone.0275235)
Supplement: S7 Table — (XLSX) [file pone.0275235.s012.xlsx]

## Sheet: KDvsWT.CAD_GO_enrichment_result
Table S7. GO term enrichment for DEM targets
TOP 20 from each term type:
GO_accession	Description	Term_type	Over_represented_pValue	Corrected_pValue	CAD_item	CAD_list	Bg_item	Bg_list
GO:0016043	cellular component organization	biological_process	1.7508e-42	1.2157e-39	5027	14475	6345	19780
GO:0031323	regulation of cellular metabolic process	biological_process	1.8803e-41	1.2186e-38	4888	14475	6166	19780
GO:0006807	nitrogen compound metabolic process	biological_process	2.0983e-41	1.316e-38	5520	14475	7012	19780
GO:0044260	cellular macromolecule metabolic process	biological_process	2.1981e-40	1.2951e-37	6577	14475	8444	19780
GO:0071840	cellular component organization or biogenesis	biological_process	2.3739e-40	1.3575e-37	5155	14475	6530	19780
GO:0019219	regulation of nucleobase-containing compound metabolic process	biological_process	1.8692e-38	9.8225e-36	3533	14475	4388	19780
GO:0051171	regulation of nitrogen compound metabolic process	biological_process	1.0387e-37	5.3148e-35	3598	14475	4478	19780
GO:0044238	primary metabolic process	biological_process	3.7364e-37	1.8627e-34	8320	14475	10845	19780
GO:0007399	nervous system development	biological_process	4.9152e-36	2.3892e-33	1992	14475	2393	19780
GO:0034641	cellular nitrogen compound metabolic process	biological_process	9.957e-36	4.7218e-33	5135	14475	6535	19780
GO:0046483	heterocycle metabolic process	biological_process	5.6912e-35	2.6346e-32	4957	14475	6302	19780
GO:0006725	cellular aromatic compound metabolic process	biological_process	1.6327e-34	7.3823e-32	4968	14475	6320	19780
GO:0006464	cellular protein modification process	biological_process	1.8171e-34	7.8106e-32	3094	14475	3834	19780
GO:0036211	protein modification process	biological_process	1.8171e-34	7.8106e-32	3094	14475	3834	19780
GO:0006139	nucleobase-containing compound metabolic process	biological_process	1.8479e-34	7.8106e-32	4813	14475	6113	19780
GO:0009987	cellular process	biological_process	2.2007e-34	9.1039e-32	12490	14475	16701	19780
GO:0043412	macromolecule modification	biological_process	2.8283e-33	1.1223e-30	3240	14475	4033	19780
GO:0051128	regulation of cellular component organization	biological_process	2.1317e-32	8.1267e-30	2007	14475	2429	19780
GO:1901360	organic cyclic compound metabolic process	biological_process	6.7504e-32	2.4764e-29	5149	14475	6582	19780
GO:0030030	cell projection organization	biological_process	2.0121e-31	7.2447e-29	1241	14475	1454	19780
GO:0005622	intracellular	cellular_component	5.2256e-161	1.016e-156		14475	14754	19780
GO:0044424	intracellular part	cellular_component	2.1614e-160	2.1012e-156	11533	14475	14746	19780
GO:0043229	intracellular organelle	cellular_component	4.1649e-126	1.6196e-122	10286	14475	13094	19780
GO:0043226	organelle	cellular_component	5.7952e-124	1.8779e-120	10682	14475	13663	19780
GO:0043231	intracellular membrane-bounded organelle	cellular_component	1.0487e-121	2.9127e-118	9574	14475	12115	19780
GO:0043227	membrane-bounded organelle	cellular_component	4.0632e-118	9.875e-115	10061	14475	12811	19780
GO:0005737	cytoplasm	cellular_component	2.8187e-105	5.4804e-102	9191	14475	11655	19780
GO:0044444	cytoplasmic part	cellular_component	8.497e-90	1.5019e-86	7754	14475	9756	19780
GO:0044422	organelle part	cellular_component	7.5762e-87	1.2275e-83	8015	14475	10126	19780
GO:0044446	intracellular organelle part	cellular_component	3.7205e-86	5.5644e-83	7915	14475	9993	19780
GO:0044464	cell part	cellular_component	1.7665e-80	2.4533e-77	12851	14475	16994	19780
GO:0005623	cell	cellular_component	8.2965e-78	1.0754e-74	12877	14475	17044	19780
GO:0005634	nucleus	cellular_component	7.124e-58	8.1477e-55	5949	14475	7486	19780
GO:0005829	cytosol	cellular_component	1.7435e-57	1.8833e-54	4189	14475	5150	19780
GO:0070013	intracellular organelle lumen	cellular_component	1.6278e-45	1.3761e-42	4549	14475	5690	19780
GO:0031974	membrane-enclosed lumen	cellular_component	1.2842e-44	9.9875e-42	4694	14475	5888	19780
GO:0043233	organelle lumen	cellular_component	9.2111e-44	6.8881e-41	4651	14475	5836	19780
GO:0042995	cell projection	cellular_component	2.8178e-40	1.5653e-37	1974	14475	2352	19780
GO:0031090	organelle membrane	cellular_component	1.6606e-38	8.9688e-36	2884	14475	3537	19780
GO:0012505	endomembrane system	cellular_component	1.788e-33	7.2424e-31	1976	14475	2384	19780
GO:0005488	binding	molecular_function	6.2086e-148	4.0238e-144	12124	14475	15656	19780
GO:0003674	molecular_function	molecular_function	2.5267e-143	1.2282e-139	13557	14475	17861	19780
GO:0005515	protein binding	molecular_function	2.7829e-113	6.012e-110	9987	14475	12728	19780
GO:0043167	ion binding	molecular_function	2.1359e-72	2.5955e-69	5089	14475	6265	19780
GO:0046872	metal ion binding	molecular_function	1.2228e-44	9.9064e-42	3421	14475	4207	19780
GO:0043169	cation binding	molecular_function	1.0301e-43	7.4181e-41	3489	14475	4301	19780
GO:1901363	heterocyclic compound binding	molecular_function	1.2979e-41	8.7019e-39	4759	14475	5993	19780
GO:0097159	organic cyclic compound binding	molecular_function	2.7092e-41	1.6461e-38	4828	14475	6087	19780
GO:0043168	anion binding	molecular_function	3.1309e-33	1.2175e-30	2303	14475	2808	19780
GO:0019899	enzyme binding	molecular_function	5.1316e-32	1.9187e-29	1665	14475	1991	19780
GO:0003824	catalytic activity	molecular_function	1.5564e-30	5.1291e-28	4538	14475	5774	19780
GO:0016740	transferase activity	molecular_function	2.9056e-29	8.8273e-27	1828	14475	2213	19780
GO:1901265	nucleoside phosphate binding	molecular_function	1.1537e-26	2.8758e-24	1767	14475	2147	19780
GO:0000166	nucleotide binding	molecular_function	1.3192e-26	3.2062e-24	1766	14475	2146	19780
GO:0036094	small molecule binding	molecular_function	4.4692e-26	1.0223e-23	1926	14475	2356	19780
GO:0032553	ribonucleotide binding	molecular_function	8.553e-26	1.8897e-23	1573	14475	1901	19780
GO:0032555	purine ribonucleotide binding	molecular_function	1.2189e-25	2.6629e-23	1560	14475	1885	19780
GO:0035639	purine ribonucleoside triphosphate binding	molecular_function	1.7547e-25	3.7908e-23	1526	14475	1842	19780
GO:0001883	purine nucleoside binding	molecular_function	1.8716e-25	3.9989e-23	1536	14475	1855	19780
GO:0017076	purine nucleotide binding	molecular_function	2.3907e-25	4.9982e-23	1569	14475	1898	19780
Other terms:
GO_accession	Description	Term_type	Over_represented_pValue	Corrected_pValue	CAD_item	CAD_list	Bg_item	Bg_list
GO:0046483	heterocycle metabolic process	biological_process	5.6912e-35	2.6346e-32	4957	14475	6302	19780
GO:0006725	cellular aromatic compound metabolic process	biological_process	1.6327e-34	7.3823e-32	4968	14475	6320	19780
GO:0006464	cellular protein modification process	biological_process	1.8171e-34	7.8106e-32	3094	14475	3834	19780
GO:0036211	protein modification process	biological_process	1.8171e-34	7.8106e-32	3094	14475	3834	19780
GO:0006139	nucleobase-containing compound metabolic process	biological_process	1.8479e-34	7.8106e-32	4813	14475	6113	19780
GO:0009987	cellular process	biological_process	2.2007e-34	9.1039e-32	12490	14475	16701	19780
GO:0043412	macromolecule modification	biological_process	2.8283e-33	1.1223e-30	3240	14475	4033	19780
GO:0051128	regulation of cellular component organization	biological_process	2.1317e-32	8.1267e-30	2007	14475	2429	19780
GO:1901360	organic cyclic compound metabolic process	biological_process	6.7504e-32	2.4764e-29	5149	14475	6582	19780
GO:0030030	cell projection organization	biological_process	2.0121e-31	7.2447e-29	1241	14475	1454	19780
GO:0000902	cell morphogenesis	biological_process	3.9406e-31	1.3931e-28	1195	14475	1397	19780
GO:0044767	single-organism developmental process	biological_process	4.1897e-31	1.4547e-28	4116	14475	5207	19780
GO:0048522	positive regulation of cellular process	biological_process	1.2785e-30	4.3609e-28	4196	14475	5317	19780
GO:0030054	cell junction	cellular_component	1.5178e-30	5.0879e-28	1164	14475	1360	19780
GO:0009893	positive regulation of metabolic process	biological_process	1.1659e-29	3.6563e-27	2605	14475	3221	19780
GO:0022008	neurogenesis	biological_process	1.4668e-28	4.2566e-26	1375	14475	1635	19780
GO:0097458	neuron part	cellular_component	3.6171e-28	1.0192e-25	1233	14475	1456	19780
GO:0051641	cellular localization	biological_process	8.4507e-28	2.3142e-25	3046	14475	3812	19780
GO:0023051	regulation of signaling	biological_process	2.991e-27	8.077e-25	2868	14475	3581	19780
GO:0051252	regulation of RNA metabolic process	biological_process	5.6875e-27	1.4944e-24	2938	14475	3675	19780
GO:0043228	non-membrane-bounded organelle	cellular_component	7.8763e-27	2.015e-24	3955	14475	5024	19780
GO:0043232	intracellular non-membrane-bounded organelle	cellular_component	7.8763e-27	2.015e-24	3955	14475	5024	19780
GO:0032990	cell part morphogenesis	biological_process	8.9663e-27	2.2641e-24	814	14475	934	19780
GO:0051179	localization	biological_process	1.1965e-26	2.9446e-24	5166	14475	6647	19780
GO:0030182	neuron differentiation	biological_process	1.4882e-26	3.5721e-24	1165	14475	1376	19780
GO:0048858	cell projection morphogenesis	biological_process	2.1394e-26	5.0726e-24	797	14475	914	19780
GO:0065008	regulation of biological quality	biological_process	2.2934e-26	5.3725e-24	3237	14475	4074	19780
GO:0006793	phosphorus metabolic process	biological_process	3.0771e-26	7.1223e-24	2730	14475	3406	19780
GO:0006796	phosphate-containing compound metabolic process	biological_process	5.5091e-26	1.2455e-23	2674	14475	3334	19780
GO:0006996	organelle organization	biological_process	6.1612e-26	1.3769e-23	2985	14475	3744	19780
GO:0031175	neuron projection development	biological_process	2.169e-25	4.5839e-23	825	14475	952	19780
GO:0048666	neuron development	biological_process	2.6307e-25	5.4414e-23	954	14475	1114	19780
GO:0032550	purine ribonucleoside binding	molecular_function	2.8344e-25	5.8009e-23	1533	14475	1852	19780
GO:0001882	nucleoside binding	molecular_function	4.5489e-25	9.213e-23	1540	14475	1862	19780
GO:0032549	ribonucleoside binding	molecular_function	6.4327e-25	1.2894e-22	1534	14475	1855	19780
GO:0048468	cell development	biological_process	7.065e-25	1.4017e-22	1921	14475	2356	19780
GO:0048518	positive regulation of biological process	biological_process	9.2193e-25	1.8106e-22	4668	14475	5994	19780
GO:0008152	metabolic process	biological_process	1.4458e-24	2.8111e-22	9135	14475	12076	19780
GO:0034613	cellular protein localization	biological_process	1.4879e-24	2.8642e-22	1370	14475	1646	19780
GO:2001141	regulation of RNA biosynthetic process	biological_process	1.825e-24	3.4787e-22	2794	14475	3502	19780
GO:0045935	positive regulation of nucleobase-containing compound metabolic process	biological_process	2.1272e-24	4.0155e-22	1487	14475	1797	19780
GO:0070727	cellular macromolecule localization	biological_process	2.4853e-24	4.6463e-22	1377	14475	1656	19780
GO:0009058	biosynthetic process	biological_process	2.8963e-24	5.3631e-22	4909	14475	6322	19780
GO:0006355	regulation of transcription, DNA-dependent	biological_process	2.9835e-24	5.4725e-22	2780	14475	3485	19780
GO:0032559	adenyl ribonucleotide binding	molecular_function	3.3812e-24	6.144e-22	1279	14475	1531	19780
GO:0044249	cellular biosynthetic process	biological_process	5.3684e-24	9.6645e-22	4745	14475	6104	19780
GO:1901576	organic substance biosynthetic process	biological_process	5.4659e-24	9.7499e-22	4838	14475	6229	19780
GO:0000904	cell morphogenesis involved in differentiation	biological_process	6.3049e-24	1.1144e-21	774	14475	893	19780
GO:0051173	positive regulation of nitrogen compound metabolic process	biological_process	9.4397e-24	1.6535e-21	1528	14475	1853	19780
GO:0030554	adenyl nucleotide binding	molecular_function	9.7182e-24	1.6871e-21	1286	14475	1542	19780
GO:0005524	ATP binding	molecular_function	1.0058e-23	1.7306e-21	1250	14475	1496	19780
GO:0090304	nucleic acid metabolic process	biological_process	3.1522e-23	5.3761e-21	4102	14475	5249	19780
GO:0032502	developmental process	biological_process	5.132e-23	8.6766e-21	5085	14475	6570	19780
GO:0010557	positive regulation of macromolecule biosynthetic process	biological_process	6.4454e-23	1.0803e-20	1486	14475	1803	19780
GO:0048812	neuron projection morphogenesis	biological_process	7.2953e-23	1.2123e-20	573	14475	647	19780
GO:0006357	regulation of transcription from RNA polymerase II promoter	biological_process	1.0243e-22	1.6878e-20	1824	14475	2242	19780
GO:0044463	cell projection part	cellular_component	1.0397e-22	1.6988e-20	1071	14475	1272	19780
GO:0019438	aromatic compound biosynthetic process	biological_process	1.2284e-22	1.9902e-20	3303	14475	4189	19780
GO:0033036	macromolecule localization	biological_process	1.338e-22	2.15e-20	2320	14475	2891	19780
GO:0018130	heterocycle biosynthetic process	biological_process	1.485e-22	2.3666e-20	3298	14475	4183	19780
GO:0044271	cellular nitrogen compound biosynthetic process	biological_process	2.3819e-22	3.7652e-20	3357	14475	4263	19780
GO:0005794	Golgi apparatus	cellular_component	3.0281e-22	4.748e-20	1304	14475	1572	19780
GO:0044267	cellular protein metabolic process	biological_process	3.4095e-22	5.3032e-20	3790	14475	4841	19780
GO:0009653	anatomical structure morphogenesis	biological_process	3.6459e-22	5.6259e-20	2394	14475	2991	19780
GO:0008104	protein localization	biological_process	4.6427e-22	7.1077e-20	2002	14475	2478	19780
GO:0007275	multicellular organismal development	biological_process	4.8382e-22	7.3491e-20	4361	14475	5606	19780
GO:0045202	synapse	cellular_component	8.7363e-22	1.3167e-19	931	14475	1098	19780
GO:0034654	nucleobase-containing compound biosynthetic process	biological_process	1.1773e-21	1.7608e-19	3246	14475	4121	19780
GO:0044456	synapse part	cellular_component	1.6375e-21	2.4304e-19	604	14475	689	19780
GO:0006351	transcription, DNA-dependent	biological_process	2.2761e-21	3.3527e-19	2899	14475	3663	19780
GO:0009891	positive regulation of biosynthetic process	biological_process	3.0307e-21	4.4305e-19	1599	14475	1958	19780
GO:0031328	positive regulation of cellular biosynthetic process	biological_process	3.19e-21	4.6286e-19	1575	14475	1927	19780
GO:0019222	regulation of metabolic process	biological_process	3.3502e-21	4.825e-19	5562	14475	7231	19780
GO:0065009	regulation of molecular function	biological_process	3.5809e-21	5.1193e-19	2293	14475	2865	19780
GO:0048856	anatomical structure development	biological_process	3.9313e-21	5.5793e-19	4559	14475	5880	19780
GO:1901362	organic cyclic compound biosynthetic process	biological_process	4.7659e-21	6.7148e-19	3416	14475	4352	19780
GO:0051254	positive regulation of RNA metabolic process	biological_process	6.2772e-21	8.7804e-19	1334	14475	1617	19780
GO:0031252	cell leading edge	cellular_component	7.3404e-21	1.0194e-18	381	14475	418	19780
GO:0048667	cell morphogenesis involved in neuron differentiation	biological_process	1.3758e-20	1.8971e-18	542	14475	615	19780
GO:0006366	transcription from RNA polymerase II promoter	biological_process	1.4304e-20	1.9586e-18	1933	14475	2397	19780
GO:0016772	transferase activity, transferring phosphorus-containing groups	molecular_function	1.7492e-20	2.3783e-18	829	14475	974	19780
GO:0003677	DNA binding	molecular_function	2.0034e-20	2.705e-18	2024	14475	2517	19780
GO:0016070	RNA metabolic process	biological_process	2.293e-20	3.0746e-18	3615	14475	4623	19780
GO:0046907	intracellular transport	biological_process	6.0087e-20	8.0019e-18	1651	14475	2033	19780
GO:0033554	cellular response to stress	biological_process	6.6231e-20	8.76e-18	1746	14475	2157	19780
GO:0035556	intracellular signal transduction	biological_process	1.2529e-19	1.646e-17	2275	14475	2852	19780
GO:0051234	establishment of localization	biological_process	1.3667e-19	1.7834e-17	4107	14475	5288	19780
GO:2000112	regulation of cellular macromolecule biosynthetic process	biological_process	1.515e-19	1.9637e-17	3121	14475	3972	19780
GO:0009966	regulation of signal transduction	biological_process	2.4179e-19	3.1133e-17	2479	14475	3123	19780
GO:0045893	positive regulation of transcription, DNA-dependent	biological_process	2.5223e-19	3.2264e-17	1254	14475	1522	19780
GO:0019900	kinase binding	molecular_function	2.5565e-19	3.2488e-17	585	14475	672	19780
GO:0007049	cell cycle	biological_process	2.6238e-19	3.3126e-17	1512	14475	1856	19780
GO:0051130	positive regulation of cellular component organization	biological_process	3.564e-19	4.4707e-17	994	14475	1189	19780
GO:0032774	RNA biosynthetic process	biological_process	3.77e-19	4.6987e-17	2971	14475	3776	19780
GO:0016773	phosphotransferase activity, alcohol group as acceptor	molecular_function	4.0725e-19	5.0435e-17	619	14475	715	19780
GO:0005575	cellular_component	cellular_component	5.7431e-19	7.0672e-17	13853	14475	18779	19780
GO:0044093	positive regulation of molecular function	biological_process	5.8159e-19	7.1119e-17	1391	14475	1701	19780
GO:0050794	regulation of cellular process	biological_process	6.2159e-19	7.5535e-17	8413	14475	11141	19780
GO:0044248	cellular catabolic process	biological_process	7.9488e-19	9.5993e-17	2076	14475	2596	19780
GO:0008092	cytoskeletal protein binding	molecular_function	9.024e-19	1.083e-16	834	14475	987	19780
GO:0006810	transport	biological_process	1.0967e-18	1.3082e-16	4026	14475	5188	19780
GO:0035637	multicellular organismal signaling	biological_process	1.5188e-18	1.8006e-16	897	14475	1068	19780
GO:0003676	nucleic acid binding	molecular_function	1.6886e-18	1.9898e-16	3230	14475	4126	19780
GO:0009894	regulation of catabolic process	biological_process	1.9418e-18	2.2743e-16	1000	14475	1200	19780
GO:0051649	establishment of localization in cell	biological_process	1.9595e-18	2.2813e-16	2634	14475	3335	19780
GO:0048731	system development	biological_process	2.3825e-18	2.7573e-16	3899	14475	5021	19780
GO:0045944	positive regulation of transcription from RNA polymerase II promoter	biological_process	2.9267e-18	3.367e-16	990	14475	1188	19780
GO:0034645	cellular macromolecule biosynthetic process	biological_process	3.7625e-18	4.3032e-16	3855	14475	4964	19780
GO:0051960	regulation of nervous system development	biological_process	5.697e-18	6.4776e-16	766	14475	904	19780
GO:0048523	negative regulation of cellular process	biological_process	5.7992e-18	6.5555e-16	3619	14475	4650	19780
GO:0016301	kinase activity	molecular_function	7.1956e-18	8.0869e-16	700	14475	821	19780
GO:0061564	axon development	biological_process	7.8321e-18	8.7517e-16	462	14475	524	19780
GO:0065007	biological regulation	biological_process	9.0019e-18	1.0001e-15	9294	14475	12367	19780
GO:0009056	catabolic process	biological_process	1.2604e-17	1.3924e-15	2357	14475	2975	19780
GO:0009889	regulation of biosynthetic process	biological_process	1.3079e-17	1.4367e-15	3398	14475	4358	19780
GO:0044710	single-organism metabolic process	biological_process	1.3452e-17	1.4694e-15	2858	14475	3639	19780
GO:0010628	positive regulation of gene expression	biological_process	1.4007e-17	1.5214e-15	1485	14475	1831	19780
GO:0031326	regulation of cellular biosynthetic process	biological_process	1.5743e-17	1.7006e-15	3345	14475	4288	19780
GO:0033043	regulation of organelle organization	biological_process	1.6736e-17	1.7978e-15	988	14475	1189	19780
GO:0051174	regulation of phosphorus metabolic process	biological_process	1.9768e-17	2.1118e-15	1594	14475	1974	19780
GO:0010556	regulation of macromolecule biosynthetic process	biological_process	2.6536e-17	2.8193e-15	3195	14475	4090	19780
GO:0019220	regulation of phosphate metabolic process	biological_process	3.3387e-17	3.5279e-15	1586	14475	1965	19780
GO:0019226	transmission of nerve impulse	biological_process	3.7174e-17	3.8921e-15	835	14475	995	19780
GO:0001067	regulatory region nucleic acid binding	molecular_function	3.7233e-17	3.8921e-15	835	14475	995	19780
GO:0007409	axonogenesis	biological_process	4.295e-17	4.4316e-15	436	14475	494	19780
GO:0000975	regulatory region DNA binding	molecular_function	4.3078e-17	4.4316e-15	834	14475	994	19780
GO:0044212	transcription regulatory region DNA binding	molecular_function	4.3078e-17	4.4316e-15	834	14475	994	19780
GO:0050767	regulation of neurogenesis	biological_process	4.332e-17	4.433e-15	685	14475	805	19780
GO:0030425	dendrite	cellular_component	4.4322e-17	4.5118e-15	544	14475	628	19780
GO:0019901	protein kinase binding	molecular_function	8.1899e-17	8.2936e-15	508	14475	584	19780
GO:0004674	protein serine/threonine kinase activity	molecular_function	9.6135e-17	9.6848e-15	397	14475	447	19780
GO:0031344	regulation of cell projection organization	biological_process	1.0644e-16	1.0668e-14	555	14475	643	19780
GO:0009059	macromolecule biosynthetic process	biological_process	1.61e-16	1.6053e-14	3969	14475	5133	19780
GO:0030424	axon	cellular_component	1.7097e-16	1.6874e-14	471	14475	539	19780
GO:0022604	regulation of cell morphogenesis	biological_process	2.5196e-16	2.4742e-14	522	14475	603	19780
GO:0004672	protein kinase activity	molecular_function	3.0204e-16	2.951e-14	529	14475	612	19780
GO:0050789	regulation of biological process	biological_process	5.2451e-16	5.0991e-14	8886	14475	11826	19780
GO:0031329	regulation of cellular catabolic process	biological_process	5.5907e-16	5.408e-14	902	14475	1086	19780
GO:0001071	nucleic acid binding transcription factor activity	molecular_function	1.5518e-15	1.4576e-13	1065	14475	1298	19780
GO:0003700	sequence-specific DNA binding transcription factor activity	molecular_function	1.5518e-15	1.4576e-13	1065	14475	1298	19780
GO:0000122	negative regulation of transcription from RNA polymerase II promoter	biological_process	1.8554e-15	1.7343e-13	724	14475	861	19780
GO:0010975	regulation of neuron projection development	biological_process	3.0612e-15	2.8075e-13	422	14475	482	19780
GO:0043170	macromolecule metabolic process	biological_process	3.1951e-15	2.9166e-13	7181	14475	9499	19780
GO:0006811	ion transport	biological_process	3.702e-15	3.3635e-13	1300	14475	1605	19780
GO:0060255	regulation of macromolecule metabolic process	biological_process	4.0435e-15	3.6566e-13	4614	14475	6016	19780
GO:0044281	small molecule metabolic process	biological_process	4.2338e-15	3.811e-13	1961	14475	2472	19780
GO:0007268	synaptic transmission	biological_process	4.261e-15	3.8178e-13	711	14475	846	19780
GO:0009719	response to endogenous stimulus	biological_process	4.5443e-15	4.053e-13	1318	14475	1629	19780
GO:0007417	central nervous system development	biological_process	4.9016e-15	4.3319e-13	847	14475	1020	19780
GO:0060589	nucleoside-triphosphatase regulator activity	molecular_function	5.4257e-15	4.7734e-13	456	14475	525	19780
GO:0050790	regulation of catalytic activity	biological_process	7.5975e-15	6.6539e-13	1791	14475	2250	19780
GO:0071702	organic substance transport	biological_process	1.9389e-14	1.668e-12	2187	14475	2776	19780
GO:1901575	organic substance catabolic process	biological_process	2.255e-14	1.9146e-12	2021	14475	2557	19780
GO:0006468	protein phosphorylation	biological_process	2.6779e-14	2.2638e-12	1315	14475	1630	19780
GO:0019637	organophosphate metabolic process	biological_process	3.0094e-14	2.533e-12	1165	14475	1435	19780
GO:0044432	endoplasmic reticulum part	cellular_component	3.025e-14	2.5351e-12	1108	14475	1361	19780
GO:0001012	RNA polymerase II regulatory region DNA binding	molecular_function	3.4007e-14	2.8377e-12	693	14475	827	19780
GO:0000976	transcription regulatory region sequence-specific DNA binding	molecular_function	4.0432e-14	3.3595e-12	728	14475	872	19780
GO:0043085	positive regulation of catalytic activity	biological_process	5.4899e-14	4.5421e-12	1123	14475	1382	19780
GO:0070161	anchoring junction	cellular_component	5.9196e-14	4.8769e-12	486	14475	566	19780
GO:0000139	Golgi membrane	cellular_component	6.1915e-14	5.0794e-12	619	14475	734	19780
GO:0044765	single-organism transport	biological_process	7.005e-14	5.6987e-12	3600	14475	4666	19780
GO:1901564	organonitrogen compound metabolic process	biological_process	8.4705e-14	6.8621e-12	1620	14475	2033	19780
GO:0000977	RNA polymerase II regulatory region sequence-specific DNA binding	molecular_function	9.1978e-14	7.4204e-12	686	14475	820	19780
GO:0000981	sequence-specific DNA binding RNA polymerase II transcription factor activity	molecular_function	9.7018e-14	7.7947e-12	842	14475	1020	19780
GO:0007267	cell-cell signaling	biological_process	1.0882e-13	8.7072e-12	1097	14475	1350	19780
GO:0005789	endoplasmic reticulum membrane	cellular_component	1.1703e-13	9.3254e-12	889	14475	1081	19780
GO:0022610	biological adhesion	biological_process	1.2298e-13	9.7595e-12	954	14475	1165	19780
GO:0048519	negative regulation of biological process	biological_process	1.6632e-13	1.3145e-11	3969	14475	5166	19780
GO:0009790	embryo development	biological_process	1.7814e-13	1.4023e-11	865	14475	1051	19780
GO:0031226	intrinsic to plasma membrane	cellular_component	1.8942e-13	1.4811e-11	1313	14475	1633	19780
GO:0007155	cell adhesion	biological_process	1.8968e-13	1.4811e-11	947	14475	1157	19780
GO:0008150	biological_process	biological_process	2.2142e-13	1.722e-11	13156	14475	17811	19780
GO:0015630	microtubule cytoskeleton	cellular_component	2.6305e-13	2.0377e-11	1012	14475	1242	19780
GO:0005912	adherens junction	cellular_component	3.1269e-13	2.4125e-11	472	14475	551	19780
GO:0043565	sequence-specific DNA binding	molecular_function	3.3527e-13	2.5765e-11	983	14475	1205	19780
GO:0010647	positive regulation of cell communication	biological_process	3.5489e-13	2.7126e-11	1391	14475	1737	19780
GO:0044087	regulation of cellular component biogenesis	biological_process	3.5646e-13	2.7126e-11	737	14475	888	19780
GO:0012506	vesicle membrane	cellular_component	3.5716e-13	2.7126e-11	669	14475	801	19780
GO:0019904	protein domain specific binding	molecular_function	3.6994e-13	2.7987e-11	581	14475	689	19780
GO:0002009	morphogenesis of an epithelium	biological_process	4.0396e-13	3.0443e-11	447	14475	520	19780
GO:0007265	Ras protein signal transduction	biological_process	4.621e-13	3.4689e-11	353	14475	403	19780
GO:0033365	protein localization to organelle	biological_process	5.0877e-13	3.8046e-11	670	14475	803	19780
GO:0044451	nucleoplasm part	cellular_component	5.2674e-13	3.9239e-11	1136	14475	1405	19780
GO:0048729	tissue morphogenesis	biological_process	5.3493e-13	3.9697e-11	545	14475	644	19780
GO:0044085	cellular component biogenesis	biological_process	7.2006e-13	5.3233e-11	2227	14475	2843	19780
GO:0005938	cell cortex	cellular_component	7.6818e-13	5.6575e-11	263	14475	293	19780
GO:0010243	response to organonitrogen compound	biological_process	8.1035e-13	5.9456e-11	706	14475	850	19780
GO:0018193	peptidyl-amino acid modification	biological_process	8.8733e-13	6.4859e-11	917	14475	1122	19780
GO:0030154	cell differentiation	biological_process	9.7569e-13	7.105e-11	3340	14475	4330	19780
0214513,ENSG00000133794,ENSG00000157087,ENSG00000204217,ENSG00000123080,ENSG00000107738,ENSG00000104267,ENSG00000125124,ENSG00000125266,ENSG00000185532,ENSG00000002745,ENSG00000125845,ENSG00000105993,ENSG00000165672,ENSG00000165209,ENSG00000143867,ENSG00000103061,ENSG00000144355,ENSG00000070404,ENSG00000222028,ENSG00000070785,ENSG00000241186,ENSG00000144674,ENSG00000133835,ENSG00000117153,ENSG000…
GO:0016310	phosphorylation	biological_process	9.8559e-13	7.1503e-11	1591	14475	2003	19780
GO:0005887	integral to plasma membrane	cellular_component	9.8957e-13	7.1525e-11	1258	14475	1566	19780
GO:0042802	identical protein binding	molecular_function	1.0414e-12	7.499e-11	1425	14475	1785	19780
GO:0023056	positive regulation of signaling	biological_process	1.1466e-12	8.226e-11	1376	14475	1721	19780
GO:0031256	leading edge membrane	cellular_component	1.2076e-12	8.6323e-11	160	14475	170	19780
GO:0045595	regulation of cell differentiation	biological_process	1.2164e-12	8.663e-11	1535	14475	1930	19780
GO:0031399	regulation of protein modification process	biological_process	1.4379e-12	1.0203e-10	1238	14475	1541	19780
GO:0032446	protein modification by small protein conjugation	biological_process	1.5279e-12	1.0803e-10	761	14475	922	19780
GO:0070647	protein modification by small protein conjugation or removal	biological_process	1.6296e-12	1.148e-10	922	14475	1130	19780
GO:0016567	protein ubiquitination	biological_process	1.6701e-12	1.1723e-10	697	14475	840	19780
GO:0051247	positive regulation of protein metabolic process	biological_process	1.9122e-12	1.3374e-10	1101	14475	1363	19780
GO:0051656	establishment of organelle localization	biological_process	2.2869e-12	1.5937e-10	377	14475	435	19780
GO:0042391	regulation of membrane potential	biological_process	2.6374e-12	1.8314e-10	455	14475	533	19780
GO:0016055	Wnt receptor signaling pathway	biological_process	2.686e-12	1.8585e-10	451	14475	528	19780
GO:0080135	regulation of cellular response to stress	biological_process	2.8643e-12	1.9748e-10	661	14475	795	19780
GO:0071822	protein complex subunit organization	biological_process	2.8777e-12	1.9771e-10	1328	14475	1661	19780
GO:0031224	intrinsic to membrane	cellular_component	2.9657e-12	2.0303e-10	4485	14475	5877	19780
0123146,ENSG00000198398,ENSG00000184840,ENSG00000236032,ENSG00000136160,ENSG00000134470,ENSG00000112852,ENSG00000284952,ENSG00000171840,ENSG00000164509,ENSG00000183778,ENSG00000157350,ENSG00000174669,ENSG00000178562,ENSG00000158481,ENSG00000175143,ENSG00000160886,ENSG00000125844,ENSG00000274391,ENSG00000142188,ENSG00000165995,ENSG00000103978,ENSG00000173930,ENSG00000165795,ENSG00000188558,ENSG000…
ENSG00000054392,ENSG00000141424,ENSG00000147533,ENSG00000182334,ENSG00000135953,ENSG00000146433,ENSG00000170605,ENSG00000140832,ENSG00000197594,ENSG00000227877,ENSG00000255804,ENSG00000129990,ENSG00000152779,ENSG00000129473,ENSG00000145934,ENSG00000204370,ENSG00000164647,ENSG00000151692,ENSG00000123572,ENSG00000280314,ENSG00000145113,ENSG00000180758,ENSG00000249242,ENSG00000106018,ENSG00000115170…
GO:0051648	vesicle localization	biological_process	3.1748e-12	2.1659e-10	296	14475	335	19780
GO:0007420	brain development	biological_process	3.2032e-12	2.1776e-10	628	14475	753	19780
GO:0097060	synaptic membrane	cellular_component	3.2952e-12	2.2324e-10	256	14475	286	19780
GO:0044699	single-organism process	biological_process	3.3649e-12	2.2717e-10	10728	14475	14421	19780
0176871,ENSG00000174871,ENSG00000143149,ENSG00000132429,ENSG00000110042,ENSG00000167393,ENSG00000242247,ENSG00000113494,ENSG00000183671,ENSG00000104671,ENSG00000205002,ENSG00000160714,ENSG00000169288,ENSG00000144909,ENSG00000248592,ENSG00000183837,ENSG00000124812,ENSG00000109943,ENSG00000126003,ENSG00000147164,ENSG00000170027,ENSG00000080345,ENSG00000176495,ENSG00000134627,ENSG00000155719,ENSG000…
ENSG00000164307,ENSG00000167513,ENSG00000177354,ENSG00000118217,ENSG00000130943,ENSG00000114541,ENSG00000123136,ENSG00000135525,ENSG00000090376,ENSG00000177791,ENSG00000184060,ENSG00000267740,ENSG00000111704,ENSG00000275023,ENSG00000168477,ENSG00000100220,ENSG00000136881,ENSG00000168824,ENSG00000174946,ENSG00000169045,ENSG00000148331,ENSG00000107672,ENSG00000000003,ENSG00000081014,ENSG00000093072…
0184402,ENSG00000106443,ENSG00000175857,ENSG00000003056,ENSG00000107819,ENSG00000010671,ENSG00000198598,ENSG00000103064,ENSG00000107263,ENSG00000101247,ENSG00000162734,ENSG00000115255,ENSG00000132361,ENSG00000137962,ENSG00000164924,ENSG00000156239,ENSG00000164087,ENSG00000151962,ENSG00000188517,ENSG00000182263,ENSG00000129048,ENSG00000115760,ENSG00000140497,ENSG00000186153,ENSG00000102531,ENSG000…
ENSG00000138669,ENSG00000184394,ENSG00000109103,ENSG00000122870,ENSG00000135624,ENSG00000104228,ENSG00000073146,ENSG00000168067,ENSG00000006534,ENSG00000143105,ENSG00000072110,ENSG00000124664,ENSG00000178363,ENSG00000129195,ENSG00000101440,ENSG00000081985,ENSG00000128536,ENSG00000133739,ENSG00000175003,ENSG00000121022,ENSG00000134250,ENSG00000167646,ENSG00000131788,ENSG00000149534,ENSG00000198198…
0162604,ENSG00000185896,ENSG00000136859,ENSG00000102104,ENSG00000112164,ENSG00000152049,ENSG00000104812,ENSG00000138674,ENSG00000138795,ENSG00000003989,ENSG00000107485,ENSG00000181856,ENSG00000101194,ENSG00000129467,ENSG00000182010,ENSG00000178952,ENSG00000132849,ENSG00000040487,ENSG00000134575,ENSG00000241258,ENSG00000146386,ENSG00000006625,ENSG00000168434,ENSG00000157184,ENSG00000197728,ENSG000…
GO:1901135	carbohydrate derivative metabolic process	biological_process	3.8165e-12	2.5652e-10	1264	14475	1578	19780
GO:1901698	response to nitrogen compound	biological_process	3.826e-12	2.5652e-10	785	14475	955	19780
GO:0030659	cytoplasmic vesicle membrane	cellular_component	3.8958e-12	2.603e-10	648	14475	779	19780
GO:0006836	neurotransmitter transport	biological_process	3.9892e-12	2.6562e-10	203	14475	222	19780
GO:0005783	endoplasmic reticulum	cellular_component	4.0043e-12	2.6572e-10	1541	14475	1942	19780
GO:1901699	cellular response to nitrogen compound	biological_process	4.1258e-12	2.7285e-10	509	14475	602	19780
GO:0050793	regulation of developmental process	biological_process	4.2359e-12	2.7918e-10	2132	14475	2724	19780
0157654,ENSG00000181649,ENSG00000164342,ENSG00000116128,ENSG00000134982,ENSG00000161940,ENSG00000167191,ENSG00000180011,ENSG00000137801,ENSG00000120217,ENSG00000164683,ENSG00000140395,ENSG00000111783,ENSG00000177606,ENSG00000162367,ENSG00000188064,ENSG00000117020,ENSG00000076555,ENSG00000122545,ENSG00000166068,ENSG00000140718,ENSG00000149930,ENSG00000113916,ENSG00000147246,ENSG00000116641,ENSG000…
GO:0030900	forebrain development	biological_process	6.5105e-12	4.2765e-10	383	14475	444	19780
GO:0048513	organ development	biological_process	6.8639e-12	4.4934e-10	2861	14475	3698	19780
0079385,ENSG00000196159,ENSG00000187955,ENSG00000048052,ENSG00000107187,ENSG00000122735,ENSG00000136802,ENSG00000163472,ENSG00000130513,ENSG00000181965,ENSG00000081479,ENSG00000164619,ENSG00000157212,ENSG00000144560,ENSG00000144821,ENSG00000138594,ENSG00000136943,ENSG00000166402,ENSG00000134852,ENSG00000084093,ENSG00000116183,ENSG00000164128,ENSG00000037474,ENSG00000213619,ENSG00000140968,ENSG000…
GO:0051726	regulation of cell cycle	biological_process	7.2541e-12	4.7329e-10	996	14475	1230	19780
GO:0031346	positive regulation of cell projection organization	biological_process	7.6219e-12	4.9562e-10	300	14475	341	19780
GO:0050804	regulation of synaptic transmission	biological_process	7.6975e-12	4.9888e-10	362	14475	418	19780
GO:0071417	cellular response to organonitrogen compound	biological_process	7.9758e-12	5.152e-10	448	14475	526	19780
GO:0010769	regulation of cell morphogenesis involved in differentiation	biological_process	8.9421e-12	5.757e-10	349	14475	402	19780
GO:0032270	positive regulation of cellular protein metabolic process	biological_process	9.0722e-12	5.8215e-10	994	14475	1228	19780
GO:0031401	positive regulation of protein modification process	biological_process	9.242e-12	5.9109e-10	836	14475	1023	19780
GO:0008361	regulation of cell size	biological_process	9.8076e-12	6.2521e-10	146	14475	155	19780
GO:0071310	cellular response to organic substance	biological_process	1.004e-11	6.379e-10	1910	14475	2433	19780
GO:0016569	covalent chromatin modification	biological_process	1.0132e-11	6.4168e-10	404	14475	471	19780
GO:0051969	regulation of transmission of nerve impulse	biological_process	1.0313e-11	6.5103e-10	400	14475	466	19780
GO:0016570	histone modification	biological_process	1.0641e-11	6.6956e-10	388	14475	451	19780
GO:0022402	cell cycle process	biological_process	1.1338e-11	7.1113e-10	1094	14475	1359	19780
GO:0009792	embryo development ending in birth or egg hatching	biological_process	1.3182e-11	8.2339e-10	560	14475	669	19780
GO:0009117	nucleotide metabolic process	biological_process	1.3213e-11	8.2339e-10	792	14475	967	19780
GO:0051338	regulation of transferase activity	biological_process	1.3759e-11	8.5468e-10	778	14475	949	19780
GO:0048732	gland development	biological_process	1.4033e-11	8.6893e-10	271	14475	306	19780
GO:0035295	tube development	biological_process	1.7213e-11	1.0624e-09	424	14475	497	19780
GO:0043549	regulation of kinase activity	biological_process	1.7861e-11	1.0989e-09	738	14475	898	19780
GO:0031644	regulation of neurological system process	biological_process	2.0158e-11	1.2364e-09	423	14475	496	19780
GO:0030029	actin filament-based process	biological_process	2.065e-11	1.2626e-09	632	14475	762	19780
GO:0000978	RNA polymerase II core promoter proximal region sequence-specific DNA binding	molecular_function	2.0904e-11	1.2741e-09	487	14475	577	19780
GO:0016021	integral to membrane	cellular_component	2.168e-11	1.3172e-09	4378	14475	5744	19780
0117620,ENSG00000142494,ENSG00000145495,ENSG00000023041,ENSG00000102524,ENSG00000090776,ENSG00000073008,ENSG00000187054,ENSG00000136040,ENSG00000111321,ENSG00000172322,ENSG00000197641,ENSG00000171885,ENSG00000122012,ENSG00000182585,ENSG00000100219,ENSG00000164855,ENSG00000112902,ENSG00000140030,ENSG00000160991,ENSG00000132305,ENSG00000169733,ENSG00000171791,ENSG00000188467,ENSG00000168924,ENSG000…
ENSG00000160229,ENSG00000158458,ENSG00000221888,ENSG00000091831,ENSG00000114850,ENSG00000136758,ENSG00000130827,ENSG00000112486,ENSG00000150394,ENSG00000123338,ENSG00000157404,ENSG00000058668,ENSG00000069849,ENSG00000117090,ENSG00000166828,ENSG00000203667,ENSG00000182854,ENSG00000069248,ENSG00000134825,ENSG00000268350,ENSG00000089057,ENSG00000171928,ENSG00000239395,ENSG00000221970,ENSG00000104974…
GO:0070887	cellular response to chemical stimulus	biological_process	2.6294e-11	1.5927e-09	2320	14475	2982	19780
0139687,ENSG00000166949,ENSG00000196715,ENSG00000151012,ENSG00000108702,ENSG00000101336,ENSG00000149269,ENSG00000136695,ENSG00000184787,ENSG00000072954,ENSG00000163735,ENSG00000164742,ENSG00000166037,ENSG00000005882,ENSG00000141646,ENSG00000170310,ENSG00000125384,ENSG00000115738,ENSG00000113558,ENSG00000136238,ENSG00000103067,ENSG00000104365,ENSG00000197372,ENSG00000156384,ENSG00000099901,ENSG000…
GO:0030036	actin cytoskeleton organization	biological_process	2.6666e-11	1.6101e-09	573	14475	687	19780
GO:0034220	ion transmembrane transport	biological_process	3.1321e-11	1.8854e-09	730	14475	889	19780
GO:0000987	core promoter proximal region sequence-specific DNA binding	molecular_function	3.3391e-11	1.9976e-09	506	14475	602	19780
GO:0001159	core promoter proximal region DNA binding	molecular_function	3.3391e-11	1.9976e-09	506	14475	602	19780
GO:0014069	postsynaptic density	cellular_component	3.3758e-11	2.0133e-09	249	14475	280	19780
GO:0031410	cytoplasmic vesicle	cellular_component	3.4451e-11	2.0484e-09	1451	14475	1831	19780
GO:0005925	focal adhesion	cellular_component	3.5705e-11	2.1165e-09	357	14475	414	19780
GO:0009967	positive regulation of signal transduction	biological_process	3.9612e-11	2.341e-09	1288	14475	1617	19780
GO:0006753	nucleoside phosphate metabolic process	biological_process	4.1318e-11	2.4344e-09	796	14475	975	19780
GO:0009628	response to abiotic stimulus	biological_process	4.2834e-11	2.5161e-09	996	14475	1235	19780
GO:0043009	chordate embryonic development	biological_process	4.4774e-11	2.6221e-09	544	14475	651	19780
GO:0044763	single-organism cellular process	biological_process	4.5785e-11	2.6733e-09	10122	14475	13598	19780
0124205,ENSG00000137818,ENSG00000105722,ENSG00000187790,ENSG00000004776,ENSG00000276043,ENSG00000099849,ENSG00000167565,ENSG00000101017,ENSG00000125991,ENSG00000173039,ENSG00000111665,ENSG00000173546,ENSG00000136319,ENSG00000145217,ENSG00000185716,ENSG00000168765,ENSG00000054983,ENSG00000177666,ENSG00000143622,ENSG00000168488,ENSG00000129515,ENSG00000154920,ENSG00000181638,ENSG00000139718,ENSG000…
ENSG00000127914,ENSG00000154227,ENSG00000131269,ENSG00000196664,ENSG00000146039,ENSG00000059377,ENSG00000128581,ENSG00000196684,ENSG00000218336,ENSG00000214435,ENSG00000106633,ENSG00000080561,ENSG00000115947,ENSG00000165478,ENSG00000105974,ENSG00000163947,ENSG00000168936,ENSG00000106976,ENSG00000175513,ENSG00000087085,ENSG00000174527,ENSG00000132821,ENSG00000141576,ENSG00000100316,ENSG00000262576…
0055483,ENSG00000115234,ENSG00000187045,ENSG00000157219,ENSG00000173933,ENSG00000187735,ENSG00000167653,ENSG00000150764,ENSG00000121671,ENSG00000186666,ENSG00000169860,ENSG00000277363,ENSG00000069667,ENSG00000126858,ENSG00000172461,ENSG00000154016,ENSG00000115350,ENSG00000176438,ENSG00000140992,ENSG00000134765,ENSG00000154736,ENSG00000005206,ENSG00000112038,ENSG00000172315,ENSG00000127526,ENSG000…
ENSG00000125971,ENSG00000066735,ENSG00000163701,ENSG00000117394,ENSG00000276234,ENSG00000136144,ENSG00000164506,ENSG00000136541,ENSG00000170571,ENSG00000100276,ENSG00000008294,ENSG00000153721,ENSG00000185811,ENSG00000121053,ENSG00000125633,ENSG00000061455,ENSG00000152578,ENSG00000178719,ENSG00000164109,ENSG00000041802,ENSG00000039650,ENSG00000121039,ENSG00000180638,ENSG00000118965,ENSG00000108799…
GO:0016879	ligase activity, forming carbon-nitrogen bonds	molecular_function	4.7529e-11	2.7668e-09	286	14475	326	19780
GO:0000278	mitotic cell cycle	biological_process	4.8473e-11	2.8133e-09	852	14475	1048	19780
GO:0000151	ubiquitin ligase complex	cellular_component	4.9848e-11	2.8845e-09	247	14475	278	19780
GO:1901701	cellular response to oxygen-containing compound	biological_process	5.7003e-11	3.2887e-09	864	14475	1064	19780
GO:0045934	negative regulation of nucleobase-containing compound metabolic process	biological_process	6.6419e-11	3.8207e-09	1148	14475	1435	19780
GO:0045859	regulation of protein kinase activity	biological_process	6.6988e-11	3.842e-09	651	14475	789	19780
GO:0030136	clathrin-coated vesicle	cellular_component	6.8362e-11	3.9093e-09	313	14475	360	19780
GO:0004842	ubiquitin-protein ligase activity	molecular_function	6.9925e-11	3.987e-09	232	14475	260	19780
GO:0051347	positive regulation of transferase activity	biological_process	7.1475e-11	4.0634e-09	537	14475	643	19780
GO:0046434	organophosphate catabolic process	biological_process	7.2752e-11	4.124e-09	526	14475	629	19780
GO:0050770	regulation of axonogenesis	biological_process	7.7132e-11	4.3595e-09	180	14475	197	19780
GO:0006886	intracellular protein transport	biological_process	7.974e-11	4.4939e-09	824	14475	1013	19780
GO:0019787	small conjugating protein ligase activity	molecular_function	8.0028e-11	4.4971e-09	249	14475	281	19780
GO:0007167	enzyme linked receptor protein signaling pathway	biological_process	8.6097e-11	4.8242e-09	877	14475	1082	19780
GO:0033674	positive regulation of kinase activity	biological_process	9.4467e-11	5.2732e-09	506	14475	604	19780
GO:0045860	positive regulation of protein kinase activity	biological_process	9.4654e-11	5.2732e-09	447	14475	529	19780
GO:0005694	chromosome	cellular_component	9.6127e-11	5.34e-09	1364	14475	1720	19780
GO:0048471	perinuclear region of cytoplasm	cellular_component	9.6456e-11	5.343e-09	599	14475	723	19780
GO:0030001	metal ion transport	biological_process	9.9293e-11	5.4845e-09	717	14475	875	19780
GO:0022891	substrate-specific transmembrane transporter activity	molecular_function	1.0884e-10	5.995e-09	764	14475	936	19780
GO:0055086	nucleobase-containing small molecule metabolic process	biological_process	1.1015e-10	6.0499e-09	848	14475	1045	19780
GO:0005924	cell-substrate adherens junction	cellular_component	1.1287e-10	6.1819e-09	358	14475	417	19780
GO:0009887	organ morphogenesis	biological_process	1.1587e-10	6.3284e-09	871	14475	1075	19780
GO:0060560	developmental growth involved in morphogenesis	biological_process	1.2885e-10	7.0174e-09	229	14475	257	19780
GO:0030055	cell-substrate junction	cellular_component	1.311e-10	7.1198e-09	361	14475	421	19780
GO:0044431	Golgi apparatus part	cellular_component	1.3243e-10	7.172e-09	718	14475	877	19780
GO:0010638	positive regulation of organelle organization	biological_process	1.4124e-10	7.6283e-09	448	14475	531	19780
GO:0044708	single-organism behavior	biological_process	1.4208e-10	7.6523e-09	448	14475	531	19780
GO:0016881	acid-amino acid ligase activity	molecular_function	1.4847e-10	7.9742e-09	263	14475	299	19780
GO:0005815	microtubule organizing center	cellular_component	1.5169e-10	8.1246e-09	641	14475	778	19780
GO:0048583	regulation of response to stimulus	biological_process	1.5772e-10	8.4247e-09	3309	14475	4315	19780
0154059,ENSG00000067606,ENSG00000131899,ENSG00000136155,ENSG00000134363,ENSG00000203747,ENSG00000186010,ENSG00000131808,ENSG00000173157,ENSG00000160803,ENSG00000137713,ENSG00000139352,ENSG00000151577,ENSG00000104964,ENSG00000136696,ENSG00000163909,ENSG00000078549,ENSG00000170759,ENSG00000148411,ENSG00000273749,ENSG00000111252,ENSG00000166278,ENSG00000129667,ENSG00000135148,ENSG00000078246,ENSG000…
GO:0051253	negative regulation of RNA metabolic process	biological_process	1.7694e-10	9.4253e-09	1054	14475	1315	19780
GO:0071407	cellular response to organic cyclic compound	biological_process	2.0901e-10	1.1103e-08	389	14475	457	19780
GO:0010033	response to organic substance	biological_process	2.2377e-10	1.1855e-08	2365	14475	3052	19780
0156574,ENSG00000169194,ENSG00000183735,ENSG00000181195,ENSG00000169618,ENSG00000127948,ENSG00000100393,ENSG00000177000,ENSG00000165732,ENSG00000086065,ENSG00000070010,ENSG00000077264,ENSG00000101384,ENSG00000088247,ENSG00000124635,ENSG00000165025,ENSG00000106952,ENSG00000133116,ENSG00000188186,ENSG00000162009,ENSG00000127314,ENSG00000112562,ENSG00000155846,ENSG00000111737,ENSG00000132906,ENSG000…
GO:0045177	apical part of cell	cellular_component	2.2579e-10	1.1929e-08	346	14475	403	19780
GO:0000209	protein polyubiquitination	biological_process	2.4112e-10	1.2705e-08	273	14475	312	19780
GO:0016358	dendrite development	biological_process	2.6271e-10	1.3805e-08	221	14475	248	19780
GO:0001701	in utero embryonic development	biological_process	2.7261e-10	1.4287e-08	337	14475	392	19780
GO:0006812	cation transport	biological_process	2.7623e-10	1.4438e-08	843	14475	1041	19780
GO:0030427	site of polarized growth	cellular_component	2.9856e-10	1.5563e-08	175	14475	192	19780
GO:0001726	ruffle	cellular_component	3.0077e-10	1.5636e-08	165	14475	180	19780
GO:0051172	negative regulation of nitrogen compound metabolic process	biological_process	3.1986e-10	1.6584e-08	1170	14475	1469	19780
GO:0005774	vacuolar membrane	cellular_component	3.3192e-10	1.7164e-08	363	14475	425	19780
GO:0007169	transmembrane receptor protein tyrosine kinase signaling pathway	biological_process	3.4646e-10	1.7868e-08	617	14475	749	19780
GO:0021537	telencephalon development	biological_process	3.5631e-10	1.8327e-08	237	14475	268	19780
GO:0045184	establishment of protein localization	biological_process	3.6039e-10	1.8488e-08	1449	14475	1837	19780
GO:0022857	transmembrane transporter activity	molecular_function	3.6889e-10	1.8875e-08	847	14475	1047	19780
GO:0003682	chromatin binding	molecular_function	3.7898e-10	1.9281e-08	445	14475	529	19780
GO:0072523	purine-containing compound catabolic process	biological_process	3.7933e-10	1.9281e-08	456	14475	543	19780
GO:0007411	axon guidance	biological_process	3.7982e-10	1.9281e-08	241	14475	273	19780
GO:0071705	nitrogen compound transport	biological_process	4.8606e-10	2.461e-08	666	14475	813	19780
GO:0030234	enzyme regulator activity	molecular_function	5.2853e-10	2.6691e-08	965	14475	1202	19780
GO:0009261	ribonucleotide catabolic process	biological_process	5.2997e-10	2.6695e-08	383	14475	451	19780
GO:0005215	transporter activity	molecular_function	5.4207e-10	2.7234e-08	942	14475	1172	19780
GO:0009166	nucleotide catabolic process	biological_process	5.4801e-10	2.7461e-08	468	14475	559	19780
GO:0007017	microtubule-based process	biological_process	5.5825e-10	2.7902e-08	627	14475	763	19780
GO:0048863	stem cell differentiation	biological_process	5.6911e-10	2.8372e-08	420	14475	498	19780
GO:0009154	purine ribonucleotide catabolic process	biological_process	6.1799e-10	3.073e-08	382	14475	450	19780
GO:0005085	guanyl-nucleotide exchange factor activity	molecular_function	7.28e-10	3.6109e-08	198	14475	221	19780
GO:0042325	regulation of phosphorylation	biological_process	7.4151e-10	3.6685e-08	1065	14475	1334	19780
GO:0035239	tube morphogenesis	biological_process	7.8645e-10	3.8809e-08	295	14475	341	19780
GO:1901292	nucleoside phosphate catabolic process	biological_process	8.6066e-10	4.2364e-08	472	14475	565	19780
GO:0051650	establishment of vesicle localization	biological_process	9.2127e-10	4.5233e-08	249	14475	284	19780
GO:0045211	postsynaptic membrane	cellular_component	9.3608e-10	4.5844e-08	183	14475	203	19780
GO:0006461	protein complex assembly	biological_process	9.7661e-10	4.7589e-08	975	14475	1217	19780
GO:0070271	protein complex biogenesis	biological_process	9.7661e-10	4.7589e-08	975	14475	1217	19780
GO:0007163	establishment or maintenance of cell polarity	biological_process	9.8938e-10	4.7986e-08	201	14475	225	19780
GO:0048813	dendrite morphogenesis	biological_process	9.8969e-10	4.7986e-08	134	14475	144	19780
GO:0030135	coated vesicle	cellular_component	1.012e-09	4.8947e-08	390	14475	461	19780
GO:0032879	regulation of localization	biological_process	1.0151e-09	4.8975e-08	2101	14475	2707	19780
GO:0006195	purine nucleotide catabolic process	biological_process	1.0234e-09	4.9251e-08	449	14475	536	19780
GO:0022892	substrate-specific transporter activity	molecular_function	1.0533e-09	5.0565e-08	847	14475	1050	19780
GO:0010008	endosome membrane	cellular_component	1.1114e-09	5.3225e-08	408	14475	484	19780
GO:0005813	centrosome	cellular_component	1.2251e-09	5.8525e-08	530	14475	640	19780
GO:0005543	phospholipid binding	molecular_function	1.2988e-09	6.1892e-08	362	14475	426	19780
GO:0043161	proteasomal ubiquitin-dependent protein catabolic process	biological_process	1.3319e-09	6.3316e-08	358	14475	421	19780
GO:0051239	regulation of multicellular organismal process	biological_process	1.3632e-09	6.4643e-08	2640	14475	3429	19780
GO:0044297	cell body	cellular_component	1.4229e-09	6.7312e-08	497	14475	598	19780
GO:0031253	cell projection membrane	cellular_component	1.5148e-09	7.1488e-08	307	14475	357	19780
GO:0030031	cell projection assembly	biological_process	1.5186e-09	7.1492e-08	271	14475	312	19780
GO:0006152	purine nucleoside catabolic process	biological_process	1.597e-09	7.4819e-08	372	14475	439	19780
GO:0046130	purine ribonucleoside catabolic process	biological_process	1.597e-09	7.4819e-08	372	14475	439	19780
GO:0042454	ribonucleoside catabolic process	biological_process	1.6574e-09	7.7464e-08	383	14475	453	19780
GO:0010498	proteasomal protein catabolic process	biological_process	1.7623e-09	8.2169e-08	390	14475	462	19780
GO:0060090	binding, bridging	molecular_function	1.7816e-09	8.2871e-08	220	14475	249	19780
GO:0030426	growth cone	cellular_component	1.8648e-09	8.6534e-08	167	14475	184	19780
GO:0097485	neuron projection guidance	biological_process	1.8744e-09	8.677e-08	241	14475	275	19780
GO:0015629	actin cytoskeleton	cellular_component	1.9077e-09	8.8105e-08	430	14475	513	19780
GO:0006914	autophagy	biological_process	1.9593e-09	9.0271e-08	393	14475	466	19780
GO:0097479	synaptic vesicle localization	biological_process	2.1295e-09	9.7883e-08	176	14475	195	19780
GO:0030027	lamellipodium	cellular_component	2.1702e-09	9.9515e-08	179	14475	199	19780
GO:0044430	cytoskeletal part	cellular_component	2.4197e-09	1.107e-07	1497	14475	1908	19780
GO:0045892	negative regulation of transcription, DNA-dependent	biological_process	2.4553e-09	1.1206e-07	1001	14475	1254	19780
GO:0007610	behavior	biological_process	2.8178e-09	1.283e-07	651	14475	798	19780
GO:0016604	nuclear body	cellular_component	2.8785e-09	1.3076e-07	644	14475	789	19780
GO:0001932	regulation of protein phosphorylation	biological_process	2.9127e-09	1.3201e-07	967	14475	1210	19780
GO:1901700	response to oxygen-containing compound	biological_process	2.9504e-09	1.334e-07	1243	14475	1573	19780
GO:0044448	cell cortex part	cellular_component	3.0042e-09	1.3552e-07	140	14475	152	19780
GO:0031267	small GTPase binding	molecular_function	3.0364e-09	1.3666e-07	291	14475	338	19780
GO:0051056	regulation of small GTPase mediated signal transduction	biological_process	3.0902e-09	1.3866e-07	275	14475	318	19780
GO:0032268	regulation of cellular protein metabolic process	biological_process	3.0962e-09	1.3866e-07	1589	14475	2031	19780
GO:0007269	neurotransmitter secretion	biological_process	3.1023e-09	1.3866e-07	155	14475	170	19780
GO:0000226	microtubule cytoskeleton organization	biological_process	3.3516e-09	1.4946e-07	462	14475	555	19780
GO:0005765	lysosomal membrane	cellular_component	3.6093e-09	1.6058e-07	282	14475	327	19780
GO:1901136	carbohydrate derivative catabolic process	biological_process	3.6228e-09	1.6082e-07	504	14475	609	19780
GO:0044440	endosomal part	cellular_component	4.4214e-09	1.9582e-07	442	14475	530	19780
GO:0003779	actin binding	molecular_function	4.561e-09	2.0155e-07	365	14475	432	19780
GO:0046039	GTP metabolic process	biological_process	4.6647e-09	2.0566e-07	376	14475	446	19780
GO:0048489	synaptic vesicle transport	biological_process	5.3532e-09	2.3495e-07	167	14475	185	19780
GO:0097480	establishment of synaptic vesicle localization	biological_process	5.3532e-09	2.3495e-07	167	14475	185	19780
GO:0001505	regulation of neurotransmitter levels	biological_process	5.7356e-09	2.5116e-07	201	14475	227	19780
GO:0016337	cell-cell adhesion	biological_process	5.8408e-09	2.552e-07	422	14475	505	19780
GO:0016568	chromatin modification	biological_process	6.0078e-09	2.619e-07	493	14475	596	19780
GO:0042592	homeostatic process	biological_process	6.0777e-09	2.6412e-07	1479	14475	1888	19780
GO:0016197	endosomal transport	biological_process	6.0857e-09	2.6412e-07	263	14475	304	19780
GO:0044309	neuron spine	cellular_component	6.6436e-09	2.8769e-07	166	14475	184	19780
GO:0030811	regulation of nucleotide catabolic process	biological_process	6.8071e-09	2.9369e-07	410	14475	490	19780
GO:0044427	chromosomal part	cellular_component	6.8214e-09	2.9369e-07	1258	14475	1596	19780
GO:0016324	apical plasma membrane	cellular_component	6.8426e-09	2.9369e-07	290	14475	338	19780
GO:0001228	RNA polymerase II transcription regulatory region sequence-specific DNA binding transcription factor activity involved in positive regulation of transcription	molecular_function	6.8426e-09	2.9369e-07	366	14475	434	19780
GO:1901069	guanosine-containing compound catabolic process	biological_process	7.413e-09	3.1747e-07	358	14475	424	19780
GO:0009057	macromolecule catabolic process	biological_process	7.4958e-09	3.2031e-07	1043	14475	1313	19780
GO:0043025	neuronal cell body	cellular_component	7.6367e-09	3.2561e-07	438	14475	526	19780
GO:0015031	protein transport	biological_process	7.7858e-09	3.3125e-07	1371	14475	1746	19780
GO:0033121	regulation of purine nucleotide catabolic process	biological_process	7.82e-09	3.3197e-07	409	14475	489	19780
GO:0044057	regulation of system process	biological_process	8.2498e-09	3.4946e-07	725	14475	897	19780
GO:0060562	epithelial tube morphogenesis	biological_process	8.4077e-09	3.5537e-07	277	14475	322	19780
GO:1901068	guanosine-containing compound metabolic process	biological_process	9.2095e-09	3.8842e-07	386	14475	460	19780
GO:0051020	GTPase binding	molecular_function	9.4247e-09	3.9663e-07	315	14475	370	19780
GO:0071496	cellular response to external stimulus	biological_process	9.4784e-09	3.9803e-07	422	14475	506	19780
GO:0022838	substrate-specific channel activity	molecular_function	9.5787e-09	4.0138e-07	360	14475	427	19780
GO:0006184	GTP catabolic process	biological_process	9.9534e-09	4.1547e-07	356	14475	422	19780
GO:0032870	cellular response to hormone stimulus	biological_process	9.9578e-09	4.1547e-07	475	14475	574	19780
GO:0006140	regulation of nucleotide metabolic process	biological_process	1.0012e-08	4.1682e-07	489	14475	592	19780
GO:0032535	regulation of cellular component size	biological_process	1.0202e-08	4.2386e-07	303	14475	355	19780
GO:0015075	ion transmembrane transporter activity	molecular_function	1.0711e-08	4.4402e-07	696	14475	860	19780
GO:0051129	negative regulation of cellular component organization	biological_process	1.1055e-08	4.5733e-07	554	14475	676	19780
GO:0090066	regulation of anatomical structure size	biological_process	1.1152e-08	4.6036e-07	381	14475	454	19780
GO:0009164	nucleoside catabolic process	biological_process	1.1623e-08	4.7877e-07	388	14475	463	19780
GO:0060078	regulation of postsynaptic membrane potential	biological_process	1.1887e-08	4.8864e-07	129	14475	140	19780
GO:0016874	ligase activity	molecular_function	1.2712e-08	5.2142e-07	358	14475	425	19780
GO:0010562	positive regulation of phosphorus metabolic process	biological_process	1.3568e-08	5.542e-07	740	14475	918	19780
GO:0045937	positive regulation of phosphate metabolic process	biological_process	1.3568e-08	5.542e-07	740	14475	918	19780
GO:0030863	cortical cytoskeleton	cellular_component	1.3661e-08	5.5684e-07	95	14475	100	19780
GO:0010506	regulation of autophagy	biological_process	1.4176e-08	5.7662e-07	242	14475	279	19780
GO:0033124	regulation of GTP catabolic process	biological_process	1.5431e-08	6.2505e-07	353	14475	419	19780
GO:0043087	regulation of GTPase activity	biological_process	1.5431e-08	6.2505e-07	353	14475	419	19780
GO:1990138	neuron projection extension	biological_process	1.5523e-08	6.2746e-07	138	14475	151	19780
GO:0043197	dendritic spine	cellular_component	1.5688e-08	6.3282e-07	162	14475	180	19780
GO:0005216	ion channel activity	molecular_function	1.6187e-08	6.5159e-07	349	14475	414	19780
GO:0009146	purine nucleoside triphosphate catabolic process	biological_process	1.6297e-08	6.5467e-07	360	14475	428	19780
GO:0061387	regulation of extent of cell growth	biological_process	1.6705e-08	6.697e-07	106	14475	113	19780
GO:0030163	protein catabolic process	biological_process	1.6817e-08	6.7279e-07	728	14475	903	19780
GO:0009203	ribonucleoside triphosphate catabolic process	biological_process	1.7058e-08	6.7961e-07	356	14475	423	19780
GO:0009207	purine ribonucleoside triphosphate catabolic process	biological_process	1.7058e-08	6.7961e-07	356	14475	423	19780
GO:0046873	metal ion transmembrane transporter activity	molecular_function	1.7132e-08	6.8118e-07	356	14475	423	19780
GO:0030111	regulation of Wnt receptor signaling pathway	biological_process	1.9006e-08	7.5414e-07	318	14475	375	19780
GO:0009259	ribonucleotide metabolic process	biological_process	1.9476e-08	7.7123e-07	590	14475	724	19780
GO:1900542	regulation of purine nucleotide metabolic process	biological_process	2.1226e-08	8.3883e-07	483	14475	586	19780
GO:0042327	positive regulation of phosphorylation	biological_process	2.1804e-08	8.5989e-07	676	14475	836	19780
GO:0035091	phosphatidylinositol binding	molecular_function	2.2073e-08	8.6877e-07	215	14475	246	19780
GO:0006163	purine nucleotide metabolic process	biological_process	2.2714e-08	8.9217e-07	649	14475	801	19780
GO:0019538	protein metabolic process	biological_process	2.4652e-08	9.6633e-07	4270	14475	5644	19780
GO:0005802	trans-Golgi network	cellular_component	2.5745e-08	1.0071e-06	210	14475	240	19780
GO:1901658	glycosyl compound catabolic process	biological_process	2.6113e-08	1.0195e-06	393	14475	471	19780
GO:2000026	regulation of multicellular organismal development	biological_process	2.6371e-08	1.0264e-06	1672	14475	2151	19780
GO:0072521	purine-containing compound metabolic process	biological_process	2.6394e-08	1.0264e-06	694	14475	860	19780
GO:1901566	organonitrogen compound biosynthetic process	biological_process	2.6703e-08	1.0363e-06	604	14475	743	19780
GO:0003001	generation of a signal involved in cell-cell signaling	biological_process	2.7574e-08	1.0658e-06	389	14475	466	19780
GO:0023061	signal release	biological_process	2.7574e-08	1.0658e-06	389	14475	466	19780
GO:0016311	dephosphorylation	biological_process	2.8917e-08	1.1155e-06	403	14475	484	19780
GO:0045597	positive regulation of cell differentiation	biological_process	2.9938e-08	1.1527e-06	673	14475	833	19780
GO:0019693	ribose phosphate metabolic process	biological_process	3.0877e-08	1.1865e-06	596	14475	733	19780
GO:0001934	positive regulation of protein phosphorylation	biological_process	3.1106e-08	1.1929e-06	666	14475	824	19780
GO:0000988	protein binding transcription factor activity	molecular_function	3.1503e-08	1.2057e-06	504	14475	614	19780
GO:0044425	membrane part	cellular_component	3.175e-08	1.2128e-06	5336	14475	7092	19780
GO:0014070	response to organic cyclic compound	biological_process	3.7139e-08	1.4159e-06	717	14475	891	19780
GO:0005769	early endosome	cellular_component	3.7399e-08	1.423e-06	306	14475	361	19780
GO:0005635	nuclear envelope	cellular_component	3.7684e-08	1.431e-06	401	14475	482	19780
GO:0009150	purine ribonucleotide metabolic process	biological_process	3.9322e-08	1.4903e-06	577	14475	709	19780
GO:0043933	macromolecular complex subunit organization	biological_process	3.9798e-08	1.5054e-06	1741	14475	2245	19780
GO:0044257	cellular protein catabolic process	biological_process	4.0121e-08	1.5147e-06	607	14475	748	19780
GO:0022803	passive transmembrane transporter activity	molecular_function	4.0554e-08	1.5281e-06	379	14475	454	19780
GO:0008134	transcription factor binding	molecular_function	4.2218e-08	1.5877e-06	505	14475	616	19780
GO:0042641	actomyosin	cellular_component	4.2787e-08	1.606e-06	78	14475	81	19780
GO:0000790	nuclear chromatin	cellular_component	4.5918e-08	1.7202e-06	822	14475	1029	19780
GO:0015267	channel activity	molecular_function	4.6464e-08	1.7373e-06	378	14475	453	19780
GO:0009725	response to hormone stimulus	biological_process	4.8119e-08	1.7957e-06	734	14475	914	19780
GO:0005911	cell-cell junction	cellular_component	4.8648e-08	1.812e-06	334	14475	397	19780
GO:0017016	Ras GTPase binding	molecular_function	4.9335e-08	1.8341e-06	270	14475	316	19780
GO:0009143	nucleoside triphosphate catabolic process	biological_process	5.0001e-08	1.8553e-06	363	14475	434	19780
GO:0046777	protein autophosphorylation	biological_process	5.3362e-08	1.9762e-06	206	14475	236	19780
GO:0030665	clathrin-coated vesicle membrane	cellular_component	5.557e-08	2.0541e-06	174	14475	196	19780
GO:0000228	nuclear chromosome	cellular_component	5.6505e-08	2.0847e-06	1001	14475	1265	19780
GO:0000989	transcription factor binding transcription factor activity	molecular_function	5.7152e-08	2.1046e-06	499	14475	609	19780
GO:0000785	chromatin	cellular_component	5.7315e-08	2.1066e-06	963	14475	1215	19780
GO:0045121	membrane raft	cellular_component	6.0366e-08	2.2145e-06	261	14475	305	19780
GO:0016323	basolateral plasma membrane	cellular_component	6.2505e-08	2.2887e-06	201	14475	230	19780
GO:0008013	beta-catenin binding	molecular_function	6.446e-08	2.3558e-06	83	14475	87	19780
GO:0009118	regulation of nucleoside metabolic process	biological_process	6.5866e-08	2.4027e-06	418	14475	505	19780
GO:0046328	regulation of JNK cascade	biological_process	6.9595e-08	2.534e-06	164	14475	184	19780
GO:0071902	positive regulation of protein serine/threonine kinase activity	biological_process	7.018e-08	2.5505e-06	283	14475	333	19780
GO:0005773	vacuole	cellular_component	7.1838e-08	2.6059e-06	648	14475	803	19780
GO:0003712	transcription cofactor activity	molecular_function	7.2332e-08	2.6189e-06	497	14475	607	19780
GO:0048675	axon extension	biological_process	7.5324e-08	2.7175e-06	116	14475	126	19780
GO:0046914	transition metal ion binding	molecular_function	7.5335e-08	2.7175e-06	871	14475	1095	19780
GO:0030864	cortical actin cytoskeleton	cellular_component	7.6377e-08	2.75e-06	69	14475	71	19780
GO:0006865	amino acid transport	biological_process	7.6799e-08	2.7601e-06	159	14475	178	19780
GO:0009267	cellular response to starvation	biological_process	7.8857e-08	2.8288e-06	301	14475	356	19780
GO:0010720	positive regulation of cell development	biological_process	8.7326e-08	3.1269e-06	274	14475	322	19780
GO:0051603	proteolysis involved in cellular protein catabolic process	biological_process	8.849e-08	3.1627e-06	583	14475	719	19780
GO:0051336	regulation of hydrolase activity	biological_process	9.2735e-08	3.3083e-06	951	14475	1201	19780
GO:0016050	vesicle organization	biological_process	9.3582e-08	3.3324e-06	215	14475	248	19780
GO:1901565	organonitrogen compound catabolic process	biological_process	1.0018e-07	3.561e-06	707	14475	881	19780
GO:0034655	nucleobase-containing compound catabolic process	biological_process	1.046e-07	3.7111e-06	726	14475	906	19780
GO:0031982	vesicle	cellular_component	1.0564e-07	3.7413e-06	2656	14475	3476	19780
GO:0044265	cellular macromolecule catabolic process	biological_process	1.1125e-07	3.9326e-06	857	14475	1078	19780
GO:0031669	cellular response to nutrient levels	biological_process	1.1209e-07	3.9552e-06	339	14475	405	19780
GO:0048193	Golgi vesicle transport	biological_process	1.1388e-07	4.0113e-06	317	14475	377	19780
GO:0070997	neuron death	biological_process	1.1528e-07	4.0532e-06	291	14475	344	19780
GO:0006511	ubiquitin-dependent protein catabolic process	biological_process	1.2214e-07	4.2864e-06	523	14475	642	19780
GO:0051188	cofactor biosynthetic process	biological_process	1.2701e-07	4.4454e-06	152	14475	170	19780
GO:0048598	embryonic morphogenesis	biological_process	1.2712e-07	4.4454e-06	499	14475	611	19780
GO:0030155	regulation of cell adhesion	biological_process	1.2757e-07	4.4531e-06	374	14475	450	19780
GO:0043632	modification-dependent macromolecule catabolic process	biological_process	1.289e-07	4.4912e-06	536	14475	659	19780
GO:0009896	positive regulation of catabolic process	biological_process	1.2923e-07	4.4948e-06	279	14475	329	19780
GO:0005516	calmodulin binding	molecular_function	1.33e-07	4.6178e-06	176	14475	200	19780
GO:0030516	regulation of axon extension	biological_process	1.3791e-07	4.7795e-06	92	14475	98	19780
GO:0021915	neural tube development	biological_process	1.3994e-07	4.8413e-06	147	14475	164	19780
GO:0030010	establishment of cell polarity	biological_process	1.4645e-07	5.0577e-06	128	14475	141	19780
GO:0031668	cellular response to extracellular stimulus	biological_process	1.5084e-07	5.2e-06	362	14475	435	19780
GO:0030662	coated vesicle membrane	cellular_component	1.546e-07	5.3202e-06	224	14475	260	19780
GO:0060070	canonical Wnt receptor signaling pathway	biological_process	1.5531e-07	5.3352e-06	289	14475	342	19780
GO:0032147	activation of protein kinase activity	biological_process	1.6207e-07	5.5575e-06	285	14475	337	19780
GO:0019941	modification-dependent protein catabolic process	biological_process	1.658e-07	5.6753e-06	527	14475	648	19780
GO:0016817	hydrolase activity, acting on acid anhydrides	molecular_function	1.7187e-07	5.8626e-06	737	14475	922	19780
GO:0016818	hydrolase activity, acting on acid anhydrides, in phosphorus-containing anhydrides	molecular_function	1.7187e-07	5.8626e-06	737	14475	922	19780
GO:0033044	regulation of chromosome organization	biological_process	1.753e-07	5.9691e-06	235	14475	274	19780
GO:0022836	gated channel activity	molecular_function	1.8117e-07	6.1581e-06	288	14475	341	19780
GO:0046700	heterocycle catabolic process	biological_process	1.8353e-07	6.2275e-06	762	14475	955	19780
GO:0016236	macroautophagy	biological_process	1.8521e-07	6.2735e-06	215	14475	249	19780
GO:0000323	lytic vacuole	cellular_component	1.87e-07	6.3123e-06	566	14475	699	19780
GO:0005764	lysosome	cellular_component	1.87e-07	6.3123e-06	566	14475	699	19780
GO:0008270	zinc ion binding	molecular_function	2.0288e-07	6.8365e-06	664	14475	827	19780
GO:0034330	cell junction organization	biological_process	2.0709e-07	6.9556e-06	234	14475	273	19780
GO:0046578	regulation of Ras protein signal transduction	biological_process	2.0713e-07	6.9556e-06	163	14475	184	19780
GO:0022839	ion gated channel activity	molecular_function	2.0987e-07	7.0353e-06	287	14475	340	19780
GO:0048864	stem cell development	biological_process	2.2145e-07	7.4109e-06	294	14475	349	19780
GO:0016462	pyrophosphatase activity	molecular_function	2.277e-07	7.6069e-06	734	14475	919	19780
GO:0019439	aromatic compound catabolic process	biological_process	2.3326e-07	7.7793e-06	769	14475	965	19780
GO:0001763	morphogenesis of a branching structure	biological_process	2.412e-07	8.0303e-06	177	14475	202	19780
GO:0050769	positive regulation of neurogenesis	biological_process	2.6217e-07	8.7133e-06	197	14475	227	19780
GO:0044454	nuclear chromosome part	cellular_component	2.8408e-07	9.4176e-06	969	14475	1229	19780
GO:0006650	glycerophospholipid metabolic process	biological_process	2.8432e-07	9.4176e-06	270	14475	319	19780
GO:0007507	heart development	biological_process	2.963e-07	9.7975e-06	478	14475	586	19780
GO:0051588	regulation of neurotransmitter transport	biological_process	2.9815e-07	9.8421e-06	105	14475	114	19780
GO:0016023	cytoplasmic membrane-bounded vesicle	cellular_component	3.1672e-07	1.0437e-05	1242	14475	1591	19780
GO:0051345	positive regulation of hydrolase activity	biological_process	3.1993e-07	1.0525e-05	551	14475	681	19780
GO:0050839	cell adhesion molecule binding	molecular_function	3.2328e-07	1.0608e-05	306	14475	365	19780
GO:0044270	cellular nitrogen compound catabolic process	biological_process	3.2353e-07	1.0608e-05	759	14475	953	19780
GO:0009119	ribonucleoside metabolic process	biological_process	3.3277e-07	1.0892e-05	534	14475	659	19780
GO:0071900	regulation of protein serine/threonine kinase activity	biological_process	3.4568e-07	1.1296e-05	422	14475	514	19780
GO:0016241	regulation of macroautophagy	biological_process	3.519e-07	1.148e-05	124	14475	137	19780
GO:0042578	phosphoric ester hydrolase activity	molecular_function	3.5313e-07	1.1501e-05	309	14475	369	19780
GO:0016079	synaptic vesicle exocytosis	biological_process	3.7729e-07	1.2267e-05	104	14475	113	19780
GO:0032587	ruffle membrane	cellular_component	3.7838e-07	1.2282e-05	88	14475	94	19780
GO:0042803	protein homodimerization activity	molecular_function	3.97e-07	1.2865e-05	519	14475	640	19780
GO:0040007	growth	biological_process	4.0418e-07	1.3076e-05	798	14475	1005	19780
GO:0006629	lipid metabolic process	biological_process	4.0729e-07	1.3154e-05	1113	14475	1421	19780
GO:0022603	regulation of anatomical structure morphogenesis	biological_process	4.1237e-07	1.3296e-05	955	14475	1212	19780
GO:0017111	nucleoside-triphosphatase activity	molecular_function	4.2095e-07	1.355e-05	692	14475	866	19780
GO:0044450	microtubule organizing center part	cellular_component	4.2424e-07	1.3634e-05	214	14475	249	19780
GO:0033267	axon part	cellular_component	4.3922e-07	1.4092e-05	202	14475	234	19780
GO:0021543	pallium development	biological_process	4.5287e-07	1.4506e-05	159	14475	180	19780
GO:0006974	response to DNA damage stimulus	biological_process	4.6059e-07	1.4729e-05	691	14475	865	19780
GO:0031098	stress-activated protein kinase signaling cascade	biological_process	4.6424e-07	1.4821e-05	263	14475	311	19780
GO:0046128	purine ribonucleoside metabolic process	biological_process	4.7555e-07	1.5158e-05	514	14475	634	19780
GO:0009116	nucleoside metabolic process	biological_process	4.9364e-07	1.5708e-05	606	14475	754	19780
GO:0045216	cell-cell junction organization	biological_process	5.0919e-07	1.6177e-05	209	14475	243	19780
GO:0043269	regulation of ion transport	biological_process	5.1008e-07	1.6179e-05	530	14475	655	19780
GO:0042278	purine nucleoside metabolic process	biological_process	5.4832e-07	1.7363e-05	516	14475	637	19780
GO:0044255	cellular lipid metabolic process	biological_process	5.5675e-07	1.7601e-05	829	14475	1047	19780
GO:0042594	response to starvation	biological_process	5.7087e-07	1.8018e-05	327	14475	393	19780
GO:0000077	DNA damage checkpoint	biological_process	5.8317e-07	1.8377e-05	131	14475	146	19780
GO:0031570	DNA integrity checkpoint	biological_process	5.9302e-07	1.8657e-05	140	14475	157	19780
GO:0072511	divalent inorganic cation transport	biological_process	5.9531e-07	1.8699e-05	376	14475	456	19780
GO:1901653	cellular response to peptide	biological_process	6.6311e-07	2.0795e-05	279	14475	332	19780
GO:0001655	urogenital system development	biological_process	6.6586e-07	2.0848e-05	279	14475	332	19780
GO:0017157	regulation of exocytosis	biological_process	7.3148e-07	2.2865e-05	179	14475	206	19780
GO:0007423	sensory organ development	biological_process	7.6808e-07	2.3971e-05	456	14475	560	19780
GO:0007156	homophilic cell adhesion	biological_process	8.6759e-07	2.7033e-05	147	14475	166	19780
GO:0050808	synapse organization	biological_process	9.1788e-07	2.8535e-05	236	14475	278	19780
GO:0070838	divalent metal ion transport	biological_process	9.1873e-07	2.8535e-05	369	14475	448	19780
GO:0021987	cerebral cortex development	biological_process	9.3191e-07	2.8898e-05	110	14475	121	19780
GO:0042393	histone binding	molecular_function	9.6228e-07	2.9792e-05	172	14475	197	19780
GO:2001252	positive regulation of chromosome organization	biological_process	9.9027e-07	3.061e-05	133	14475	149	19780
GO:0008021	synaptic vesicle	cellular_component	1.0361e-06	3.1977e-05	177	14475	204	19780
GO:0005730	nucleolus	cellular_component	1.066e-06	3.2848e-05	736	14475	927	19780
GO:0051301	cell division	biological_process	1.0784e-06	3.3178e-05	483	14475	596	19780
GO:0060079	regulation of excitatory postsynaptic membrane potential	biological_process	1.1301e-06	3.4712e-05	89	14475	96	19780
GO:0031300	intrinsic to organelle membrane	cellular_component	1.1334e-06	3.4758e-05	304	14475	365	19780
GO:0048589	developmental growth	biological_process	1.1471e-06	3.5124e-05	405	14475	495	19780
GO:0006282	regulation of DNA repair	biological_process	1.1635e-06	3.5568e-05	109	14475	120	19780
GO:0001725	stress fiber	cellular_component	1.1667e-06	3.5611e-05	66	14475	69	19780
GO:0005083	small GTPase regulator activity	molecular_function	1.1977e-06	3.6499e-05	123	14475	137	19780
GO:0032432	actin filament bundle	cellular_component	1.2046e-06	3.6652e-05	72	14475	76	19780
GO:0007254	JNK cascade	biological_process	1.2315e-06	3.7413e-05	184	14475	213	19780
GO:0009314	response to radiation	biological_process	1.249e-06	3.7886e-05	363	14475	441	19780
GO:0031461	cullin-RING ubiquitin ligase complex	cellular_component	1.2742e-06	3.8588e-05	145	14475	164	19780
GO:0009991	response to extracellular stimulus	biological_process	1.3467e-06	4.0723e-05	537	14475	667	19780
GO:1901657	glycosyl compound metabolic process	biological_process	1.4137e-06	4.2681e-05	621	14475	777	19780
GO:1901214	regulation of neuron death	biological_process	1.4181e-06	4.2746e-05	259	14475	308	19780
GO:0015631	tubulin binding	molecular_function	1.4256e-06	4.2906e-05	288	14475	345	19780
GO:0000287	magnesium ion binding	molecular_function	1.4413e-06	4.3313e-05	187	14475	217	19780
GO:0051865	protein autoubiquitination	biological_process	1.53e-06	4.5908e-05	65	14475	68	19780
GO:0065003	macromolecular complex assembly	biological_process	1.7458e-06	5.23e-05	1357	14475	1748	19780
GO:0043123	positive regulation of I-kappaB kinase/NF-kappaB cascade	biological_process	1.88e-06	5.6234e-05	160	14475	183	19780
GO:0046928	regulation of neurotransmitter secretion	biological_process	1.9021e-06	5.6807e-05	92	14475	100	19780
GO:0005819	spindle	cellular_component	1.9283e-06	5.7504e-05	300	14475	361	19780
GO:0005096	GTPase activator activity	molecular_function	1.9444e-06	5.7893e-05	231	14475	273	19780
GO:0044272	sulfur compound biosynthetic process	biological_process	1.9816e-06	5.8912e-05	116	14475	129	19780
GO:1901361	organic cyclic compound catabolic process	biological_process	1.987e-06	5.8983e-05	795	14475	1005	19780
GO:0038127	ERBB signaling pathway	biological_process	2.0297e-06	6.0158e-05	125	14475	140	19780
GO:0031625	ubiquitin protein ligase binding	molecular_function	2.1724e-06	6.429e-05	245	14475	291	19780
GO:0018209	peptidyl-serine modification	biological_process	2.2062e-06	6.519e-05	274	14475	328	19780
GO:0043547	positive regulation of GTPase activity	biological_process	2.2627e-06	6.6757e-05	281	14475	337	19780
GO:0021953	central nervous system neuron differentiation	biological_process	2.2717e-06	6.6922e-05	159	14475	182	19780
GO:0030276	clathrin binding	molecular_function	2.3229e-06	6.8328e-05	57	14475	59	19780
GO:0031056	regulation of histone modification	biological_process	2.4357e-06	7.1537e-05	133	14475	150	19780
GO:0050773	regulation of dendrite development	biological_process	2.6211e-06	7.6866e-05	137	14475	155	19780
GO:1902275	regulation of chromatin organization	biological_process	2.64e-06	7.7199e-05	154	14475	176	19780
GO:0071383	cellular response to steroid hormone stimulus	biological_process	2.6404e-06	7.7199e-05	154	14475	176	19780
GO:0031058	positive regulation of histone modification	biological_process	2.7613e-06	8.0614e-05	80	14475	86	19780
GO:0051402	neuron apoptotic process	biological_process	2.8119e-06	8.1968e-05	206	14475	242	19780
GO:0048167	regulation of synaptic plasticity	biological_process	2.8554e-06	8.3109e-05	166	14475	191	19780
GO:0072509	divalent inorganic cation transmembrane transporter activity	molecular_function	2.9356e-06	8.5318e-05	145	14475	165	19780
GO:0044389	small conjugating protein ligase binding	molecular_function	3.1253e-06	9.0695e-05	257	14475	307	19780
GO:0031331	positive regulation of cellular catabolic process	biological_process	3.1694e-06	9.1838e-05	209	14475	246	19780
GO:0035148	tube formation	biological_process	3.351e-06	9.6826e-05	127	14475	143	19780
GO:0002520	immune system development	biological_process	3.3515e-06	9.6826e-05	795	14475	1006	19780
GO:0001764	neuron migration	biological_process	3.3741e-06	9.7334e-05	140	14475	159	19780
GO:0051052	regulation of DNA metabolic process	biological_process	3.4566e-06	9.9564e-05	320	14475	388	19780
GO:0015297	antiporter activity	molecular_function	3.5353e-06	0.00010168	79	14475	85	19780
GO:0060271	cilium morphogenesis	biological_process	3.6513e-06	0.00010486	223	14475	264	19780
GO:0044437	vacuolar part	cellular_component	3.8161e-06	0.00010943	469	14475	580	19780
GO:0045296	cadherin binding	molecular_function	3.9114e-06	0.00011194	259	14475	310	19780
GO:0044764	multi-organism cellular process	biological_process	3.9151e-06	0.00011194	695	14475	875	19780
GO:0070302	regulation of stress-activated protein kinase signaling cascade	biological_process	3.9646e-06	0.00011319	200	14475	235	19780
GO:0060828	regulation of canonical Wnt receptor signaling pathway	biological_process	4.0002e-06	0.00011404	248	14475	296	19780
GO:0031023	microtubule organizing center organization	biological_process	4.1719e-06	0.00011876	117	14475	131	19780
GO:0031667	response to nutrient levels	biological_process	4.1866e-06	0.00011901	511	14475	635	19780
GO:0045787	positive regulation of cell cycle	biological_process	4.2676e-06	0.00012113	143	14475	163	19780
GO:0007266	Rho protein signal transduction	biological_process	4.3964e-06	0.00012461	130	14475	147	19780
GO:2001020	regulation of response to DNA damage stimulus	biological_process	4.5446e-06	0.00012862	180	14475	210	19780
GO:0051297	centrosome organization	biological_process	4.5983e-06	0.00012995	112	14475	125	19780
GO:0060485	mesenchyme development	biological_process	4.6145e-06	0.00013022	214	14475	253	19780
GO:0030522	intracellular receptor signaling pathway	biological_process	4.6659e-06	0.00013148	236	14475	281	19780
GO:0051493	regulation of cytoskeleton organization	biological_process	4.7557e-06	0.00013381	457	14475	565	19780
GO:0006835	dicarboxylic acid transport	biological_process	4.8278e-06	0.00013565	88	14475	96	19780
GO:0009108	coenzyme biosynthetic process	biological_process	4.9683e-06	0.00013939	125	14475	141	19780
GO:0007612	learning	biological_process	4.997e-06	0.00014	125	14475	141	19780
GO:0008610	lipid biosynthetic process	biological_process	5.0076e-06	0.00014009	580	14475	725	19780
GO:0031301	integral to organelle membrane	cellular_component	5.0507e-06	0.00014109	289	14475	349	19780
GO:0007154	cell communication	biological_process	5.1902e-06	0.00014478	5200	14475	6935	19780
0198774,ENSG00000085382,ENSG00000012817,ENSG00000205339,ENSG00000183484,ENSG00000134744,ENSG00000164120,ENSG00000120727,ENSG00000285304,ENSG00000186818,ENSG00000204577,ENSG00000150457,ENSG00000105443,ENSG00000185483,ENSG00000105642,ENSG00000147642,ENSG00000100100,ENSG00000158552,ENSG00000147650,ENSG00000188779,ENSG00000212122,ENSG00000137312,ENSG00000169856,ENSG00000116741,ENSG00000168395,ENSG000…
ENSG00000118263,ENSG00000263001,ENSG00000163606,ENSG00000112592,ENSG00000186716,ENSG00000196396,ENSG00000204138,ENSG00000102981,ENSG00000197943,ENSG00000138443,ENSG00000105971,ENSG00000163435,ENSG00000163349,ENSG00000186951,ENSG00000131095,ENSG00000086730,ENSG00000146678,ENSG00000168778,ENSG00000156675,ENSG00000175137,ENSG00000184454,ENSG00000155657,ENSG00000110492,ENSG00000164733,ENSG00000196591…
GO:1901137	carbohydrate derivative biosynthetic process	biological_process	5.358e-06	0.00014925	589	14475	737	19780
GO:0008654	phospholipid biosynthetic process	biological_process	5.6534e-06	0.00015725	220	14475	261	19780
GO:0016331	morphogenesis of embryonic epithelium	biological_process	5.6864e-06	0.00015794	133	14475	151	19780
GO:0061138	morphogenesis of a branching epithelium	biological_process	5.816e-06	0.00016131	162	14475	187	19780
GO:0016032	viral process	biological_process	5.8668e-06	0.00016249	692	14475	872	19780
GO:0060996	dendritic spine development	biological_process	5.9852e-06	0.00016553	92	14475	101	19780
GO:0034451	centriolar satellite	cellular_component	6.0739e-06	0.00016775	87	14475	95	19780
GO:0010648	negative regulation of cell communication	biological_process	6.117e-06	0.0001687	1042	14475	1334	19780
GO:0001227	RNA polymerase II transcription regulatory region sequence-specific DNA binding transcription factor activity involved in negative regulation of transcription	molecular_function	6.2034e-06	0.00017084	212	14475	251	19780
GO:0043406	positive regulation of MAP kinase activity	biological_process	6.2751e-06	0.00017244	197	14475	232	19780
GO:0032872	regulation of stress-activated MAPK cascade	biological_process	6.2792e-06	0.00017244	197	14475	232	19780
GO:0017124	SH3 domain binding	molecular_function	6.2888e-06	0.00017246	115	14475	129	19780
GO:0031965	nuclear membrane	cellular_component	6.298e-06	0.00017247	255	14475	305	19780
GO:0006820	anion transport	biological_process	6.4346e-06	0.00017596	486	14475	603	19780
GO:0003714	transcription corepressor activity	molecular_function	6.4652e-06	0.00017655	208	14475	246	19780
GO:0015276	ligand-gated ion channel activity	molecular_function	6.5232e-06	0.00017764	128	14475	145	19780
GO:0022834	ligand-gated channel activity	molecular_function	6.5232e-06	0.00017764	128	14475	145	19780
GO:0031967	organelle envelope	cellular_component	6.5815e-06	0.00017872	967	14475	1235	19780
GO:0031975	envelope	cellular_component	6.5815e-06	0.00017872	967	14475	1235	19780
GO:0007009	plasma membrane organization	biological_process	6.7329e-06	0.00018233	189	14475	222	19780
GO:0006479	protein methylation	biological_process	6.7424e-06	0.00018233	153	14475	176	19780
GO:0008213	protein alkylation	biological_process	6.7424e-06	0.00018233	153	14475	176	19780
GO:0008324	cation transmembrane transporter activity	molecular_function	6.7518e-06	0.00018233	502	14475	624	19780
GO:0007611	learning or memory	biological_process	6.8564e-06	0.00018489	215	14475	255	19780
GO:0051054	positive regulation of DNA metabolic process	biological_process	6.8973e-06	0.00018574	161	14475	186	19780
GO:0009100	glycoprotein metabolic process	biological_process	7.1427e-06	0.00019208	342	14475	417	19780
GO:0034762	regulation of transmembrane transport	biological_process	7.2527e-06	0.00019477	359	14475	439	19780
GO:0005905	coated pit	cellular_component	7.46e-06	0.00020006	65	14475	69	19780
GO:0030674	protein binding, bridging	molecular_function	7.4799e-06	0.00020032	140	14475	160	19780
GO:0042147	retrograde transport, endosome to Golgi	biological_process	7.6178e-06	0.00020373	81	14475	88	19780
GO:0034333	adherens junction assembly	biological_process	7.6674e-06	0.00020478	86	14475	94	19780
GO:0008017	microtubule binding	molecular_function	7.9259e-06	0.00021139	214	14475	254	19780
GO:0048588	developmental cell growth	biological_process	8.133e-06	0.00021662	184	14475	216	19780
GO:0051169	nuclear transport	biological_process	8.2381e-06	0.00021912	327	14475	398	19780
GO:0006816	calcium ion transport	biological_process	8.3036e-06	0.00022056	351	14475	429	19780
GO:0090407	organophosphate biosynthetic process	biological_process	8.669e-06	0.00022995	506	14475	630	19780
GO:0006605	protein targeting	biological_process	8.8603e-06	0.0002347	463	14475	574	19780
GO:0031532	actin cytoskeleton reorganization	biological_process	8.8925e-06	0.00023523	95	14475	105	19780
GO:0048285	organelle fission	biological_process	9.1708e-06	0.00024227	263	14475	316	19780
GO:0051049	regulation of transport	biological_process	9.2227e-06	0.00024331	1417	14475	1834	19780
GO:0072001	renal system development	biological_process	9.2759e-06	0.00024438	245	14475	293	19780
GO:0030879	mammary gland development	biological_process	9.5724e-06	0.00025185	126	14475	143	19780
GO:0051899	membrane depolarization	biological_process	9.6656e-06	0.00025396	151	14475	174	19780
GO:0072657	protein localization to membrane	biological_process	9.8621e-06	0.00025877	194	14475	229	19780
GO:0051094	positive regulation of developmental process	biological_process	1.0211e-05	0.00026755	953	14475	1218	19780
GO:0007015	actin filament organization	biological_process	1.1392e-05	0.00029811	350	14475	428	19780
GO:0032844	regulation of homeostatic process	biological_process	1.1611e-05	0.00030342	424	14475	524	19780
GO:0048839	inner ear development	biological_process	1.1826e-05	0.00030862	174	14475	204	19780
GO:0032588	trans-Golgi network membrane	cellular_component	1.2077e-05	0.00031476	84	14475	92	19780
GO:0007224	smoothened signaling pathway	biological_process	1.2186e-05	0.00031718	129	14475	147	19780
GO:0021955	central nervous system neuron axonogenesis	biological_process	1.2486e-05	0.00032456	36	14475	36	19780
GO:0009968	negative regulation of signal transduction	biological_process	1.3313e-05	0.0003456	990	14475	1268	19780
GO:0006887	exocytosis	biological_process	1.3347e-05	0.000346	719	14475	910	19780
GO:0051403	stress-activated MAPK cascade	biological_process	1.3579e-05	0.00035157	235	14475	281	19780
GO:0018105	peptidyl-serine phosphorylation	biological_process	1.3977e-05	0.00036139	254	14475	305	19780
GO:0051716	cellular response to stimulus	biological_process	1.4225e-05	0.0003673	5695	14475	7617	19780
0152495,ENSG00000007047,ENSG00000079337,ENSG00000188760,ENSG00000110031,ENSG00000152034,ENSG00000149781,ENSG00000125107,ENSG00000204356,ENSG00000139174,ENSG00000114302,ENSG00000120533,ENSG00000126895,ENSG00000197405,ENSG00000165588,ENSG00000067225,ENSG00000136869,ENSG00000122176,ENSG00000108854,ENSG00000131845,ENSG00000170683,ENSG00000122299,ENSG00000185527,ENSG00000159842,ENSG00000033170,ENSG000…
ENSG00000172238,ENSG00000137875,ENSG00000181026,ENSG00000153714,ENSG00000103423,ENSG00000235568,ENSG00000120251,ENSG00000127616,ENSG00000047648,ENSG00000112742,ENSG00000179295,ENSG00000168209,ENSG00000164283,ENSG00000006625,ENSG00000241258,ENSG00000171055,ENSG00000173163,ENSG00000087494,ENSG00000063660,ENSG00000182010,ENSG00000132849,ENSG00000124766,ENSG00000181856,ENSG00000158813,ENSG00000129467…
GO:0006913	nucleocytoplasmic transport	biological_process	1.4336e-05	0.00036967	324	14475	395	19780
GO:0009205	purine ribonucleoside triphosphate metabolic process	biological_process	1.4491e-05	0.00037317	423	14475	523	19780
GO:0050772	positive regulation of axonogenesis	biological_process	1.4598e-05	0.00037545	88	14475	97	19780
GO:0034504	protein localization to nucleus	biological_process	1.4726e-05	0.00037821	238	14475	285	19780
GO:0017038	protein import	biological_process	1.499e-05	0.0003845	205	14475	243	19780
GO:0016787	hydrolase activity	molecular_function	1.5248e-05	0.0003906	1975	14475	2583	19780
GO:0015171	amino acid transmembrane transporter activity	molecular_function	1.5367e-05	0.00039312	78	14475	85	19780
GO:0006082	organic acid metabolic process	biological_process	1.5411e-05	0.00039374	911	14475	1164	19780
GO:0007173	epidermal growth factor receptor signaling pathway	biological_process	1.5851e-05	0.00040408	106	14475	119	19780
GO:0007098	centrosome cycle	biological_process	1.5857e-05	0.00040408	106	14475	119	19780
GO:0016192	vesicle-mediated transport	biological_process	1.6118e-05	0.0004102	1576	14475	2049	19780
GO:0043436	oxoacid metabolic process	biological_process	1.6182e-05	0.00041127	898	14475	1147	19780
GO:0007389	pattern specification process	biological_process	1.636e-05	0.00041526	374	14475	460	19780
GO:0000149	SNARE binding	molecular_function	1.7655e-05	0.00044755	101	14475	113	19780
GO:0010959	regulation of metal ion transport	biological_process	1.7686e-05	0.00044774	305	14475	371	19780
GO:0043122	regulation of I-kappaB kinase/NF-kappaB cascade	biological_process	1.8315e-05	0.00046308	211	14475	251	19780
GO:0048762	mesenchymal cell differentiation	biological_process	1.8356e-05	0.00046349	185	14475	218	19780
GO:0008289	lipid binding	molecular_function	1.8715e-05	0.00047196	604	14475	760	19780
GO:0000075	cell cycle checkpoint	biological_process	1.8946e-05	0.00047715	181	14475	213	19780
GO:0034329	cell junction assembly	biological_process	1.9027e-05	0.00047859	196	14475	232	19780
GO:0048534	hematopoietic or lymphoid organ development	biological_process	2.0305e-05	0.00051006	749	14475	951	19780
GO:0009199	ribonucleoside triphosphate metabolic process	biological_process	2.0463e-05	0.00051336	427	14475	529	19780
GO:0023052	signaling	biological_process	2.053e-05	0.00051439	5093	14475	6801	19780
0173898,ENSG00000125735,ENSG00000176845,ENSG00000124313,ENSG00000078053,ENSG00000165188,ENSG00000131771,ENSG00000176973,ENSG00000139436,ENSG00000090565,ENSG00000158458,ENSG00000128283,ENSG00000221888,ENSG00000091831,ENSG00000165694,ENSG00000111450,ENSG00000080824,ENSG00000078687,ENSG00000204695,ENSG00000144642,ENSG00000100678,ENSG00000116539,ENSG00000175065,ENSG00000137601,ENSG00000285162,ENSG000…
ENSG00000196778,ENSG00000183775,ENSG00000167193,ENSG00000141736,ENSG00000067141,ENSG00000179111,ENSG00000154917,ENSG00000205497,ENSG00000004468,ENSG00000158079,ENSG00000074416,ENSG00000158769,ENSG00000071575,ENSG00000101246,ENSG00000188000,ENSG00000139567,ENSG00000167332,ENSG00000127527,ENSG00000198851,ENSG00000198010,ENSG00000118707,ENSG00000091732,ENSG00000075429,ENSG00000163399,ENSG00000120903…
GO:0002062	chondrocyte differentiation	biological_process	2.1086e-05	0.00052763	109	14475	123	19780
GO:0046474	glycerophospholipid biosynthetic process	biological_process	2.1343e-05	0.00053339	184	14475	217	19780
GO:0031589	cell-substrate adhesion	biological_process	2.1672e-05	0.0005409	286	14475	347	19780
GO:0044700	single organism signaling	biological_process	2.2285e-05	0.0005555	5091	14475	6799	19780
0100228,ENSG00000053918,ENSG00000123159,ENSG00000180353,ENSG00000064547,ENSG00000168487,ENSG00000099783,ENSG00000166710,ENSG00000149600,ENSG00000068903,ENSG00000087077,ENSG00000184009,ENSG00000129514,ENSG00000163482,ENSG00000124813,ENSG00000180900,ENSG00000171843,ENSG00000145901,ENSG00000163785,ENSG00000153246,ENSG00000179776,ENSG00000080189,ENSG00000138166,ENSG00000005884,ENSG00000082996,ENSG000…
ENSG00000181852,ENSG00000148200,ENSG00000198836,ENSG00000140379,ENSG00000090905,ENSG00000136895,ENSG00000204657,ENSG00000162062,ENSG00000172188,ENSG00000134245,ENSG00000007908,ENSG00000163110,ENSG00000130477,ENSG00000150593,ENSG00000147145,ENSG00000166006,ENSG00000168748,ENSG00000171180,ENSG00000101255,ENSG00000131196,ENSG00000066405,ENSG00000170801,ENSG00000213341,ENSG00000189377,ENSG00000134644…
GO:0043401	steroid hormone mediated signaling pathway	biological_process	2.2406e-05	0.00055781	55	14475	58	19780
GO:0071375	cellular response to peptide hormone stimulus	biological_process	2.2511e-05	0.00055965	254	14475	306	19780
GO:0044770	cell cycle phase transition	biological_process	2.2538e-05	0.00055965	521	14475	652	19780
GO:0010821	regulation of mitochondrion organization	biological_process	2.297e-05	0.00056966	142	14475	164	19780
GO:0007626	locomotory behavior	biological_process	2.3678e-05	0.00058647	172	14475	202	19780
GO:0001841	neural tube formation	biological_process	2.4022e-05	0.00059421	95	14475	106	19780
GO:0034765	regulation of ion transmembrane transport	biological_process	2.4132e-05	0.00059618	341	14475	418	19780
GO:0046332	SMAD binding	molecular_function	2.431e-05	0.00059978	71	14475	77	19780
GO:0007050	cell cycle arrest	biological_process	2.4339e-05	0.00059978	198	14475	235	19780
GO:0007045	cell-substrate adherens junction assembly	biological_process	2.4479e-05	0.00060096	76	14475	83	19780
GO:0048041	focal adhesion assembly	biological_process	2.4479e-05	0.00060096	76	14475	83	19780
GO:0001822	kidney development	biological_process	2.4503e-05	0.00060096	209	14475	249	19780
GO:1901652	response to peptide	biological_process	2.4511e-05	0.00060096	378	14475	466	19780
GO:0050890	cognition	biological_process	2.5325e-05	0.00062013	246	14475	296	19780
GO:0060627	regulation of vesicle-mediated transport	biological_process	2.5392e-05	0.000621	405	14475	501	19780
GO:0030097	hemopoiesis	biological_process	2.546e-05	0.00062188	718	14475	911	19780
GO:0018205	peptidyl-lysine modification	biological_process	2.5874e-05	0.00063111	217	14475	259	19780
GO:2000027	regulation of organ morphogenesis	biological_process	2.5903e-05	0.00063111	206	14475	245	19780
GO:0005088	Ras guanyl-nucleotide exchange factor activity	molecular_function	2.6302e-05	0.00064005	90	14475	100	19780
GO:0048814	regulation of dendrite morphogenesis	biological_process	2.8285e-05	0.00068744	85	14475	94	19780
GO:0005261	cation channel activity	molecular_function	2.8511e-05	0.00069205	238	14475	286	19780
GO:0003333	amino acid transmembrane transport	biological_process	2.8628e-05	0.00069404	48	14475	50	19780
GO:0009144	purine nucleoside triphosphate metabolic process	biological_process	2.8878e-05	0.00069922	427	14475	530	19780
GO:0008589	regulation of smoothened signaling pathway	biological_process	2.9852e-05	0.00072191	80	14475	88	19780
GO:0019207	kinase regulator activity	molecular_function	3.001e-05	0.00072483	178	14475	210	19780
GO:0055123	digestive system development	biological_process	3.0997e-05	0.00074774	124	14475	142	19780
GO:0051098	regulation of binding	biological_process	3.1333e-05	0.00075491	255	14475	308	19780
GO:0023057	negative regulation of signaling	biological_process	3.1765e-05	0.00076437	1031	14475	1326	19780
GO:0044433	cytoplasmic vesicle part	cellular_component	3.1868e-05	0.00076589	865	14475	1106	19780
GO:0061572	actin filament bundle organization	biological_process	3.2791e-05	0.00078711	144	14475	167	19780
GO:0042060	wound healing	biological_process	3.2852e-05	0.00078759	459	14475	572	19780
GO:0000165	MAPK cascade	biological_process	3.3189e-05	0.0007938	737	14475	937	19780
GO:0072175	epithelial tube formation	biological_process	3.3192e-05	0.0007938	111	14475	126	19780
GO:0032182	small conjugating protein binding	molecular_function	3.4743e-05	0.00082922	115	14475	131	19780
GO:0022407	regulation of cell-cell adhesion	biological_process	3.4759e-05	0.00082922	115	14475	131	19780
GO:0048565	digestive tract development	biological_process	3.486e-05	0.00083062	115	14475	131	19780
GO:0032886	regulation of microtubule-based process	biological_process	3.5787e-05	0.00085167	189	14475	224	19780
GO:0043254	regulation of protein complex assembly	biological_process	3.6206e-05	0.00086057	385	14475	476	19780
GO:0003713	transcription coactivator activity	molecular_function	3.6439e-05	0.00086506	286	14475	348	19780
GO:0071214	cellular response to abiotic stimulus	biological_process	3.6663e-05	0.0008688	265	14475	321	19780
GO:0061024	membrane organization	biological_process	3.6686e-05	0.0008688	792	14475	1010	19780
GO:0044403	symbiosis, encompassing mutualism through parasitism	biological_process	3.7879e-05	0.00089335	729	14475	927	19780
GO:0044419	interspecies interaction between organisms	biological_process	3.7879e-05	0.00089335	729	14475	927	19780
GO:0010212	response to ionizing radiation	biological_process	3.7913e-05	0.00089335	127	14475	146	19780
GO:0032589	neuron projection membrane	cellular_component	3.7946e-05	0.00089335	53	14475	56	19780
GO:0003707	steroid hormone receptor activity	molecular_function	3.7952e-05	0.00089335	53	14475	56	19780
GO:0035107	appendage morphogenesis	biological_process	3.8602e-05	0.00090644	131	14475	151	19780
GO:0035108	limb morphogenesis	biological_process	3.8602e-05	0.00090644	131	14475	151	19780
GO:0021675	nerve development	biological_process	3.8746e-05	0.00090872	74	14475	81	19780
GO:0032104	regulation of response to extracellular stimulus	biological_process	3.8878e-05	0.00090906	139	14475	161	19780
GO:0032107	regulation of response to nutrient levels	biological_process	3.8878e-05	0.00090906	139	14475	161	19780
GO:0008509	anion transmembrane transporter activity	molecular_function	3.89e-05	0.00090906	254	14475	307	19780
GO:0050771	negative regulation of axonogenesis	biological_process	3.9004e-05	0.00091039	69	14475	75	19780
GO:0014020	primary neural tube formation	biological_process	4.0158e-05	0.00093577	88	14475	98	19780
GO:0003014	renal system process	biological_process	4.0194e-05	0.00093577	110	14475	125	19780
GO:0001838	embryonic epithelial tube formation	biological_process	4.0236e-05	0.00093577	110	14475	125	19780
GO:0061061	muscle structure development	biological_process	4.1344e-05	0.00096041	554	14475	697	19780
GO:0001501	skeletal system development	biological_process	4.1431e-05	0.00096128	407	14475	505	19780
GO:0030133	transport vesicle	cellular_component	4.1491e-05	0.00096151	228	14475	274	19780
GO:0042176	regulation of protein catabolic process	biological_process	4.1633e-05	0.00096366	271	14475	329	19780
GO:0015291	secondary active transmembrane transporter activity	molecular_function	4.2028e-05	0.00097165	199	14475	237	19780
GO:0010564	regulation of cell cycle process	biological_process	4.2091e-05	0.00097195	643	14475	814	19780
GO:0044711	single-organism biosynthetic process	biological_process	4.3055e-05	0.00099301	492	14475	616	19780
GO:0016571	histone methylation	biological_process	4.3535e-05	0.0010029	118	14475	135	19780
GO:0035258	steroid hormone receptor binding	molecular_function	4.3605e-05	0.0010033	83	14475	92	19780
GO:0044380	protein localization to cytoskeleton	biological_process	4.3802e-05	0.0010067	32	14475	32	19780
GO:0008047	enzyme activator activity	molecular_function	4.4345e-05	0.0010168	410	14475	509	19780
GO:0019887	protein kinase regulator activity	molecular_function	4.4346e-05	0.0010168	154	14475	180	19780
GO:0030177	positive regulation of Wnt receptor signaling pathway	biological_process	4.444e-05	0.0010177	154	14475	180	19780
GO:0072089	stem cell proliferation	biological_process	4.6409e-05	0.0010616	134	14475	155	19780
GO:0014033	neural crest cell differentiation	biological_process	4.6596e-05	0.0010646	78	14475	86	19780
GO:0046486	glycerolipid metabolic process	biological_process	4.6931e-05	0.001071	339	14475	417	19780
GO:0007519	skeletal muscle tissue development	biological_process	4.7017e-05	0.0010717	249	14475	301	19780
GO:0048284	organelle fusion	biological_process	4.8554e-05	0.0011054	109	14475	124	19780
GO:0015085	calcium ion transmembrane transporter activity	molecular_function	4.8823e-05	0.0011103	109	14475	124	19780
GO:2000300	regulation of synaptic vesicle exocytosis	biological_process	4.9267e-05	0.001119	68	14475	74	19780
GO:0006644	phospholipid metabolic process	biological_process	4.9458e-05	0.0011221	325	14475	399	19780
GO:0072006	nephron development	biological_process	5.3034e-05	0.0012018	100	14475	113	19780
GO:0006260	DNA replication	biological_process	5.329e-05	0.0012058	269	14475	327	19780
GO:0046488	phosphatidylinositol metabolic process	biological_process	5.3333e-05	0.0012058	149	14475	174	19780
GO:0034332	adherens junction organization	biological_process	5.362e-05	0.0012108	121	14475	139	19780
GO:0060538	skeletal muscle organ development	biological_process	5.3687e-05	0.0012109	255	14475	309	19780
GO:0007215	glutamate receptor signaling pathway	biological_process	5.4235e-05	0.0012219	82	14475	91	19780
GO:0043583	ear development	biological_process	5.433e-05	0.0012222	194	14475	231	19780
GO:0035257	nuclear hormone receptor binding	molecular_function	5.4376e-05	0.0012222	125	14475	144	19780
GO:0051017	actin filament bundle assembly	biological_process	5.4675e-05	0.0012275	141	14475	164	19780
GO:0031901	early endosome membrane	cellular_component	5.5069e-05	0.0012342	133	14475	154	19780
GO:0034702	ion channel complex	cellular_component	5.5098e-05	0.0012342	208	14475	249	19780
GO:0044264	cellular polysaccharide metabolic process	biological_process	5.5185e-05	0.0012347	91	14475	102	19780
GO:0022804	active transmembrane transporter activity	molecular_function	5.6596e-05	0.0012648	300	14475	367	19780
GO:0070507	regulation of microtubule cytoskeleton organization	biological_process	5.6751e-05	0.0012668	171	14475	202	19780
GO:0060997	dendritic spine morphogenesis	biological_process	5.7133e-05	0.0012739	57	14475	61	19780
GO:0051276	chromosome organization	biological_process	5.8097e-05	0.0012939	885	14475	1135	19780
GO:0005884	actin filament	cellular_component	5.8878e-05	0.0013098	108	14475	123	19780
GO:0043523	regulation of neuron apoptotic process	biological_process	6.0833e-05	0.0013517	178	14475	211	19780
GO:0001508	regulation of action potential	biological_process	6.2368e-05	0.0013843	204	14475	244	19780
GO:0031647	regulation of protein stability	biological_process	6.3986e-05	0.001418	236	14475	285	19780
GO:0007270	neuron-neuron synaptic transmission	biological_process	6.4032e-05	0.001418	144	14475	168	19780
GO:0045017	glycerolipid biosynthetic process	biological_process	6.4167e-05	0.0014193	211	14475	253	19780
GO:0043405	regulation of MAP kinase activity	biological_process	6.4833e-05	0.0014324	257	14475	312	19780
GO:0044283	small molecule biosynthetic process	biological_process	6.5082e-05	0.001436	475	14475	595	19780
GO:0055067	monovalent inorganic cation homeostasis	biological_process	6.5144e-05	0.001436	136	14475	158	19780
GO:0030534	adult behavior	biological_process	6.5453e-05	0.0014395	128	14475	148	19780
GO:0006470	protein dephosphorylation	biological_process	6.5503e-05	0.0014395	200	14475	239	19780
GO:0061351	neural precursor cell proliferation	biological_process	6.5521e-05	0.0014395	132	14475	153	19780
GO:1901215	negative regulation of neuron death	biological_process	6.6011e-05	0.0014486	170	14475	201	19780
GO:0010639	negative regulation of organelle organization	biological_process	6.6917e-05	0.0014668	271	14475	330	19780
GO:0015711	organic anion transport	biological_process	6.8272e-05	0.0014948	386	14475	479	19780
GO:0043393	regulation of protein binding	biological_process	6.8732e-05	0.0015032	159	14475	187	19780
GO:0010468	regulation of gene expression	biological_process	7.4097e-05	0.0016187	3653	14475	4858	19780
0184574,ENSG00000176788,ENSG00000167766,ENSG00000178199,ENSG00000118515,ENSG00000083635,ENSG00000163660,ENSG00000147065,ENSG00000187583,ENSG00000139644,ENSG00000260596,ENSG00000137507,ENSG00000149657,ENSG00000129244,ENSG00000100664,ENSG00000204842,ENSG00000100836,ENSG00000161642,ENSG00000185947,ENSG00000082014,ENSG00000183576,ENSG00000119401,ENSG00000102678,ENSG00000169714,ENSG00000164690,ENSG000…
GO:0072583	clathrin-mediated endocytosis	biological_process	7.4801e-05	0.0016323	38	14475	39	19780
GO:0005741	mitochondrial outer membrane	cellular_component	7.5364e-05	0.0016423	166	14475	196	19780
GO:0010921	regulation of phosphatase activity	biological_process	7.5429e-05	0.0016423	143	14475	167	19780
GO:0051186	cofactor metabolic process	biological_process	7.5521e-05	0.0016425	270	14475	329	19780
GO:0031016	pancreas development	biological_process	7.6501e-05	0.0016619	71	14475	78	19780
GO:0009101	glycoprotein biosynthetic process	biological_process	7.7077e-05	0.0016725	301	14475	369	19780
GO:0050684	regulation of mRNA processing	biological_process	7.7253e-05	0.0016745	135	14475	157	19780
GO:0051099	positive regulation of binding	biological_process	7.7476e-05	0.0016775	123	14475	142	19780
GO:0014074	response to purine-containing compound	biological_process	7.7868e-05	0.0016841	131	14475	152	19780
GO:0050905	neuromuscular process	biological_process	7.842e-05	0.0016941	98	14475	111	19780
GO:0006024	glycosaminoglycan biosynthetic process	biological_process	7.8553e-05	0.0016951	98	14475	111	19780
GO:0097061	dendritic spine organization	biological_process	7.8657e-05	0.0016955	66	14475	72	19780
GO:0005874	microtubule	cellular_component	7.885e-05	0.0016978	338	14475	417	19780
GO:0022890	inorganic cation transmembrane transporter activity	molecular_function	7.9018e-05	0.0016995	421	14475	525	19780
GO:0016791	phosphatase activity	molecular_function	7.9796e-05	0.0017143	224	14475	270	19780
GO:0015800	acidic amino acid transport	biological_process	8.1973e-05	0.0017592	30	14475	30	19780
GO:0006900	membrane budding	biological_process	8.2403e-05	0.0017664	102	14475	116	19780
GO:0006023	aminoglycan biosynthetic process	biological_process	8.2724e-05	0.0017714	102	14475	116	19780
GO:0048168	regulation of neuronal synaptic plasticity	biological_process	8.2997e-05	0.0017751	50	14475	53	19780
GO:0048736	appendage development	biological_process	8.3174e-05	0.0017751	154	14475	181	19780
GO:0060173	limb development	biological_process	8.3174e-05	0.0017751	154	14475	181	19780
GO:0032412	regulation of ion transmembrane transporter activity	biological_process	8.3428e-05	0.0017786	191	14475	228	19780
GO:0044773	mitotic DNA damage checkpoint	biological_process	8.9825e-05	0.0019129	75	14475	83	19780
GO:0044325	ion channel binding	molecular_function	9.0563e-05	0.0019265	114	14475	131	19780
GO:0048511	rhythmic process	biological_process	9.1543e-05	0.0019452	265	14475	323	19780
GO:0008283	cell proliferation	biological_process	9.2883e-05	0.0019715	1505	14475	1964	19780
GO:0071396	cellular response to lipid	biological_process	9.5249e-05	0.0020195	406	14475	506	19780
GO:0051050	positive regulation of transport	biological_process	9.8496e-05	0.0020861	705	14475	899	19780
GO:0048585	negative regulation of response to stimulus	biological_process	9.8828e-05	0.0020909	1204	14475	1562	19780
GO:0017022	myosin binding	molecular_function	9.8979e-05	0.0020918	65	14475	71	19780
GO:0016607	nuclear speck	cellular_component	9.9273e-05	0.0020957	326	14475	402	19780
GO:0048878	chemical homeostasis	biological_process	9.9425e-05	0.0020967	972	14475	1253	19780
GO:0021761	limbic system development	biological_process	0.00010003	0.0021062	101	14475	115	19780
GO:0071526	semaphorin-plexin signaling pathway	biological_process	0.00010009	0.0021062	37	14475	38	19780
GO:0032409	regulation of transporter activity	biological_process	0.00010032	0.0021087	208	14475	250	19780
GO:0031968	organelle outer membrane	cellular_component	0.00010077	0.0021158	186	14475	222	19780
GO:0030672	synaptic vesicle membrane	cellular_component	0.00010159	0.0021308	88	14475	99	19780
GO:0007044	cell-substrate junction assembly	biological_process	0.00010178	0.0021323	88	14475	99	19780
GO:0006901	vesicle coating	biological_process	0.00010253	0.0021458	79	14475	88	19780
GO:0008360	regulation of cell shape	biological_process	0.00010474	0.0021896	141	14475	165	19780
GO:0090102	cochlea development	biological_process	0.00010757	0.0022466	49	14475	52	19780
GO:0048568	embryonic organ development	biological_process	0.00010817	0.002255	352	14475	436	19780
GO:0009743	response to carbohydrate stimulus	biological_process	0.00010821	0.002255	200	14475	240	19780
GO:0009898	internal side of plasma membrane	cellular_component	0.00010941	0.0022775	129	14475	150	19780
GO:0032386	regulation of intracellular transport	biological_process	0.00011138	0.0023157	355	14475	440	19780
GO:0043414	macromolecule methylation	biological_process	0.00011148	0.0023157	253	14475	308	19780
GO:0000266	mitochondrial fission	biological_process	0.00011251	0.0023346	43	14475	45	19780
GO:0001221	transcription cofactor binding	molecular_function	0.00011267	0.0023355	43	14475	45	19780
GO:0006508	proteolysis	biological_process	0.00011439	0.0023687	988	14475	1275	19780
GO:0045444	fat cell differentiation	biological_process	0.00011452	0.0023688	196	14475	235	19780
GO:0019725	cellular homeostasis	biological_process	0.00011639	0.0024048	737	14475	942	19780
GO:0005975	carbohydrate metabolic process	biological_process	0.00011883	0.0024526	659	14475	839	19780
GO:0043130	ubiquitin binding	molecular_function	0.00012067	0.0024881	100	14475	114	19780
GO:0006661	phosphatidylinositol biosynthetic process	biological_process	0.00012081	0.0024883	100	14475	114	19780
GO:0031060	regulation of histone methylation	biological_process	0.00012478	0.0025666	64	14475	70	19780
GO:0044304	main axon	cellular_component	0.00012488	0.0025666	64	14475	70	19780
GO:0021885	forebrain cell migration	biological_process	0.00012552	0.0025771	59	14475	64	19780
GO:0019827	stem cell maintenance	biological_process	0.00012586	0.0025814	136	14475	159	19780
GO:0000932	cytoplasmic mRNA processing body	cellular_component	0.00012677	0.0025973	78	14475	87	19780
GO:0006915	apoptotic process	biological_process	0.00012692	0.0025975	1517	14475	1982	19780
GO:0006259	DNA metabolic process	biological_process	0.00013013	0.0026605	895	14475	1152	19780
GO:0000086	G2/M transition of mitotic cell cycle	biological_process	0.00013116	0.0026787	188	14475	225	19780
GO:0010508	positive regulation of autophagy	biological_process	0.00013904	0.0028366	73	14475	81	19780
GO:0060606	tube closure	biological_process	0.00014034	0.0028603	82	14475	92	19780
GO:0060491	regulation of cell projection assembly	biological_process	0.00014103	0.0028712	143	14475	168	19780
GO:0009141	nucleoside triphosphate metabolic process	biological_process	0.00014156	0.0028791	438	14475	549	19780
GO:0045165	cell fate commitment	biological_process	0.00014492	0.0029442	237	14475	288	19780
GO:0005976	polysaccharide metabolic process	biological_process	0.00014607	0.0029645	99	14475	113	19780
GO:0022898	regulation of transmembrane transporter activity	biological_process	0.00014737	0.0029879	198	14475	238	19780
GO:0016573	histone acetylation	biological_process	0.00014816	0.0030008	135	14475	158	19780
GO:0060537	muscle tissue development	biological_process	0.0001491	0.0030166	431	14475	540	19780
GO:0005230	extracellular ligand-gated ion channel activity	molecular_function	0.00014969	0.0030254	68	14475	75	19780
GO:0030496	midbody	cellular_component	0.00014998	0.0030281	154	14475	182	19780
GO:0019867	outer membrane	cellular_component	0.00015086	0.0030428	187	14475	224	19780
GO:0033993	response to lipid	biological_process	0.00015106	0.0030437	684	14475	873	19780
GO:0043621	protein self-association	molecular_function	0.00015386	0.0030946	53	14475	57	19780
GO:0007243	intracellular protein kinase cascade	biological_process	0.00015391	0.0030946	1089	14475	1411	19780
GO:0048488	synaptic vesicle endocytosis	biological_process	0.00015679	0.0031492	63	14475	69	19780
GO:0016049	cell growth	biological_process	0.00016196	0.0032497	378	14475	471	19780
GO:0006475	internal protein amino acid acetylation	biological_process	0.00016552	0.0033177	142	14475	167	19780
GO:0019902	phosphatase binding	molecular_function	0.0001686	0.0033729	157	14475	186	19780
GO:0007160	cell-matrix adhesion	biological_process	0.00016862	0.0033729	186	14475	223	19780
GO:0005903	brush border	cellular_component	0.00016989	0.0033948	94	14475	107	19780
GO:0033143	regulation of intracellular steroid hormone receptor signaling pathway	biological_process	0.00017214	0.0034335	72	14475	80	19780
GO:0001843	neural tube closure	biological_process	0.00017218	0.0034335	81	14475	91	19780
GO:0050801	ion homeostasis	biological_process	0.00017337	0.0034538	676	14475	863	19780
GO:0010740	positive regulation of intracellular protein kinase cascade	biological_process	0.00017597	0.0035018	651	14475	830	19780
GO:0048846	axon extension involved in axon guidance	biological_process	0.00017846	0.0035442	35	14475	36	19780
GO:1902284	neuron projection extension involved in neuron projection guidance	biological_process	0.00017846	0.0035442	35	14475	36	19780
GO:0014031	mesenchymal cell development	biological_process	0.00018037	0.0035752	171	14475	204	19780
GO:0035303	regulation of dephosphorylation	biological_process	0.00018039	0.0035752	171	14475	204	19780
GO:0016887	ATPase activity	molecular_function	0.00018175	0.0035985	297	14475	366	19780
GO:0048524	positive regulation of viral process	biological_process	0.00018488	0.0036567	85	14475	96	19780
GO:0042770	signal transduction in response to DNA damage	biological_process	0.00018544	0.0036642	114	14475	132	19780
GO:0000288	nuclear-transcribed mRNA catabolic process, deadenylation-dependent decay	biological_process	0.0001859	0.0036694	67	14475	74	19780
GO:0003205	cardiac chamber development	biological_process	0.00018826	0.0037124	145	14475	171	19780
GO:0070848	response to growth factor stimulus	biological_process	0.00019197	0.0037817	518	14475	655	19780
GO:0046330	positive regulation of JNK cascade	biological_process	0.00019305	0.003799	76	14475	85	19780
GO:0030331	estrogen receptor binding	molecular_function	0.00019345	0.0038032	41	14475	43	19780
GO:0050919	negative chemotaxis	biological_process	0.00019389	0.0038079	41	14475	43	19780
GO:0070588	calcium ion transmembrane transport	biological_process	0.00019432	0.0038126	141	14475	166	19780
GO:0035335	peptidyl-tyrosine dephosphorylation	biological_process	0.0001966	0.0038534	89	14475	101	19780
GO:1901981	phosphatidylinositol phosphate binding	molecular_function	0.00019975	0.0039111	137	14475	161	19780
GO:0031988	membrane-bounded vesicle	cellular_component	0.00020821	0.0040726	2426	14475	3208	19780
0178363,ENSG00000143549,ENSG00000072110,ENSG00000149273,ENSG00000138119,ENSG00000166527,ENSG00000117472,ENSG00000109472,ENSG00000145782,ENSG00000144381,ENSG00000215301,ENSG00000167601,ENSG00000163623,ENSG00000198034,ENSG00000121022,ENSG00000150093,ENSG00000101856,ENSG00000165076,ENSG00000140545,ENSG00000179869,ENSG00000136816,ENSG00000167895,ENSG00000108582,ENSG00000106105,ENSG00000115561,ENSG000…
GO:0080025	phosphatidylinositol-3,5-bisphosphate binding	molecular_function	0.00021004	0.0041004	27	14475	27	19780
GO:0050768	negative regulation of neurogenesis	biological_process	0.00021005	0.0041004	129	14475	151	19780
GO:0090140	regulation of mitochondrial fission	biological_process	0.00021028	0.0041008	27	14475	27	19780
GO:0033157	regulation of intracellular protein transport	biological_process	0.00021065	0.0041026	181	14475	217	19780
GO:0006476	protein deacetylation	biological_process	0.00021079	0.0041026	80	14475	90	19780
GO:0050954	sensory perception of mechanical stimulus	biological_process	0.00021208	0.0041235	148	14475	175	19780
GO:0032092	positive regulation of protein binding	biological_process	0.00021329	0.0041428	71	14475	79	19780
GO:0060541	respiratory system development	biological_process	0.00021476	0.0041673	170	14475	203	19780
GO:0060341	regulation of cellular localization	biological_process	0.00021797	0.0042253	945	14475	1221	19780
GO:0018394	peptidyl-lysine acetylation	biological_process	0.00021939	0.0042485	144	14475	170	19780
GO:0019228	regulation of action potential in neuron	biological_process	0.00021991	0.0042505	144	14475	170	19780
GO:0018210	peptidyl-threonine modification	biological_process	0.00021992	0.0042505	105	14475	121	19780
GO:0097190	apoptotic signaling pathway	biological_process	0.00022065	0.0042521	475	14475	599	19780
GO:0030518	intracellular steroid hormone receptor signaling pathway	biological_process	0.00022086	0.0042521	113	14475	131	19780
GO:0015849	organic acid transport	biological_process	0.00022088	0.0042521	275	14475	338	19780
GO:0046942	carboxylic acid transport	biological_process	0.00022088	0.0042521	275	14475	338	19780
GO:0015807	L-amino acid transport	biological_process	0.00023214	0.0044644	46	14475	49	19780
GO:0006888	ER to Golgi vesicle-mediated transport	biological_process	0.00023406	0.0044969	173	14475	207	19780
GO:1901888	regulation of cell junction assembly	biological_process	0.00023785	0.0045621	75	14475	84	19780
GO:0032869	cellular response to insulin stimulus	biological_process	0.00023815	0.0045621	191	14475	230	19780
GO:0042734	presynaptic membrane	cellular_component	0.00023816	0.0045621	75	14475	84	19780
GO:0007605	sensory perception of sound	biological_process	0.00024121	0.0046144	132	14475	155	19780
GO:0048754	branching morphogenesis of an epithelial tube	biological_process	0.00024137	0.0046144	132	14475	155	19780
GO:0031324	negative regulation of cellular metabolic process	biological_process	0.00024163	0.0046149	1701	14475	2233	19780
GO:0061025	membrane fusion	biological_process	0.00024592	0.0046923	147	14475	174	19780
GO:0009749	response to glucose stimulus	biological_process	0.00024694	0.0047072	169	14475	202	19780
GO:0030118	clathrin coat	cellular_component	0.00025301	0.0048167	40	14475	42	19780
GO:0021532	neural tube patterning	biological_process	0.00025332	0.0048167	40	14475	42	19780
GO:0031062	positive regulation of histone methylation	biological_process	0.00025343	0.0048167	40	14475	42	19780
GO:0030517	negative regulation of axon extension	biological_process	0.00025378	0.0048186	40	14475	42	19780
GO:0022029	telencephalon cell migration	biological_process	0.0002547	0.0048313	56	14475	61	19780
GO:0003170	heart valve development	biological_process	0.00025502	0.0048327	56	14475	61	19780
GO:0034284	response to monosaccharide stimulus	biological_process	0.00025566	0.0048401	176	14475	211	19780
GO:0010721	negative regulation of cell development	biological_process	0.00025621	0.0048457	176	14475	211	19780
GO:0035270	endocrine system development	biological_process	0.00026282	0.004966	112	14475	130	19780
GO:0016575	histone deacetylation	biological_process	0.00026393	0.0049821	70	14475	78	19780
GO:0060998	regulation of dendritic spine development	biological_process	0.00026453	0.0049886	70	14475	78	19780
GO:0043903	regulation of symbiosis, encompassing mutualism through parasitism	biological_process	0.00026499	0.0049925	165	14475	197	19780
GO:0043062	extracellular structure organization	biological_process	0.00026595	0.0050058	297	14475	367	19780
GO:0050878	regulation of body fluid levels	biological_process	0.00027273	0.0051283	402	14475	504	19780
GO:0009746	response to hexose stimulus	biological_process	0.00027378	0.0051431	172	14475	206	19780
GO:0044774	mitotic DNA integrity checkpoint	biological_process	0.00027458	0.0051519	83	14475	94	19780
GO:0030203	glycosaminoglycan metabolic process	biological_process	0.00027478	0.0051519	135	14475	159	19780
GO:0009612	response to mechanical stimulus	biological_process	0.00027835	0.0052138	179	14475	215	19780
GO:0055080	cation homeostasis	biological_process	0.00028196	0.0052764	567	14475	721	19780
GO:0021952	central nervous system projection neuron axonogenesis	biological_process	0.00028819	0.0053877	26	14475	26	19780
GO:0030175	filopodium	cellular_component	0.00028916	0.0054007	87	14475	99	19780
GO:0030198	extracellular matrix organization	biological_process	0.00029644	0.0055314	296	14475	366	19780
GO:0006892	post-Golgi vesicle-mediated transport	biological_process	0.00029924	0.0055782	91	14475	104	19780
GO:0002065	columnar/cuboidal epithelial cell differentiation	biological_process	0.00029972	0.0055818	91	14475	104	19780
GO:0003002	regionalization	biological_process	0.00031703	0.0058985	282	14475	348	19780
GO:0014032	neural crest cell development	biological_process	0.0003266	0.0060513	69	14475	77	19780
GO:0006073	cellular glucan metabolic process	biological_process	0.00032664	0.0060513	69	14475	77	19780
GO:0044042	glucan metabolic process	biological_process	0.00032664	0.0060513	69	14475	77	19780
GO:0017053	transcriptional repressor complex	cellular_component	0.00032666	0.0060513	69	14475	77	19780
GO:0000271	polysaccharide biosynthetic process	biological_process	0.0003268	0.0060513	69	14475	77	19780
GO:0006397	mRNA processing	biological_process	0.00034005	0.0062908	435	14475	548	19780
GO:0010976	positive regulation of neuron projection development	biological_process	0.00034105	0.0063033	126	14475	148	19780
GO:0043296	apical junction complex	cellular_component	0.00034145	0.0063046	126	14475	148	19780
GO:0006814	sodium ion transport	biological_process	0.00035052	0.006466	181	14475	218	19780
GO:0071363	cellular response to growth factor stimulus	biological_process	0.00035458	0.0065347	495	14475	627	19780
GO:0033692	cellular polysaccharide biosynthetic process	biological_process	0.00035959	0.0066208	64	14475	71	19780
GO:0018393	internal peptidyl-lysine acetylation	biological_process	0.00036139	0.0066477	137	14475	162	19780
GO:0031400	negative regulation of protein modification process	biological_process	0.00036281	0.0066675	399	14475	501	19780
GO:0014706	striated muscle tissue development	biological_process	0.00036657	0.0067302	415	14475	522	19780
GO:0030326	embryonic limb morphogenesis	biological_process	0.00037022	0.0067843	110	14475	128	19780
GO:0035113	embryonic appendage morphogenesis	biological_process	0.00037022	0.0067843	110	14475	128	19780
GO:0030004	cellular monovalent inorganic cation homeostasis	biological_process	0.00037204	0.0068113	98	14475	113	19780
GO:0030165	PDZ domain binding	molecular_function	0.00038536	0.0070484	77	14475	87	19780
GO:0003007	heart morphogenesis	biological_process	0.00038669	0.0070494	212	14475	258	19780
GO:0019005	SCF ubiquitin ligase complex	cellular_component	0.00038669	0.0070494	59	14475	65	19780
GO:0061001	regulation of dendritic spine morphogenesis	biological_process	0.00038676	0.0070494	44	14475	47	19780
GO:0004879	ligand-activated sequence-specific DNA binding RNA polymerase II transcription factor activity	molecular_function	0.00038686	0.0070494	44	14475	47	19780
GO:0030125	clathrin vesicle coat	cellular_component	0.00039319	0.007158	25	14475	25	19780
GO:0048169	regulation of long-term neuronal synaptic plasticity	biological_process	0.00039401	0.0071608	25	14475	25	19780
GO:0021904	dorsal/ventral neural tube patterning	biological_process	0.00039408	0.0071608	25	14475	25	19780
GO:0001654	eye development	biological_process	0.00039799	0.0072252	290	14475	359	19780
GO:0048545	response to steroid hormone stimulus	biological_process	0.00039981	0.00725	346	14475	432	19780
GO:1901615	organic hydroxy compound metabolic process	biological_process	0.0004001	0.00725	446	14475	563	19780
GO:0005977	glycogen metabolic process	biological_process	0.00040299	0.0072943	68	14475	76	19780
GO:0051057	positive regulation of small GTPase mediated signal transduction	biological_process	0.0004033	0.0072943	68	14475	76	19780
GO:0045739	positive regulation of DNA repair	biological_process	0.0004054	0.0073255	54	14475	59	19780
GO:0000186	activation of MAPKK activity	biological_process	0.00040873	0.0073788	49	14475	53	19780
GO:0044262	cellular carbohydrate metabolic process	biological_process	0.00041123	0.007417	293	14475	363	19780
GO:0005509	calcium ion binding	molecular_function	0.00041701	0.0075143	559	14475	712	19780
GO:0030140	trans-Golgi network transport vesicle	cellular_component	0.00042081	0.0075757	32	14475	33	19780
GO:0000289	nuclear-transcribed mRNA poly(A) tail shortening	biological_process	0.00042124	0.0075766	32	14475	33	19780
GO:0017112	Rab guanyl-nucleotide exchange factor activity	molecular_function	0.00042167	0.0075771	32	14475	33	19780
GO:0010001	glial cell differentiation	biological_process	0.00043169	0.0077501	183	14475	221	19780
GO:0031076	embryonic camera-type eye development	biological_process	0.00043359	0.007777	38	14475	40	19780
GO:0042692	muscle cell differentiation	biological_process	0.00043748	0.0078395	397	14475	499	19780
GO:0061097	regulation of protein tyrosine kinase activity	biological_process	0.00043934	0.0078578	72	14475	81	19780
GO:0008344	adult locomotory behavior	biological_process	0.00043943	0.0078578	72	14475	81	19780
GO:0035023	regulation of Rho protein signal transduction	biological_process	0.00043971	0.0078578	72	14475	81	19780
GO:0044772	mitotic cell cycle phase transition	biological_process	0.00044386	0.0079247	467	14475	591	19780
GO:0043507	positive regulation of JUN kinase activity	biological_process	0.00044614	0.007958	63	14475	70	19780
GO:0007346	regulation of mitotic cell cycle	biological_process	0.0004533	0.0080783	536	14475	682	19780
GO:0006281	DNA repair	biological_process	0.00046606	0.0082956	441	14475	557	19780
GO:0048872	homeostasis of number of cells	biological_process	0.00046634	0.0082956	207	14475	252	19780
GO:0090263	positive regulation of canonical Wnt receptor signaling pathway	biological_process	0.00046828	0.0083224	124	14475	146	19780
GO:0021766	hippocampus development	biological_process	0.00046989	0.0083434	76	14475	86	19780
GO:0030323	respiratory tube development	biological_process	0.00047548	0.0084349	150	14475	179	19780
GO:0044783	G1 DNA damage checkpoint	biological_process	0.0004824	0.0085499	58	14475	64	19780
GO:0051170	nuclear import	biological_process	0.00048513	0.0085905	175	14475	211	19780
GO:1901184	regulation of ERBB signaling pathway	biological_process	0.00049215	0.0087068	80	14475	91	19780
GO:0005777	peroxisome	cellular_component	0.00049532	0.0087471	116	14475	136	19780
GO:0042579	microbody	cellular_component	0.00049532	0.0087471	116	14475	136	19780
GO:0019905	syntaxin binding	molecular_function	0.00049593	0.0087483	67	14475	75	19780
GO:0021954	central nervous system neuron development	biological_process	0.00049629	0.0087483	67	14475	75	19780
GO:0045773	positive regulation of axon extension	biological_process	0.00049732	0.0087584	43	14475	46	19780
GO:0000187	activation of MAPK activity	biological_process	0.0005108	0.0089877	131	14475	155	19780
GO:0070936	protein K48-linked ubiquitination	biological_process	0.00051797	0.0091056	48	14475	52	19780
GO:0050792	regulation of viral process	biological_process	0.00051957	0.0091256	153	14475	183	19780
GO:0005739	mitochondrion	cellular_component	0.00052259	0.0091703	1255	14475	1640	19780
GO:0043524	negative regulation of neuron apoptotic process	biological_process	0.00052979	0.0092883	127	14475	150	19780
GO:0043408	regulation of MAPK cascade	biological_process	0.00053383	0.0093507	590	14475	754	19780
GO:0050660	flavin adenine dinucleotide binding	molecular_function	0.00053766	0.0094021	71	14475	80	19780
GO:0019752	carboxylic acid metabolic process	biological_process	0.00053773	0.0094021	798	14475	1030	19780
GO:0019199	transmembrane receptor protein kinase activity	molecular_function	0.00053899	0.0094156	71	14475	80	19780
GO:0006732	coenzyme metabolic process	biological_process	0.000544	0.0094946	223	14475	273	19780
GO:0004713	protein tyrosine kinase activity	molecular_function	0.00054998	0.0095903	123	14475	145	19780
GO:0022843	voltage-gated cation channel activity	molecular_function	0.00055079	0.0095958	123	14475	145	19780
GO:0000407	pre-autophagosomal structure	cellular_component	0.00055974	0.009729	31	14475	32	19780
GO:0071889	14-3-3 protein binding	molecular_function	0.00055998	0.009729	31	14475	32	19780
GO:0000132	establishment of mitotic spindle orientation	biological_process	0.00056016	0.009729	31	14475	32	19780
GO:0031624	ubiquitin conjugating enzyme binding	molecular_function	0.00056084	0.009729	31	14475	32	19780
GO:0003176	aortic valve development	biological_process	0.00056093	0.009729	31	14475	32	19780
GO:0030201	heparan sulfate proteoglycan metabolic process	biological_process	0.0005615	0.0097302	31	14475	32	19780
GO:0044088	regulation of vacuole organization	biological_process	0.00056489	0.0097802	37	14475	39	19780
GO:0043506	regulation of JUN kinase activity	biological_process	0.00057224	0.0098987	75	14475	85	19780
GO:0072331	signal transduction by p53 class mediator	biological_process	0.00057902	0.010007	219	14475	268	19780
GO:0031646	positive regulation of neurological system process	biological_process	0.00059481	0.010271	130	14475	154	19780
GO:0065002	intracellular protein transmembrane transport	biological_process	0.00060067	0.010363	57	14475	63	19780
GO:0031571	mitotic G1 DNA damage checkpoint	biological_process	0.00060185	0.010374	57	14475	63	19780
GO:0051893	regulation of focal adhesion assembly	biological_process	0.00060407	0.010394	57	14475	63	19780
GO:0090109	regulation of cell-substrate junction assembly	biological_process	0.00060407	0.010394	57	14475	63	19780
GO:0007219	Notch signaling pathway	biological_process	0.0006201	0.01066	159	14475	191	19780
GO:0070585	protein localization to mitochondrion	biological_process	0.00062389	0.010716	87	14475	100	19780
GO:0043010	camera-type eye development	biological_process	0.00064959	0.011147	252	14475	311	19780
GO:0030667	secretory granule membrane	cellular_component	0.00065685	0.011262	235	14475	289	19780
GO:0050679	positive regulation of epithelial cell proliferation	biological_process	0.00066511	0.011394	144	14475	172	19780
GO:0032259	methylation	biological_process	0.00066958	0.01146	295	14475	367	19780
GO:0071806	protein transmembrane transport	biological_process	0.00068035	0.011634	61	14475	68	19780
GO:0030374	ligand-dependent nuclear receptor transcription coactivator activity	molecular_function	0.00068345	0.011677	61	14475	68	19780
GO:0046579	positive regulation of Ras protein signal transduction	biological_process	0.00068434	0.011682	61	14475	68	19780
GO:0046903	secretion	biological_process	0.00068949	0.011759	1297	14475	1698	19780
GO:0006486	protein glycosylation	biological_process	0.00070923	0.012075	231	14475	284	19780
GO:0043413	macromolecule glycosylation	biological_process	0.00070923	0.012075	231	14475	284	19780
GO:0006606	protein import into nucleus	biological_process	0.00071102	0.012084	158	14475	190	19780
GO:0044744	protein targeting to nucleus	biological_process	0.00071102	0.012084	158	14475	190	19780
GO:0060348	bone development	biological_process	0.00071235	0.012096	158	14475	190	19780
GO:0006325	chromatin organization	biological_process	0.00071832	0.012187	623	14475	799	19780
GO:0009791	post-embryonic development	biological_process	0.00072262	0.012249	78	14475	89	19780
GO:0006029	proteoglycan metabolic process	biological_process	0.00072391	0.01226	78	14475	89	19780
GO:0043543	protein acylation	biological_process	0.00072543	0.012275	200	14475	244	19780
GO:0035770	ribonucleoprotein granule	cellular_component	0.00072867	0.01232	147	14475	176	19780
GO:0030324	lung development	biological_process	0.00073061	0.012342	147	14475	176	19780
GO:0031440	regulation of mRNA 3'-end processing	biological_process	0.00073604	0.012423	36	14475	38	19780
GO:0043198	dendritic shaft	cellular_component	0.00073719	0.012431	36	14475	38	19780
GO:2001022	positive regulation of response to DNA damage stimulus	biological_process	0.00074034	0.012474	82	14475	94	19780
GO:0048841	regulation of axon extension involved in axon guidance	biological_process	0.00074628	0.012563	30	14475	31	19780
GO:0034968	histone lysine methylation	biological_process	0.00074863	0.01258	98	14475	114	19780
GO:0044782	cilium organization	biological_process	0.00074889	0.01258	121	14475	143	19780
GO:2001251	negative regulation of chromosome organization	biological_process	0.00074927	0.01258	65	14475	73	19780
GO:0035601	protein deacylation	biological_process	0.00075132	0.012604	86	14475	99	19780
GO:0044459	plasma membrane part	cellular_component	0.00075312	0.012613	2078	14475	2749	19780
0137312,ENSG00000147650,ENSG00000256870,ENSG00000163466,ENSG00000183862,ENSG00000198947,ENSG00000012171,ENSG00000105642,ENSG00000185483,ENSG00000120063,ENSG00000137070,ENSG00000074771,ENSG00000143543,ENSG00000065989,ENSG00000007402,ENSG00000142583,ENSG00000136856,ENSG00000211895,ENSG00000059769,ENSG00000157445,ENSG00000138834,ENSG00000111052,ENSG00000134215,ENSG00000185737,ENSG00000090659,ENSG000…
GO:0034708	methyltransferase complex	cellular_component	0.00075333	0.012613	94	14475	109	19780
GO:0043666	regulation of phosphoprotein phosphatase activity	biological_process	0.00075382	0.012613	94	14475	109	19780
GO:0048709	oligodendrocyte differentiation	biological_process	0.00075622	0.012642	90	14475	104	19780
GO:0006022	aminoglycan metabolic process	biological_process	0.00076983	0.012859	143	14475	171	19780
GO:0007623	circadian rhythm	biological_process	0.0007815	0.013036	175	14475	212	19780
GO:0045785	positive regulation of cell adhesion	biological_process	0.00078178	0.013036	182	14475	221	19780
GO:0032970	regulation of actin filament-based process	biological_process	0.00079823	0.013299	326	14475	408	19780
GO:2000779	regulation of double-strand break repair	biological_process	0.00080293	0.013366	69	14475	78	19780
GO:0048646	anatomical structure formation involved in morphogenesis	biological_process	0.00081032	0.013477	918	14475	1192	19780
GO:2001222	regulation of neuron migration	biological_process	0.00082169	0.013655	41	14475	44	19780
GO:0042383	sarcolemma	cellular_component	0.0008283	0.013753	109	14475	128	19780
GO:0072665	protein localization to vacuole	biological_process	0.0008351	0.013854	46	14475	50	19780
GO:0008328	ionotropic glutamate receptor complex	cellular_component	0.00083648	0.013865	46	14475	50	19780
GO:0055037	recycling endosome	cellular_component	0.00084035	0.013917	146	14475	175	19780
GO:0000123	histone acetyltransferase complex	cellular_component	0.00084299	0.013949	73	14475	83	19780
GO:0035591	signaling adaptor activity	molecular_function	0.00087308	0.014435	77	14475	88	19780
GO:0060041	retina development in camera-type eye	biological_process	0.00087563	0.014465	120	14475	142	19780
GO:0018107	peptidyl-threonine phosphorylation	biological_process	0.00088611	0.014623	97	14475	113	19780
GO:0072655	establishment of protein localization to mitochondrion	biological_process	0.00088672	0.014623	81	14475	93	19780
GO:0003723	RNA binding	molecular_function	0.00089091	0.01468	1289	14475	1689	19780
GO:0030330	DNA damage response, signal transduction by p53 class mediator	biological_process	0.00089465	0.014729	93	14475	108	19780
GO:0005262	calcium channel activity	molecular_function	0.00089871	0.014783	93	14475	108	19780
GO:0004725	protein tyrosine phosphatase activity	molecular_function	0.00090252	0.014833	89	14475	103	19780
GO:0019003	GDP binding	molecular_function	0.00091736	0.015063	64	14475	72	19780
GO:0072395	signal transduction involved in cell cycle checkpoint	biological_process	0.00091806	0.015063	64	14475	72	19780
GO:0043647	inositol phosphate metabolic process	biological_process	0.00092075	0.015095	64	14475	72	19780
GO:0007249	I-kappaB kinase/NF-kappaB cascade	biological_process	0.00092811	0.015202	232	14475	286	19780
GO:0051090	regulation of sequence-specific DNA binding transcription factor activity	biological_process	0.00093139	0.015243	347	14475	436	19780
GO:0009799	specification of symmetry	biological_process	0.00094258	0.015413	112	14475	132	19780
GO:0031334	positive regulation of protein complex assembly	biological_process	0.00095466	0.015598	208	14475	255	19780
GO:0044390	small protein conjugating enzyme binding	molecular_function	0.00095892	0.015654	35	14475	37	19780
GO:0002521	leukocyte differentiation	biological_process	0.00096166	0.015686	420	14475	532	19780
GO:0055082	cellular chemical homeostasis	biological_process	0.00097482	0.015887	631	14475	811	19780
GO:0043900	regulation of multi-organism process	biological_process	0.00097616	0.015896	288	14475	359	19780
GO:0043434	response to peptide hormone stimulus	biological_process	0.00097995	0.015944	340	14475	427	19780
GO:0045786	negative regulation of cell cycle	biological_process	0.00098522	0.016016	356	14475	448	19780
GO:0008565	protein transporter activity	molecular_function	0.00098815	0.016051	29	14475	30	19780
GO:0044295	axonal growth cone	cellular_component	0.00099037	0.016073	29	14475	30	19780
GO:0006144	purine nucleobase metabolic process	biological_process	0.0010077	0.016322	22	14475	22	19780
GO:0015813	L-glutamate transport	biological_process	0.0010089	0.016322	22	14475	22	19780
GO:0031258	lamellipodium membrane	cellular_component	0.0010093	0.016322	22	14475	22	19780
GO:0030178	negative regulation of Wnt receptor signaling pathway	biological_process	0.0010096	0.016322	180	14475	219	19780
GO:0050321	tau-protein kinase activity	molecular_function	0.0010103	0.016322	22	14475	22	19780
GO:0045931	positive regulation of mitotic cell cycle	biological_process	0.0010115	0.016322	50	14475	55	19780
GO:0030073	insulin secretion	biological_process	0.0010116	0.016322	180	14475	219	19780
GO:0060993	kidney morphogenesis	biological_process	0.0010136	0.016323	50	14475	55	19780
GO:0035904	aorta development	biological_process	0.0010138	0.016323	50	14475	55	19780
GO:0001558	regulation of cell growth	biological_process	0.0010142	0.016323	317	14475	397	19780
GO:0019903	protein phosphatase binding	molecular_function	0.00102	0.016403	119	14475	141	19780
GO:0051298	centrosome duplication	biological_process	0.0010424	0.01675	59	14475	66	19780
GO:0051453	regulation of intracellular pH	biological_process	0.0010502	0.016857	76	14475	87	19780
GO:0022824	transmitter-gated ion channel activity	molecular_function	0.0010525	0.016857	40	14475	43	19780
GO:0022835	transmitter-gated channel activity	molecular_function	0.0010525	0.016857	40	14475	43	19780
GO:0051262	protein tetramerization	biological_process	0.0010525	0.016857	76	14475	87	19780
GO:0030850	prostate gland development	biological_process	0.0010584	0.016935	45	14475	49	19780
GO:0051018	protein kinase A binding	molecular_function	0.0010591	0.016935	45	14475	49	19780
GO:0050796	regulation of insulin secretion	biological_process	0.0010688	0.017069	155	14475	187	19780
GO:0031234	extrinsic to internal side of plasma membrane	cellular_component	0.0010693	0.017069	80	14475	92	19780
GO:0006885	regulation of pH	biological_process	0.0010725	0.017106	88	14475	102	19780
GO:0001708	cell fate specification	biological_process	0.0010758	0.017144	88	14475	102	19780
GO:0031124	mRNA 3'-end processing	biological_process	0.0011007	0.017514	111	14475	131	19780
GO:0051924	regulation of calcium ion transport	biological_process	0.0011007	0.017514	200	14475	245	19780
GO:0009855	determination of bilateral symmetry	biological_process	0.001103	0.017535	111	14475	131	19780
GO:0030098	lymphocyte differentiation	biological_process	0.001112	0.017665	290	14475	362	19780
GO:0072401	signal transduction involved in DNA integrity checkpoint	biological_process	0.0011246	0.017835	63	14475	71	19780
GO:0072422	signal transduction involved in DNA damage checkpoint	biological_process	0.0011246	0.017835	63	14475	71	19780
GO:0048871	multicellular organismal homeostasis	biological_process	0.0011272	0.017861	247	14475	306	19780
GO:0010810	regulation of cell-substrate adhesion	biological_process	0.0011484	0.018183	172	14475	209	19780
GO:0061448	connective tissue development	biological_process	0.0011513	0.018214	220	14475	271	19780
GO:0030705	cytoskeleton-dependent intracellular transport	biological_process	0.0011942	0.018878	129	14475	154	19780
GO:0008219	cell death	biological_process	0.001209	0.01908	1710	14475	2257	19780
GO:0016265	death	biological_process	0.001209	0.01908	1710	14475	2257	19780
GO:0006473	protein acetylation	biological_process	0.0012238	0.019297	168	14475	204	19780
GO:0046683	response to organophosphorus	biological_process	0.0012383	0.019511	114	14475	135	19780
GO:0003279	cardiac septum development	biological_process	0.0012422	0.019556	95	14475	111	19780
GO:0040001	establishment of mitotic spindle localization	biological_process	0.0012464	0.019596	34	14475	36	19780
GO:0046636	negative regulation of alpha-beta T cell activation	biological_process	0.0012469	0.019596	34	14475	36	19780
GO:0005310	dicarboxylic acid transmembrane transporter activity	molecular_function	0.0012477	0.019596	34	14475	36	19780
GO:0006903	vesicle targeting	biological_process	0.0012655	0.019837	75	14475	86	19780
GO:0042058	regulation of epidermal growth factor receptor signaling pathway	biological_process	0.0012659	0.019837	75	14475	86	19780
GO:0015179	L-amino acid transmembrane transporter activity	molecular_function	0.0012662	0.019837	49	14475	54	19780
GO:0003382	epithelial cell morphogenesis	biological_process	0.0012686	0.019859	49	14475	54	19780
GO:0008284	positive regulation of cell proliferation	biological_process	0.0012832	0.020064	703	14475	908	19780
GO:0005793	endoplasmic reticulum-Golgi intermediate compartment	cellular_component	0.0012843	0.020064	110	14475	130	19780
GO:0001656	metanephros development	biological_process	0.0012848	0.020064	79	14475	91	19780
GO:0070482	response to oxygen levels	biological_process	0.0012892	0.020118	308	14475	386	19780
GO:0097306	cellular response to alcohol	biological_process	0.0013182	0.020553	121	14475	144	19780
GO:0042886	amide transport	biological_process	0.0013491	0.021015	242	14475	300	19780
GO:0044723	single-organism carbohydrate metabolic process	biological_process	0.00135	0.021015	562	14475	721	19780
GO:0010563	negative regulation of phosphorus metabolic process	biological_process	0.0013648	0.021212	330	14475	415	19780
GO:0045936	negative regulation of phosphate metabolic process	biological_process	0.0013648	0.021212	330	14475	415	19780
GO:0045732	positive regulation of protein catabolic process	biological_process	0.0013782	0.021401	146	14475	176	19780
GO:0004721	phosphoprotein phosphatase activity	molecular_function	0.0013792	0.021401	146	14475	176	19780
GO:0048562	embryonic organ morphogenesis	biological_process	0.0013986	0.021685	245	14475	304	19780
GO:0050673	epithelial cell proliferation	biological_process	0.0014266	0.022101	294	14475	368	19780
GO:0018212	peptidyl-tyrosine modification	biological_process	0.0014278	0.022103	294	14475	368	19780
GO:0000118	histone deacetylase complex	cellular_component	0.0014402	0.022277	53	14475	59	19780
GO:0005057	receptor signaling protein activity	molecular_function	0.0014423	0.022292	53	14475	59	19780
GO:0030433	ER-associated protein catabolic process	biological_process	0.0014461	0.022333	66	14475	75	19780
GO:0072659	protein localization to plasma membrane	biological_process	0.0014529	0.02242	124	14475	148	19780
GO:0017137	Rab GTPase binding	molecular_function	0.0014547	0.02243	124	14475	148	19780
GO:0032388	positive regulation of intracellular transport	biological_process	0.0014665	0.022594	177	14475	216	19780
GO:0032940	secretion by cell	biological_process	0.0014821	0.022816	1194	14475	1565	19780
GO:0032508	DNA duplex unwinding	biological_process	0.0014949	0.022995	90	14475	105	19780
GO:0022612	gland morphogenesis	biological_process	0.0014964	0.022999	90	14475	105	19780
GO:0022832	voltage-gated channel activity	molecular_function	0.001499	0.023021	156	14475	189	19780
GO:0070160	occluding junction	cellular_component	0.001505	0.023096	109	14475	129	19780
GO:0017156	calcium ion-dependent exocytosis	biological_process	0.0015241	0.023371	74	14475	85	19780
GO:0034637	cellular carbohydrate biosynthetic process	biological_process	0.0015254	0.023372	74	14475	85	19780
GO:0005814	centriole	cellular_component	0.0015274	0.023384	120	14475	143	19780
GO:0048705	skeletal system morphogenesis	biological_process	0.0015303	0.02341	204	14475	251	19780
GO:0042326	negative regulation of phosphorylation	biological_process	0.0015342	0.023452	290	14475	363	19780
GO:1902115	regulation of organelle assembly	biological_process	0.001563	0.023872	105	14475	124	19780
GO:0034394	protein localization to cell surface	biological_process	0.0015787	0.024093	57	14475	64	19780
GO:0032835	glomerulus development	biological_process	0.0015813	0.024114	57	14475	64	19780
GO:0015081	sodium ion transmembrane transporter activity	molecular_function	0.0015968	0.024331	127	14475	152	19780
GO:0005929	cilium	cellular_component	0.0016012	0.024379	467	14475	596	19780
GO:0051091	positive regulation of sequence-specific DNA binding transcription factor activity	biological_process	0.0016089	0.024477	217	14475	268	19780
GO:0033144	negative regulation of intracellular steroid hormone receptor signaling pathway	biological_process	0.0016184	0.024602	33	14475	35	19780
GO:0097386	glial cell projection	cellular_component	0.0016199	0.024607	33	14475	35	19780
GO:0043410	positive regulation of MAPK cascade	biological_process	0.0016425	0.024931	423	14475	538	19780
GO:0006790	sulfur compound metabolic process	biological_process	0.0016644	0.025242	210	14475	259	19780
GO:0035567	non-canonical Wnt receptor signaling pathway	biological_process	0.0016763	0.025403	123	14475	147	19780
GO:0046943	carboxylic acid transmembrane transporter activity	molecular_function	0.0016792	0.025427	123	14475	147	19780
GO:0031396	regulation of protein ubiquitination	biological_process	0.0016813	0.025439	169	14475	206	19780
GO:0007528	neuromuscular junction development	biological_process	0.0016921	0.025583	43	14475	47	19780
GO:2001233	regulation of apoptotic signaling pathway	biological_process	0.001694	0.025586	318	14475	400	19780
GO:0008514	organic anion transmembrane transporter activity	molecular_function	0.0016949	0.025586	148	14475	179	19780
GO:0090090	negative regulation of canonical Wnt receptor signaling pathway	biological_process	0.0016983	0.025617	155	14475	188	19780
GO:0010817	regulation of hormone levels	biological_process	0.001703	0.025668	410	14475	521	19780
GO:0005244	voltage-gated ion channel activity	molecular_function	0.0017067	0.025703	155	14475	188	19780
GO:0072348	sulfur compound transport	biological_process	0.0017212	0.02588	38	14475	41	19780
GO:0001101	response to acid	biological_process	0.0017224	0.02588	93	14475	109	19780
GO:0043200	response to amino acid stimulus	biological_process	0.0017224	0.02588	93	14475	109	19780
GO:0032392	DNA geometric change	biological_process	0.0017248	0.025897	93	14475	109	19780
GO:0003180	aortic valve morphogenesis	biological_process	0.0017416	0.026108	27	14475	28	19780
GO:0048668	collateral sprouting	biological_process	0.0017416	0.026108	27	14475	28	19780
GO:0000793	condensed chromosome	cellular_component	0.0017479	0.026183	179	14475	219	19780
GO:0016811	hydrolase activity, acting on carbon-nitrogen (but not peptide) bonds, in linear amides	molecular_function	0.0017533	0.026243	65	14475	74	19780
GO:0035019	somatic stem cell maintenance	biological_process	0.0017579	0.026292	65	14475	74	19780
GO:0017048	Rho GTPase binding	molecular_function	0.0017692	0.026441	89	14475	104	19780
GO:0009416	response to light stimulus	biological_process	0.0017767	0.026531	246	14475	306	19780
GO:0045182	translation regulator activity	molecular_function	0.0017827	0.026601	52	14475	58	19780
GO:0009914	hormone transport	biological_process	0.0018055	0.026904	259	14475	323	19780
GO:0031503	protein complex localization	biological_process	0.0018058	0.026904	69	14475	79	19780
GO:0043623	cellular protein complex assembly	biological_process	0.0018172	0.027054	524	14475	672	19780
GO:0007613	memory	biological_process	0.001827	0.027178	104	14475	123	19780
GO:0008276	protein methyltransferase activity	molecular_function	0.0018306	0.027211	73	14475	84	19780
GO:0005342	organic acid transmembrane transporter activity	molecular_function	0.0018364	0.027259	126	14475	151	19780
GO:2000177	regulation of neural precursor cell proliferation	biological_process	0.0018376	0.027259	77	14475	89	19780
GO:0006112	energy reserve metabolic process	biological_process	0.001838	0.027259	77	14475	89	19780
GO:0010970	microtubule-based transport	biological_process	0.0018569	0.027517	115	14475	137	19780
GO:0005770	late endosome	cellular_component	0.0018663	0.027637	219	14475	271	19780
GO:0030902	hindbrain development	biological_process	0.001887	0.027871	133	14475	160	19780
GO:0016082	synaptic vesicle priming	biological_process	0.0018907	0.027871	20	14475	20	19780
GO:1900151	regulation of nuclear-transcribed mRNA catabolic process, deadenylation-dependent decay	biological_process	0.0018907	0.027871	20	14475	20	19780
GO:0022038	corpus callosum development	biological_process	0.0018912	0.027871	20	14475	20	19780
GO:0042493	response to drug	biological_process	0.0018917	0.027871	336	14475	424	19780
GO:0032495	response to muramyl dipeptide	biological_process	0.0018919	0.027871	20	14475	20	19780
GO:0070935	3'-UTR-mediated mRNA stabilization	biological_process	0.0018922	0.027871	20	14475	20	19780
GO:0031290	retinal ganglion cell axon guidance	biological_process	0.0018939	0.027876	20	14475	20	19780
GO:0001952	regulation of cell-matrix adhesion	biological_process	0.0019007	0.027955	100	14475	118	19780
GO:0018108	peptidyl-tyrosine phosphorylation	biological_process	0.0019045	0.027988	291	14475	365	19780
GO:0016741	transferase activity, transferring one-carbon groups	molecular_function	0.0019328	0.028383	185	14475	227	19780
GO:0001738	morphogenesis of a polarized epithelium	biological_process	0.0019351	0.028396	122	14475	146	19780
GO:0048645	organ formation	biological_process	0.0019415	0.028453	56	14475	63	19780
GO:0030166	proteoglycan biosynthetic process	biological_process	0.001942	0.028453	56	14475	63	19780
GO:0042752	regulation of circadian rhythm	biological_process	0.0019677	0.028809	96	14475	113	19780
GO:0060688	regulation of morphogenesis of a branching structure	biological_process	0.0019785	0.028909	47	14475	52	19780
GO:0003179	heart valve morphogenesis	biological_process	0.001979	0.028909	47	14475	52	19780
GO:0021545	cranial nerve development	biological_process	0.001979	0.028909	47	14475	52	19780
GO:2001234	negative regulation of apoptotic signaling pathway	biological_process	0.0020027	0.029233	171	14475	209	19780
GO:0007178	transmembrane receptor protein serine/threonine kinase signaling pathway	biological_process	0.0020058	0.029256	284	14475	356	19780
GO:0032507	maintenance of protein location in cell	biological_process	0.0020423	0.029766	118	14475	141	19780
GO:0033628	regulation of cell adhesion mediated by integrin	biological_process	0.0020507	0.029857	60	14475	68	19780
GO:0008094	DNA-dependent ATPase activity	molecular_function	0.0020516	0.029857	60	14475	68	19780
GO:0044704	single-organism reproductive behavior	biological_process	0.0020538	0.029866	60	14475	68	19780
GO:0005525	GTP binding	molecular_function	0.0020669	0.030035	303	14475	381	19780
GO:0006873	cellular ion homeostasis	biological_process	0.0020757	0.030141	513	14475	658	19780
GO:0019076	viral release from host cell	biological_process	0.0020981	0.030434	32	14475	34	19780
GO:0015804	neutral amino acid transport	biological_process	0.0020996	0.030434	32	14475	34	19780
GO:0048566	embryonic digestive tract development	biological_process	0.0021006	0.030434	32	14475	34	19780
GO:0032813	tumor necrosis factor receptor superfamily binding	molecular_function	0.0021263	0.030724	42	14475	46	19780
GO:0021795	cerebral cortex cell migration	biological_process	0.0021284	0.030724	42	14475	46	19780
GO:0051293	establishment of spindle localization	biological_process	0.0021285	0.030724	42	14475	46	19780
GO:0061180	mammary gland epithelium development	biological_process	0.0021297	0.030724	64	14475	73	19780
GO:0033077	T cell differentiation in thymus	biological_process	0.0021313	0.030724	64	14475	73	19780
GO:0070304	positive regulation of stress-activated protein kinase signaling cascade	biological_process	0.0021317	0.030724	103	14475	122	19780
GO:0002063	chondrocyte development	biological_process	0.0021328	0.030724	42	14475	46	19780
GO:0007368	determination of left/right symmetry	biological_process	0.0021333	0.030724	103	14475	122	19780
GO:0007059	chromosome segregation	biological_process	0.0021396	0.030793	201	14475	248	19780
GO:0045995	regulation of embryonic development	biological_process	0.0021536	0.030971	114	14475	136	19780
GO:0030641	regulation of cellular pH	biological_process	0.0021669	0.03114	80	14475	93	19780
GO:0006984	ER-nucleus signaling pathway	biological_process	0.0021716	0.031183	68	14475	78	19780
GO:0045494	photoreceptor cell maintenance	biological_process	0.0021944	0.031473	37	14475	40	19780
GO:0051569	regulation of histone H3-K4 methylation	biological_process	0.002195	0.031473	37	14475	40	19780
GO:0072413	signal transduction involved in mitotic cell cycle checkpoint	biological_process	0.0021994	0.031489	51	14475	57	19780
GO:0072431	signal transduction involved in mitotic G1 DNA damage checkpoint	biological_process	0.0021994	0.031489	51	14475	57	19780
GO:0035577	azurophil granule membrane	cellular_component	0.0022024	0.031491	51	14475	57	19780
GO:0007029	endoplasmic reticulum organization	biological_process	0.0022027	0.031491	51	14475	57	19780
GO:0031345	negative regulation of cell projection organization	biological_process	0.0022051	0.031502	146	14475	177	19780
GO:0008168	methyltransferase activity	molecular_function	0.0022239	0.031747	177	14475	217	19780
GO:0044707	single-multicellular organism process	biological_process	0.002226	0.031753	5830	14475	7856	19780
0034152,ENSG00000108344,ENSG00000161270,ENSG00000248905,ENSG00000036530,ENSG00000175793,ENSG00000106991,ENSG00000183763,ENSG00000164307,ENSG00000121858,ENSG00000187068,ENSG00000072210,ENSG00000104953,ENSG00000101190,ENSG00000173744,ENSG00000135046,ENSG00000134202,ENSG00000179388,ENSG00000087245,ENSG00000187840,ENSG00000087586,ENSG00000109917,ENSG00000162078,ENSG00000144596,ENSG00000119669,ENSG000…
ENSG00000175879,ENSG00000189292,ENSG00000135750,ENSG00000157227,ENSG00000213949,ENSG00000185792,ENSG00000145730,ENSG00000140092,ENSG00000171862,ENSG00000128713,ENSG00000197467,ENSG00000164600,ENSG00000123342,ENSG00000117298,ENSG00000172058,ENSG00000166073,ENSG00000213523,ENSG00000197375,ENSG00000075239,ENSG00000171786,ENSG00000108946,ENSG00000283663,ENSG00000102554,ENSG00000138336,ENSG00000165806…
GO:0000280	nuclear division	biological_process	0.0022345	0.031828	214	14475	265	19780
GO:0007067	mitosis	biological_process	0.0022345	0.031828	214	14475	265	19780
GO:0050806	positive regulation of synaptic transmission	biological_process	0.0022618	0.032194	110	14475	131	19780
GO:0019001	guanyl nucleotide binding	molecular_function	0.0022698	0.03226	318	14475	401	19780
GO:0032561	guanyl ribonucleotide binding	molecular_function	0.0022698	0.03226	318	14475	401	19780
GO:0042127	regulation of cell proliferation	biological_process	0.0022734	0.032288	1270	14475	1670	19780
GO:0007176	regulation of epidermal growth factor-activated receptor activity	biological_process	0.0023013	0.032618	26	14475	27	19780
GO:0043325	phosphatidylinositol-3,4-bisphosphate binding	molecular_function	0.0023026	0.032618	26	14475	27	19780
GO:0010971	positive regulation of G2/M transition of mitotic cell cycle	biological_process	0.0023032	0.032618	26	14475	27	19780
GO:0042974	retinoic acid receptor binding	molecular_function	0.002306	0.032618	26	14475	27	19780
GO:0022011	myelination in peripheral nervous system	biological_process	0.0023067	0.032618	26	14475	27	19780
GO:0032292	peripheral nervous system axon ensheathment	biological_process	0.0023067	0.032618	26	14475	27	19780
GO:0051261	protein depolymerization	biological_process	0.002309	0.032626	95	14475	112	19780
GO:0006944	cellular membrane fusion	biological_process	0.0023541	0.03324	117	14475	140	19780
GO:0042552	myelination	biological_process	0.002363	0.033341	117	14475	140	19780
GO:0071229	cellular response to acid	biological_process	0.0023753	0.033466	55	14475	62	19780
GO:0071230	cellular response to amino acid stimulus	biological_process	0.0023753	0.033466	55	14475	62	19780
GO:2000648	positive regulation of stem cell proliferation	biological_process	0.0023808	0.033519	55	14475	62	19780
GO:0071156	regulation of cell cycle arrest	biological_process	0.0023826	0.033521	91	14475	107	19780
GO:0021700	developmental maturation	biological_process	0.002405	0.033811	220	14475	273	19780
GO:0001085	RNA polymerase II transcription factor binding	molecular_function	0.0024349	0.034206	124	14475	149	19780
GO:0031648	protein destabilization	biological_process	0.0024599	0.034532	46	14475	51	19780
GO:0051653	spindle localization	biological_process	0.0024616	0.034532	46	14475	51	19780
GO:0042054	histone methyltransferase activity	molecular_function	0.0024646	0.034549	46	14475	51	19780
GO:0061005	cell differentiation involved in kidney development	biological_process	0.0024664	0.034549	46	14475	51	19780
GO:0019898	extrinsic to membrane	cellular_component	0.0024934	0.034893	203	14475	251	19780
GO:0043967	histone H4 acetylation	biological_process	0.0024955	0.034893	59	14475	67	19780
GO:0042623	ATPase activity, coupled	molecular_function	0.0024963	0.034893	203	14475	251	19780
GO:0043473	pigmentation	biological_process	0.0025228	0.035237	83	14475	97	19780
GO:0003924	GTPase activity	molecular_function	0.0025557	0.035671	262	14475	328	19780
GO:1901655	cellular response to ketone	biological_process	0.0025777	0.035952	63	14475	72	19780
GO:0044342	type B pancreatic cell proliferation	biological_process	0.0025859	0.035996	19	14475	19	19780
GO:0035728	response to hepatocyte growth factor stimulus	biological_process	0.0025875	0.035996	19	14475	19	19780
GO:0071539	protein localization to centrosome	biological_process	0.0025877	0.035996	19	14475	19	19780
GO:0016780	phosphotransferase activity, for other substituted phosphate groups	molecular_function	0.0025882	0.035996	19	14475	19	19780
GO:0042826	histone deacetylase binding	molecular_function	0.0025937	0.036047	98	14475	116	19780
GO:0030139	endocytic vesicle	cellular_component	0.0026001	0.036109	239	14475	298	19780
GO:0050678	regulation of epithelial cell proliferation	biological_process	0.0026216	0.036374	252	14475	315	19780
GO:0071158	positive regulation of cell cycle arrest	biological_process	0.0026229	0.036374	71	14475	82	19780
GO:0015833	peptide transport	biological_process	0.0026445	0.036648	229	14475	285	19780
GO:0001933	negative regulation of protein phosphorylation	biological_process	0.0026627	0.036874	281	14475	353	19780
GO:0051259	protein oligomerization	biological_process	0.0026679	0.036919	189	14475	233	19780
GO:2000021	regulation of ion homeostasis	biological_process	0.0026731	0.036965	219	14475	272	19780
GO:0070925	organelle assembly	biological_process	0.002698	0.037283	398	14475	507	19780
GO:0001666	response to hypoxia	biological_process	0.0027116	0.037439	284	14475	357	19780
GO:0006977	DNA damage response, signal transduction by p53 class mediator resulting in cell cycle arrest	biological_process	0.0027136	0.037439	50	14475	56	19780
GO:2000758	positive regulation of peptidyl-lysine acetylation	biological_process	0.0027186	0.037439	31	14475	33	19780
GO:0046605	regulation of centrosome cycle	biological_process	0.00272	0.037439	50	14475	56	19780
GO:0090316	positive regulation of intracellular protein transport	biological_process	0.0027202	0.037439	116	14475	139	19780
GO:0003338	metanephros morphogenesis	biological_process	0.0027219	0.037439	31	14475	33	19780
GO:0031526	brush border membrane	cellular_component	0.0027228	0.037439	50	14475	56	19780
GO:0035725	sodium ion transmembrane transport	biological_process	0.0027249	0.037439	116	14475	139	19780
GO:0042330	taxis	biological_process	0.0027266	0.037439	500	14475	642	19780
GO:0007034	vacuolar transport	biological_process	0.0027545	0.037795	105	14475	125	19780
GO:0005923	tight junction	cellular_component	0.0027583	0.03782	105	14475	125	19780
GO:0008286	insulin receptor signaling pathway	biological_process	0.0027905	0.038236	123	14475	148	19780
GO:0072666	establishment of protein localization to vacuole	biological_process	0.002795	0.038243	36	14475	39	19780
GO:0045880	positive regulation of smoothened signaling pathway	biological_process	0.002795	0.038243	36	14475	39	19780
GO:0035329	hippo signaling cascade	biological_process	0.0027976	0.038252	36	14475	39	19780
GO:0007599	hemostasis	biological_process	0.0028028	0.038296	274	14475	344	19780
GO:0043487	regulation of RNA stability	biological_process	0.0028254	0.038578	151	14475	184	19780
GO:0005875	microtubule associated complex	cellular_component	0.0028343	0.038672	130	14475	157	19780
GO:0007162	negative regulation of cell adhesion	biological_process	0.0028555	0.038934	137	14475	166	19780
GO:0034703	cation channel complex	cellular_component	0.0028582	0.038943	144	14475	175	19780
GO:0072594	establishment of protein localization to organelle	biological_process	0.0028668	0.039033	264	14475	331	19780
GO:0032874	positive regulation of stress-activated MAPK cascade	biological_process	0.0028906	0.03933	101	14475	120	19780
GO:0018958	phenol-containing compound metabolic process	biological_process	0.0028955	0.039358	86	14475	101	19780
GO:0046879	hormone secretion	biological_process	0.0028967	0.039358	251	14475	314	19780
GO:0035249	synaptic transmission, glutamatergic	biological_process	0.0029035	0.039422	86	14475	101	19780
GO:2000756	regulation of peptidyl-lysine acetylation	biological_process	0.0029084	0.039461	54	14475	61	19780
GO:0008380	RNA splicing	biological_process	0.0029129	0.039495	350	14475	444	19780
GO:0090068	positive regulation of cell cycle process	biological_process	0.0029623	0.040117	218	14475	271	19780
GO:0007272	ensheathment of neurons	biological_process	0.002965	0.040117	119	14475	143	19780
GO:0008366	axon ensheathment	biological_process	0.002965	0.040117	119	14475	143	19780
GO:0006906	vesicle fusion	biological_process	0.0029792	0.040281	82	14475	96	19780
GO:0008081	phosphoric diester hydrolase activity	molecular_function	0.0029845	0.040325	82	14475	96	19780
GO:0045596	negative regulation of cell differentiation	biological_process	0.0029921	0.0404	581	14475	750	19780
GO:0007596	blood coagulation	biological_process	0.0030155	0.040688	270	14475	339	19780
GO:0001650	fibrillar center	cellular_component	0.0030325	0.040888	108	14475	129	19780
GO:0002068	glandular epithelial cell development	biological_process	0.0030472	0.041058	25	14475	26	19780
GO:0015012	heparan sulfate proteoglycan biosynthetic process	biological_process	0.0030517	0.041062	25	14475	26	19780
GO:0004709	MAP kinase kinase kinase activity	molecular_function	0.0030517	0.041062	25	14475	26	19780
GO:0043209	myelin sheath	cellular_component	0.0030572	0.041107	45	14475	50	19780
GO:0002011	morphogenesis of an epithelial sheet	biological_process	0.0030631	0.041135	45	14475	50	19780
GO:0023014	signal transduction by phosphorylation	biological_process	0.0030645	0.041135	45	14475	50	19780
GO:0048546	digestive tract morphogenesis	biological_process	0.0030656	0.041135	45	14475	50	19780
GO:0070085	glycosylation	biological_process	0.0031008	0.041578	234	14475	292	19780
GO:0033116	endoplasmic reticulum-Golgi intermediate compartment membrane	cellular_component	0.0031043	0.041596	62	14475	71	19780
GO:0003013	circulatory system process	biological_process	0.003111	0.041658	390	14475	497	19780
GO:0060840	artery development	biological_process	0.003116	0.041696	74	14475	86	19780
GO:0000380	alternative mRNA splicing, via spliceosome	biological_process	0.0031403	0.041964	70	14475	81	19780
GO:0006935	chemotaxis	biological_process	0.0031418	0.041964	498	14475	640	19780
GO:0005901	caveola	cellular_component	0.0031425	0.041964	70	14475	81	19780
GO:0003678	DNA helicase activity	molecular_function	0.0031463	0.041986	66	14475	76	19780
GO:0072073	kidney epithelium development	biological_process	0.0031497	0.042003	66	14475	76	19780
GO:0019216	regulation of lipid metabolic process	biological_process	0.0031521	0.042006	327	14475	414	19780
GO:0007369	gastrulation	biological_process	0.0031648	0.042146	157	14475	192	19780
GO:0002790	peptide secretion	biological_process	0.0031962	0.042535	214	14475	266	19780
GO:0000922	spindle pole	cellular_component	0.0032483	0.043199	136	14475	165	19780
GO:0016044	cellular membrane organization	biological_process	0.0032805	0.043597	697	14475	905	19780
GO:0008593	regulation of Notch signaling pathway	biological_process	0.0032878	0.043664	89	14475	105	19780
GO:0016779	nucleotidyltransferase activity	molecular_function	0.003312	0.043955	111	14475	133	19780
GO:0016757	transferase activity, transferring glycosyl groups	molecular_function	0.0033408	0.044308	230	14475	287	19780
GO:0031529	ruffle organization	biological_process	0.0033476	0.044323	49	14475	55	19780
GO:0035065	regulation of histone acetylation	biological_process	0.0033495	0.044323	49	14475	55	19780
GO:1900449	regulation of glutamate receptor signaling pathway	biological_process	0.0033529	0.044323	49	14475	55	19780
GO:0030042	actin filament depolymerization	biological_process	0.0033532	0.044323	49	14475	55	19780
GO:0050885	neuromuscular process controlling balance	biological_process	0.0033533	0.044323	49	14475	55	19780
GO:0008287	protein serine/threonine phosphatase complex	cellular_component	0.0033626	0.044415	40	14475	44	19780
GO:0002067	glandular epithelial cell differentiation	biological_process	0.0033652	0.04442	40	14475	44	19780
GO:0006261	DNA-dependent DNA replication	biological_process	0.0033985	0.044775	118	14475	142	19780
GO:0044438	microbody part	cellular_component	0.0033991	0.044775	85	14475	100	19780
GO:0044439	peroxisomal part	cellular_component	0.0033991	0.044775	85	14475	100	19780
GO:0030217	T cell differentiation	biological_process	0.003461	0.045561	200	14475	248	19780
GO:1901987	regulation of cell cycle phase transition	biological_process	0.0034779	0.045751	401	14475	512	19780
GO:0051015	actin filament binding	molecular_function	0.0034935	0.0459	163	14475	200	19780
GO:0033632	regulation of cell-cell adhesion mediated by integrin	biological_process	0.0035089	0.0459	30	14475	32	19780
GO:0005164	tumor necrosis factor receptor binding	molecular_function	0.0035096	0.0459	30	14475	32	19780
GO:0031572	G2 DNA damage checkpoint	biological_process	0.0035131	0.0459	30	14475	32	19780
GO:0032839	dendrite cytoplasm	cellular_component	0.0035132	0.0459	30	14475	32	19780
GO:0038128	ERBB2 signaling pathway	biological_process	0.0035138	0.0459	30	14475	32	19780
GO:0007274	neuromuscular synaptic transmission	biological_process	0.0035144	0.0459	30	14475	32	19780
GO:0030658	transport vesicle membrane	cellular_component	0.0035182	0.0459	96	14475	114	19780
GO:0030150	protein import into mitochondrial matrix	biological_process	0.0035288	0.0459	18	14475	18	19780
GO:0000097	sulfur amino acid biosynthetic process	biological_process	0.0035373	0.0459	18	14475	18	19780
GO:0048268	clathrin coat assembly	biological_process	0.0035382	0.0459	18	14475	18	19780
GO:0019054	modulation by virus of host process	biological_process	0.0035382	0.0459	18	14475	18	19780
GO:0044090	positive regulation of vacuole organization	biological_process	0.0035404	0.0459	18	14475	18	19780
GO:0070182	DNA polymerase binding	molecular_function	0.0035408	0.0459	18	14475	18	19780
GO:0007250	activation of NF-kappaB-inducing kinase activity	biological_process	0.0035414	0.0459	18	14475	18	19780
GO:0097094	craniofacial suture morphogenesis	biological_process	0.0035416	0.0459	18	14475	18	19780
GO:0051895	negative regulation of focal adhesion assembly	biological_process	0.0035417	0.0459	18	14475	18	19780
GO:1901889	negative regulation of cell junction assembly	biological_process	0.0035417	0.0459	18	14475	18	19780
GO:0046965	retinoid X receptor binding	molecular_function	0.003544	0.0459	18	14475	18	19780
GO:0048557	embryonic digestive tract morphogenesis	biological_process	0.0035446	0.0459	18	14475	18	19780
GO:0072189	ureter development	biological_process	0.0035455	0.0459	18	14475	18	19780
GO:0046883	regulation of hormone secretion	biological_process	0.0035486	0.0459	213	14475	265	19780
GO:0030521	androgen receptor signaling pathway	biological_process	0.0035515	0.0459	53	14475	60	19780
GO:0031941	filamentous actin	cellular_component	0.0035517	0.0459	35	14475	38	19780
GO:0006623	protein targeting to vacuole	biological_process	0.0035536	0.0459	35	14475	38	19780
GO:0016278	lysine N-methyltransferase activity	molecular_function	0.0035539	0.0459	53	14475	60	19780
GO:0071385	cellular response to glucocorticoid stimulus	biological_process	0.0035548	0.0459	53	14475	60	19780
GO:0005547	phosphatidylinositol-3,4,5-trisphosphate binding	molecular_function	0.0035553	0.0459	35	14475	38	19780
GO:0007257	activation of JUN kinase activity	biological_process	0.0035577	0.045901	35	14475	38	19780
GO:0008015	blood circulation	biological_process	0.003576	0.046107	382	14475	487	19780
GO:0016788	hydrolase activity, acting on ester bonds	molecular_function	0.0036334	0.046815	578	14475	747	19780
GO:0097193	intrinsic apoptotic signaling pathway	biological_process	0.0036837	0.0474	229	14475	286	19780
GO:0031398	positive regulation of protein ubiquitination	biological_process	0.0036837	0.0474	92	14475	109	19780
GO:0006950	response to stress	biological_process	0.0036901	0.047452	3152	14475	4218	19780
0166801,ENSG00000164342,ENSG00000164808,ENSG00000076706,ENSG00000050628,ENSG00000096401,ENSG00000115392,ENSG00000155876,ENSG00000124882,ENSG00000142279,ENSG00000163002,ENSG00000166471,ENSG00000187908,ENSG00000205581,ENSG00000118162,ENSG00000198586,ENSG00000166068,ENSG00000113916,ENSG00000149930,ENSG00000140718,ENSG00000014824,ENSG00000011347,ENSG00000196352,ENSG00000150867,ENSG00000262179,ENSG000…
GO:0008757	S-adenosylmethionine-dependent methyltransferase activity	molecular_function	0.0036984	0.047527	128	14475	155	19780
GO:0015698	inorganic anion transport	biological_process	0.0037025	0.047548	128	14475	155	19780
GO:0036293	response to decreased oxygen levels	biological_process	0.0037071	0.047575	287	14475	362	19780
GO:0032153	cell division site	cellular_component	0.0037439	0.048016	69	14475	80	19780
GO:0000381	regulation of alternative mRNA splicing, via spliceosome	biological_process	0.0037513	0.048079	61	14475	70	19780
GO:0048640	negative regulation of developmental growth	biological_process	0.0037552	0.048098	61	14475	70	19780
GO:0060322	head development	biological_process	0.0037715	0.048274	65	14475	75	19780
GO:0061098	positive regulation of protein tyrosine kinase activity	biological_process	0.0038002	0.048563	44	14475	49	19780
GO:0008542	visual learning	biological_process	0.0038006	0.048563	44	14475	49	19780
GO:0032330	regulation of chondrocyte differentiation	biological_process	0.0038015	0.048563	44	14475	49	19780
GO:0004702	receptor signaling protein serine/threonine kinase activity	molecular_function	0.0038051	0.048576	44	14475	49	19780
GO:0030072	peptide hormone secretion	biological_process	0.0038193	0.048727	209	14475	260	19780
GO:0090087	regulation of peptide transport	biological_process	0.0038612	0.049228	179	14475	221	19780
GO:0006979	response to oxidative stress	biological_process	0.0038768	0.049395	334	14475	424	19780
GO:0043488	regulation of mRNA stability	biological_process	0.0039417	0.050173	131	14475	159	19780
GO:0051592	response to calcium ion	biological_process	0.003943	0.050173	124	14475	150	19780
GO:2000736	regulation of stem cell differentiation	biological_process	0.0039818	0.050633	172	14475	212	19780
GO:0051216	cartilage development	biological_process	0.0039889	0.05069	172	14475	212	19780
GO:0051591	response to cAMP	biological_process	0.0040001	0.050799	84	14475	99	19780
GO:0061337	cardiac conduction	biological_process	0.0040044	0.050821	84	14475	99	19780
GO:0030131	clathrin adaptor complex	cellular_component	0.0040193	0.050874	24	14475	25	19780
GO:0048638	regulation of developmental growth	biological_process	0.0040199	0.050874	192	14475	238	19780
GO:0030371	translation repressor activity	molecular_function	0.0040248	0.050874	24	14475	25	19780
GO:0071867	response to monoamine stimulus	biological_process	0.0040251	0.050874	24	14475	25	19780
GO:0071869	response to catecholamine stimulus	biological_process	0.0040251	0.050874	24	14475	25	19780
GO:0003309	type B pancreatic cell differentiation	biological_process	0.0040265	0.050874	24	14475	25	19780
GO:2000463	positive regulation of excitatory postsynaptic membrane potential	biological_process	0.0040269	0.050874	24	14475	25	19780
GO:0048843	negative regulation of axon extension involved in axon guidance	biological_process	0.0040303	0.050884	24	14475	25	19780
GO:0016071	mRNA metabolic process	biological_process	0.0040755	0.051421	558	14475	721	19780
GO:0043902	positive regulation of multi-organism process	biological_process	0.0040858	0.051517	95	14475	113	19780
GO:0072009	nephron epithelium development	biological_process	0.0041241	0.051966	48	14475	54	19780
GO:0051952	regulation of amine transport	biological_process	0.0041419	0.052158	80	14475	94	19780
GO:0051971	positive regulation of transmission of nerve impulse	biological_process	0.0041484	0.052205	113	14475	136	19780
GO:0051258	protein polymerization	biological_process	0.0041629	0.052354	218	14475	272	19780
GO:0030003	cellular cation homeostasis	biological_process	0.0041769	0.052496	500	14475	644	19780
GO:0097178	ruffle assembly	biological_process	0.0042114	0.052896	39	14475	43	19780
GO:1902117	positive regulation of organelle assembly	biological_process	0.0042148	0.0529	39	14475	43	19780
GO:0032924	activin receptor signaling pathway	biological_process	0.0042172	0.0529	39	14475	43	19780
GO:0043149	stress fiber assembly	biological_process	0.0042957	0.05385	91	14475	108	19780
GO:0016279	protein-lysine N-methyltransferase activity	molecular_function	0.0043343	0.054239	52	14475	59	19780
GO:0007405	neuroblast proliferation	biological_process	0.0043344	0.054239	52	14475	59	19780
GO:0097110	scaffold protein binding	molecular_function	0.0043351	0.054239	52	14475	59	19780
GO:0042063	gliogenesis	biological_process	0.0043983	0.054995	224	14475	280	19780
GO:0034976	response to endoplasmic reticulum stress	biological_process	0.0044492	0.055595	137	14475	167	19780
GO:0006513	protein monoubiquitination	biological_process	0.0044553	0.055635	56	14475	64	19780
GO:0014812	muscle cell migration	biological_process	0.0044593	0.055649	56	14475	64	19780
GO:0004714	transmembrane receptor protein tyrosine kinase activity	molecular_function	0.004465	0.055684	56	14475	64	19780
GO:0007422	peripheral nervous system development	biological_process	0.0044689	0.055697	68	14475	79	19780
GO:0007093	mitotic cell cycle checkpoint	biological_process	0.0044932	0.055965	123	14475	149	19780
GO:1900180	regulation of protein localization to nucleus	biological_process	0.0045018	0.056012	123	14475	149	19780
GO:0071322	cellular response to carbohydrate stimulus	biological_process	0.0045028	0.056012	123	14475	149	19780
GO:0080008	Cul4-RING ubiquitin ligase complex	cellular_component	0.0045106	0.056012	34	14475	37	19780
GO:0042169	SH2 domain binding	molecular_function	0.0045107	0.056012	34	14475	37	19780
GO:0007517	muscle organ development	biological_process	0.0045147	0.056012	410	14475	525	19780
GO:0048048	embryonic eye morphogenesis	biological_process	0.0045155	0.056012	34	14475	37	19780
GO:0010811	positive regulation of cell-substrate adhesion	biological_process	0.0045171	0.056012	98	14475	117	19780
GO:0006376	mRNA splice site selection	biological_process	0.0045309	0.056107	29	14475	31	19780
GO:0015175	neutral amino acid transmembrane transporter activity	molecular_function	0.0045336	0.056107	29	14475	31	19780
GO:0005326	neurotransmitter transporter activity	molecular_function	0.0045375	0.056107	29	14475	31	19780
GO:0016577	histone demethylation	biological_process	0.0045378	0.056107	29	14475	31	19780
GO:0035198	miRNA binding	molecular_function	0.0045392	0.056107	29	14475	31	19780
GO:0072358	cardiovascular system development	biological_process	0.0046173	0.057	878	14475	1149	19780
GO:0072359	circulatory system development	biological_process	0.0046173	0.057	878	14475	1149	19780
GO:0090276	regulation of peptide hormone secretion	biological_process	0.0046451	0.057306	174	14475	215	19780
GO:0005902	microvillus	cellular_component	0.0046658	0.057525	105	14475	126	19780
GO:0048660	regulation of smooth muscle cell proliferation	biological_process	0.0046878	0.057744	83	14475	98	19780
GO:0044743	intracellular protein transmembrane import	biological_process	0.0046895	0.057744	43	14475	48	19780
GO:0051932	synaptic transmission, GABAergic	biological_process	0.0047106	0.057877	43	14475	48	19780
GO:0031519	PcG protein complex	cellular_component	0.0047111	0.057877	43	14475	48	19780
GO:0005978	glycogen biosynthetic process	biological_process	0.0047122	0.057877	43	14475	48	19780
GO:0009250	glucan biosynthetic process	biological_process	0.0047122	0.057877	43	14475	48	19780
GO:0021782	glial cell development	biological_process	0.0047588	0.058413	94	14475	112	19780
GO:0019932	second-messenger-mediated signaling	biological_process	0.0047927	0.058791	249	14475	313	19780
GO:0002791	regulation of peptide secretion	biological_process	0.0048274	0.058992	177	14475	219	19780
GO:0031083	BLOC-1 complex	cellular_component	0.00484	0.058992	17	14475	17	19780
GO:0030132	clathrin coat of coated pit	cellular_component	0.0048419	0.058992	17	14475	17	19780
GO:0005671	Ada2/Gcn5/Ada3 transcription activator complex	cellular_component	0.0048438	0.058992	17	14475	17	19780
GO:0035729	cellular response to hepatocyte growth factor stimulus	biological_process	0.0048449	0.058992	17	14475	17	19780
GO:0090141	positive regulation of mitochondrial fission	biological_process	0.0048456	0.058992	17	14475	17	19780
GO:0007076	mitotic chromosome condensation	biological_process	0.0048456	0.058992	17	14475	17	19780
GO:0035855	megakaryocyte development	biological_process	0.0048471	0.058992	17	14475	17	19780
GO:0055119	relaxation of cardiac muscle	biological_process	0.0048479	0.058992	17	14475	17	19780
GO:0007567	parturition	biological_process	0.004848	0.058992	17	14475	17	19780
GO:0071380	cellular response to prostaglandin E stimulus	biological_process	0.004848	0.058992	17	14475	17	19780
GO:0043923	positive regulation by host of viral transcription	biological_process	0.0048484	0.058992	17	14475	17	19780
GO:0097440	apical dendrite	cellular_component	0.0048508	0.058992	17	14475	17	19780
GO:2000369	regulation of clathrin-mediated endocytosis	biological_process	0.0048515	0.058992	17	14475	17	19780
GO:0043566	structure-specific DNA binding	molecular_function	0.0048863	0.059377	268	14475	338	19780
GO:0072686	mitotic spindle	cellular_component	0.004942	0.060017	101	14475	121	19780
GO:0035264	multicellular organism growth	biological_process	0.0049719	0.060343	143	14475	175	19780
GO:0016053	organic acid biosynthetic process	biological_process	0.0049899	0.060485	290	14475	367	19780
GO:0046394	carboxylic acid biosynthetic process	biological_process	0.0049899	0.060485	290	14475	367	19780
GO:0043244	regulation of protein complex disassembly	biological_process	0.005006	0.060642	90	14475	107	19780
GO:0010389	regulation of G2/M transition of mitotic cell cycle	biological_process	0.00504	0.060979	136	14475	166	19780
GO:0060291	long-term synaptic potentiation	biological_process	0.0050401	0.060979	75	14475	88	19780
GO:0046058	cAMP metabolic process	biological_process	0.0050446	0.060996	75	14475	88	19780
GO:0051246	regulation of protein metabolic process	biological_process	0.0050489	0.06101	1784	14475	2369	19780
GO:0007632	visual behavior	biological_process	0.0050523	0.061013	47	14475	53	19780
GO:0071320	cellular response to cAMP	biological_process	0.0050563	0.061024	47	14475	53	19780
GO:0003231	cardiac ventricle development	biological_process	0.0050681	0.061128	108	14475	130	19780
GO:0001890	placenta development	biological_process	0.0051122	0.061623	129	14475	157	19780
GO:0000377	RNA splicing, via transesterification reactions with bulged adenosine as nucleophile	biological_process	0.0051989	0.06259	280	14475	354	19780
GO:0000398	mRNA splicing, via spliceosome	biological_process	0.0051989	0.06259	280	14475	354	19780
GO:0030544	Hsp70 protein binding	molecular_function	0.0052593	0.063277	38	14475	42	19780
GO:0030119	AP-type membrane coat adaptor complex	cellular_component	0.0052673	0.063318	38	14475	42	19780
GO:0045838	positive regulation of membrane potential	biological_process	0.0052711	0.063318	38	14475	42	19780
GO:0031057	negative regulation of histone modification	biological_process	0.0052747	0.063318	38	14475	42	19780
GO:0051058	negative regulation of small GTPase mediated signal transduction	biological_process	0.0052784	0.063318	51	14475	58	19780
GO:0048286	lung alveolus development	biological_process	0.0052794	0.063318	38	14475	42	19780
GO:0018024	histone-lysine N-methyltransferase activity	molecular_function	0.0052822	0.063318	38	14475	42	19780
GO:0007184	SMAD protein import into nucleus	biological_process	0.0053078	0.063495	23	14475	24	19780
GO:0060390	regulation of SMAD protein import into nucleus	biological_process	0.0053078	0.063495	23	14475	24	19780
GO:0005160	transforming growth factor beta receptor binding	molecular_function	0.0053096	0.063495	23	14475	24	19780
GO:0032528	microvillus organization	biological_process	0.0053116	0.063495	23	14475	24	19780
GO:0090103	cochlea morphogenesis	biological_process	0.0053133	0.063495	23	14475	24	19780
GO:0060191	regulation of lipase activity	biological_process	0.005321	0.063549	139	14475	170	19780
GO:0001736	establishment of planar polarity	biological_process	0.0053637	0.063979	104	14475	125	19780
GO:0007164	establishment of tissue polarity	biological_process	0.0053637	0.063979	104	14475	125	19780
GO:0046782	regulation of viral transcription	biological_process	0.0053734	0.064053	55	14475	63	19780
GO:0030048	actin filament-based movement	biological_process	0.0053782	0.064053	104	14475	125	19780
GO:0015103	inorganic anion transmembrane transporter activity	molecular_function	0.005381	0.064053	104	14475	125	19780
GO:0048199	vesicle targeting, to, from or within Golgi	biological_process	0.0053831	0.064053	63	14475	73	19780
GO:0070988	demethylation	biological_process	0.0053883	0.064064	63	14475	73	19780
GO:0016328	lateral plasma membrane	cellular_component	0.0053906	0.064064	55	14475	63	19780
GO:0012501	programmed cell death	biological_process	0.0054125	0.064285	1602	14475	2124	19780
GO:0048608	reproductive structure development	biological_process	0.0054428	0.064606	238	14475	299	19780
GO:0002262	myeloid cell homeostasis	biological_process	0.0054644	0.064823	125	14475	152	19780
GO:0061458	reproductive system development	biological_process	0.0055518	0.065806	241	14475	303	19780
GO:0010627	regulation of intracellular protein kinase cascade	biological_process	0.005554	0.065806	892	14475	1169	19780
GO:0042110	T cell activation	biological_process	0.0055981	0.066288	370	14475	473	19780
GO:0033500	carbohydrate homeostasis	biological_process	0.0056069	0.066351	202	14475	252	19780
GO:0040008	regulation of growth	biological_process	0.0056124	0.066376	535	14475	692	19780
GO:0019048	modulation by virus of host morphology or physiology	biological_process	0.005713	0.067433	33	14475	36	19780
GO:0050931	pigment cell differentiation	biological_process	0.0057135	0.067433	33	14475	36	19780
GO:0051646	mitochondrion localization	biological_process	0.0057136	0.067433	33	14475	36	19780
GO:0071634	regulation of transforming growth factor beta production	biological_process	0.0057157	0.067433	33	14475	36	19780
GO:0010092	specification of organ identity	biological_process	0.0057217	0.067463	33	14475	36	19780
GO:0000375	RNA splicing, via transesterification reactions	biological_process	0.0057575	0.067844	282	14475	357	19780
GO:0030168	platelet activation	biological_process	0.0057989	0.068291	128	14475	156	19780
GO:0043204	perikaryon	cellular_component	0.0058101	0.0683	128	14475	156	19780
GO:0003206	cardiac chamber morphogenesis	biological_process	0.005814	0.0683	107	14475	129	19780
GO:0035254	glutamate receptor binding	molecular_function	0.0058167	0.0683	42	14475	47	19780
GO:0048066	developmental pigmentation	biological_process	0.0058201	0.0683	42	14475	47	19780
GO:0048538	thymus development	biological_process	0.0058272	0.0683	42	14475	47	19780
GO:0061326	renal tubule development	biological_process	0.0058301	0.0683	42	14475	47	19780
GO:1902186	regulation of viral release from host cell	biological_process	0.0058404	0.0683	28	14475	30	19780
GO:0035066	positive regulation of histone acetylation	biological_process	0.0058405	0.0683	28	14475	30	19780
GO:0044344	cellular response to fibroblast growth factor stimulus	biological_process	0.0058447	0.0683	121	14475	147	19780
GO:0070076	histone lysine demethylation	biological_process	0.0058449	0.0683	28	14475	30	19780
GO:0015298	solute:cation antiporter activity	molecular_function	0.0058452	0.0683	28	14475	30	19780
GO:0021602	cranial nerve morphogenesis	biological_process	0.0058467	0.0683	28	14475	30	19780
GO:0060402	calcium ion transport into cytosol	biological_process	0.0058482	0.0683	121	14475	147	19780
GO:0043484	regulation of RNA splicing	biological_process	0.0058505	0.0683	121	14475	147	19780
GO:0055065	metal ion homeostasis	biological_process	0.0058523	0.0683	495	14475	639	19780
GO:0032956	regulation of actin cytoskeleton organization	biological_process	0.005864	0.068394	285	14475	361	19780
GO:0043270	positive regulation of ion transport	biological_process	0.0058901	0.068657	145	14475	178	19780
GO:0006890	retrograde vesicle-mediated transport, Golgi to ER	biological_process	0.0059265	0.069015	74	14475	87	19780
GO:0048013	ephrin receptor signaling pathway	biological_process	0.0059279	0.069015	74	14475	87	19780
GO:0015837	amine transport	biological_process	0.0061099	0.071075	85	14475	101	19780
GO:0048659	smooth muscle cell proliferation	biological_process	0.0061121	0.071075	85	14475	101	19780
GO:0031201	SNARE complex	cellular_component	0.006177	0.071787	46	14475	52	19780
GO:0001755	neural crest cell migration	biological_process	0.0061906	0.071902	46	14475	52	19780
GO:0042593	glucose homeostasis	biological_process	0.0062053	0.072029	201	14475	251	19780
GO:0009411	response to UV	biological_process	0.0062399	0.072388	110	14475	133	19780
GO:0000045	autophagic vacuole assembly	biological_process	0.0062943	0.072976	66	14475	77	19780
GO:0008306	associative learning	biological_process	0.0063008	0.072998	66	14475	77	19780
GO:0031594	neuromuscular junction	cellular_component	0.0063038	0.072998	66	14475	77	19780
GO:0048024	regulation of mRNA splicing, via spliceosome	biological_process	0.0063865	0.073912	92	14475	110	19780
GO:0043966	histone H3 acetylation	biological_process	0.0064007	0.074032	50	14475	57	19780
GO:0090114	COPII-coated vesicle budding	biological_process	0.0064239	0.074257	62	14475	72	19780
GO:0003143	embryonic heart tube morphogenesis	biological_process	0.0064338	0.074327	62	14475	72	19780
GO:0050852	T cell receptor signaling pathway	biological_process	0.0064559	0.074514	161	14475	199	19780
GO:0000775	chromosome, centromeric region	cellular_component	0.0064577	0.074514	161	14475	199	19780
GO:0005637	nuclear inner membrane	cellular_component	0.0064907	0.074842	54	14475	62	19780
GO:0030145	manganese ion binding	molecular_function	0.0064964	0.074842	54	14475	62	19780
GO:0035064	methylated histone residue binding	molecular_function	0.0065005	0.074842	54	14475	62	19780
GO:0071384	cellular response to corticosteroid stimulus	biological_process	0.0065015	0.074842	54	14475	62	19780
GO:0033146	regulation of intracellular estrogen receptor signaling pathway	biological_process	0.0065781	0.075383	37	14475	41	19780
GO:0006040	amino sugar metabolic process	biological_process	0.0065834	0.075383	37	14475	41	19780
GO:0001825	blastocyst formation	biological_process	0.0065838	0.075383	37	14475	41	19780
GO:0014046	dopamine secretion	biological_process	0.0065852	0.075383	37	14475	41	19780
GO:0014059	regulation of dopamine secretion	biological_process	0.0065852	0.075383	37	14475	41	19780
GO:0000153	cytoplasmic ubiquitin ligase complex	cellular_component	0.0066251	0.075383	16	14475	16	19780
GO:0006047	UDP-N-acetylglucosamine metabolic process	biological_process	0.0066283	0.075383	16	14475	16	19780
GO:0045120	pronucleus	cellular_component	0.0066289	0.075383	16	14475	16	19780
GO:0005639	integral to nuclear inner membrane	cellular_component	0.006629	0.075383	16	14475	16	19780
GO:0031229	intrinsic to nuclear inner membrane	cellular_component	0.006629	0.075383	16	14475	16	19780
GO:0090150	establishment of protein localization to membrane	biological_process	0.0066298	0.075383	16	14475	16	19780
GO:0008105	asymmetric protein localization	biological_process	0.0066307	0.075383	16	14475	16	19780
GO:0034045	pre-autophagosomal structure membrane	cellular_component	0.0066307	0.075383	16	14475	16	19780
GO:0030014	CCR4-NOT complex	cellular_component	0.006631	0.075383	16	14475	16	19780
GO:0071871	response to epinephrine stimulus	biological_process	0.0066326	0.075383	16	14475	16	19780
GO:0034063	stress granule assembly	biological_process	0.0066331	0.075383	16	14475	16	19780
GO:0048172	regulation of short-term neuronal synaptic plasticity	biological_process	0.0066332	0.075383	16	14475	16	19780
GO:0030033	microvillus assembly	biological_process	0.0066339	0.075383	16	14475	16	19780
GO:0006896	Golgi to vacuole transport	biological_process	0.0066341	0.075383	16	14475	16	19780
GO:0072044	collecting duct development	biological_process	0.0066356	0.075383	16	14475	16	19780
GO:1902001	fatty acid transmembrane transport	biological_process	0.0066358	0.075383	16	14475	16	19780
GO:0005237	inhibitory extracellular ligand-gated ion channel activity	molecular_function	0.006637	0.075383	16	14475	16	19780
GO:0030673	axolemma	cellular_component	0.0066377	0.075383	16	14475	16	19780
GO:0032846	positive regulation of homeostatic process	biological_process	0.006653	0.075513	106	14475	128	19780
GO:0050817	coagulation	biological_process	0.0066737	0.075704	274	14475	347	19780
GO:0022404	molting cycle process	biological_process	0.0067104	0.076011	77	14475	91	19780
GO:0022405	hair cycle process	biological_process	0.0067104	0.076011	77	14475	91	19780
GO:0005249	voltage-gated potassium channel activity	molecular_function	0.0067125	0.076011	77	14475	91	19780
GO:0043627	response to estrogen stimulus	biological_process	0.0067233	0.076089	164	14475	203	19780
GO:0032231	regulation of actin filament bundle assembly	biological_process	0.0067469	0.076312	88	14475	105	19780
GO:0005253	anion channel activity	molecular_function	0.0069804	0.078668	73	14475	86	19780
GO:0008053	mitochondrial fusion	biological_process	0.0069827	0.078668	22	14475	23	19780
GO:1901879	regulation of protein depolymerization	biological_process	0.0069831	0.078668	73	14475	86	19780
GO:0002691	regulation of cellular extravasation	biological_process	0.006986	0.078668	22	14475	23	19780
GO:0097435	fibril organization	biological_process	0.0069863	0.078668	22	14475	23	19780
GO:0030742	GTP-dependent protein binding	molecular_function	0.0069916	0.078668	22	14475	23	19780
GO:2000785	regulation of autophagic vacuole assembly	biological_process	0.0069953	0.078668	22	14475	23	19780
GO:0004683	calmodulin-dependent protein kinase activity	molecular_function	0.0069969	0.078668	22	14475	23	19780
GO:0046639	negative regulation of alpha-beta T cell differentiation	biological_process	0.0069985	0.078668	22	14475	23	19780
GO:0010842	retina layer formation	biological_process	0.0069997	0.078668	22	14475	23	19780
GO:0032878	regulation of establishment or maintenance of cell polarity	biological_process	0.0069997	0.078668	22	14475	23	19780
GO:0043279	response to alkaloid	biological_process	0.0070485	0.07917	123	14475	150	19780
GO:0016605	PML body	cellular_component	0.0071084	0.079798	84	14475	100	19780
GO:0042059	negative regulation of epidermal growth factor receptor signaling pathway	biological_process	0.0071772	0.080454	41	14475	46	19780
GO:0007212	dopamine receptor signaling pathway	biological_process	0.0071811	0.080454	41	14475	46	19780
GO:0008088	axon cargo transport	biological_process	0.0071812	0.080454	41	14475	46	19780
GO:0031018	endocrine pancreas development	biological_process	0.0071835	0.080454	41	14475	46	19780
GO:0022406	membrane docking	biological_process	0.0072276	0.080866	69	14475	81	19780
GO:0031110	regulation of microtubule polymerization or depolymerization	biological_process	0.0072286	0.080866	69	14475	81	19780
GO:0035097	histone methyltransferase complex	cellular_component	0.0072413	0.080962	69	14475	81	19780
GO:0043234	protein complex	cellular_component	0.0072973	0.081541	3556	14475	4775	19780
0266094,ENSG00000164418,ENSG00000140945,ENSG00000131558,ENSG00000170577,ENSG00000119760,ENSG00000121774,ENSG00000119715,ENSG00000149474,ENSG00000150995,ENSG00000139190,ENSG00000065268,ENSG00000164114,ENSG00000198838,ENSG00000136928,ENSG00000135218,ENSG00000119487,ENSG00000102024,ENSG00000005156,ENSG00000160075,ENSG00000104722,ENSG00000147364,ENSG00000164715,ENSG00000161800,ENSG00000110713,ENSG000…
GO:0001824	blastocyst development	biological_process	0.0073783	0.082399	91	14475	109	19780
GO:0007051	spindle organization	biological_process	0.0074347	0.082927	143	14475	176	19780
GO:0071774	response to fibroblast growth factor stimulus	biological_process	0.0074426	0.082927	126	14475	154	19780
GO:0034599	cellular response to oxidative stress	biological_process	0.0074431	0.082927	225	14475	283	19780
GO:0051146	striated muscle cell differentiation	biological_process	0.0074435	0.082927	326	14475	416	19780
GO:0031146	SCF-dependent proteasomal ubiquitin-dependent protein catabolic process	biological_process	0.0074516	0.082927	80	14475	95	19780
GO:0032482	Rab protein signal transduction	biological_process	0.0074554	0.082927	65	14475	76	19780
GO:0002028	regulation of sodium ion transport	biological_process	0.0074554	0.082927	65	14475	76	19780
GO:0005776	autophagic vacuole	cellular_component	0.0074687	0.083024	80	14475	95	19780
GO:0008170	N-methyltransferase activity	molecular_function	0.0074727	0.083024	80	14475	95	19780
GO:0072091	regulation of stem cell proliferation	biological_process	0.0074849	0.083025	80	14475	95	19780
GO:0004693	cyclin-dependent protein serine/threonine kinase activity	molecular_function	0.0074977	0.083025	27	14475	29	19780
GO:0097472	cyclin-dependent protein kinase activity	molecular_function	0.0074977	0.083025	27	14475	29	19780
GO:1900027	regulation of ruffle assembly	biological_process	0.0075006	0.083025	27	14475	29	19780
GO:0061014	positive regulation of mRNA catabolic process	biological_process	0.0075026	0.083025	27	14475	29	19780
GO:0072337	modified amino acid transport	biological_process	0.0075038	0.083025	27	14475	29	19780
GO:0051647	nucleus localization	biological_process	0.0075115	0.083025	27	14475	29	19780
GO:0060441	epithelial tube branching involved in lung morphogenesis	biological_process	0.0075127	0.083025	27	14475	29	19780
GO:0001964	startle response	biological_process	0.0075134	0.083025	27	14475	29	19780
GO:0048596	embryonic camera-type eye morphogenesis	biological_process	0.0075184	0.083025	27	14475	29	19780
GO:0032452	histone demethylase activity	molecular_function	0.0075197	0.083025	27	14475	29	19780
GO:0030162	regulation of proteolysis	biological_process	0.0075412	0.083204	212	14475	266	19780
GO:0007018	microtubule-based movement	biological_process	0.0075462	0.083204	212	14475	266	19780
GO:0033627	cell adhesion mediated by integrin	biological_process	0.0075502	0.083204	98	14475	118	19780
GO:0000281	mitotic cytokinesis	biological_process	0.0075581	0.083204	45	14475	51	19780
GO:0046850	regulation of bone remodeling	biological_process	0.0075595	0.083204	45	14475	51	19780
GO:0001954	positive regulation of cell-matrix adhesion	biological_process	0.007562	0.083204	45	14475	51	19780
GO:0030834	regulation of actin filament depolymerization	biological_process	0.007566	0.083204	45	14475	51	19780
GO:0071559	response to transforming growth factor beta stimulus	biological_process	0.0075859	0.083376	199	14475	249	19780
GO:0042398	cellular modified amino acid biosynthetic process	biological_process	0.007742	0.085044	49	14475	56	19780
GO:0034502	protein localization to chromosome	biological_process	0.0077617	0.085078	57	14475	66	19780
GO:0002931	response to ischemia	biological_process	0.0077619	0.085078	49	14475	56	19780
GO:0001786	phosphatidylserine binding	molecular_function	0.0077624	0.085078	49	14475	56	19780
GO:0048207	vesicle targeting, rough ER to cis-Golgi	biological_process	0.0077701	0.085078	57	14475	66	19780
GO:0048208	COPII vesicle coating	biological_process	0.0077701	0.085078	57	14475	66	19780
GO:0045453	bone resorption	biological_process	0.0077743	0.085078	57	14475	66	19780
GO:0006813	potassium ion transport	biological_process	0.0077759	0.085078	189	14475	236	19780
GO:0021872	forebrain generation of neurons	biological_process	0.0077801	0.085078	57	14475	66	19780
GO:0048661	positive regulation of smooth muscle cell proliferation	biological_process	0.0078229	0.085477	53	14475	61	19780
GO:0071695	anatomical structure maturation	biological_process	0.0078297	0.085477	53	14475	61	19780
GO:0035579	specific granule membrane	cellular_component	0.0078302	0.085477	76	14475	90	19780
GO:0051651	maintenance of location in cell	biological_process	0.0078342	0.085477	129	14475	158	19780
GO:0001503	ossification	biological_process	0.0079184	0.086347	319	14475	407	19780
GO:0048017	inositol lipid-mediated signaling	biological_process	0.0080978	0.088254	159	14475	197	19780
GO:0001894	tissue homeostasis	biological_process	0.0081338	0.08856	182	14475	227	19780
GO:0044092	negative regulation of molecular function	biological_process	0.0081349	0.08856	855	14475	1122	19780
GO:0007031	peroxisome organization	biological_process	0.0081734	0.088928	72	14475	85	19780
GO:0051567	histone H3-K9 methylation	biological_process	0.0082108	0.089286	36	14475	40	19780
GO:0045666	positive regulation of neuron differentiation	biological_process	0.0082591	0.089761	83	14475	99	19780
GO:0001657	ureteric bud development	biological_process	0.0082679	0.089806	83	14475	99	19780
GO:0046983	protein dimerization activity	molecular_function	0.0083337	0.09047	787	14475	1031	19780
GO:0044452	nucleolar part	cellular_component	0.008351	0.090608	142	14475	175	19780
GO:0030258	lipid modification	biological_process	0.0083606	0.09066	198	14475	248	19780
GO:0015672	monovalent inorganic cation transport	biological_process	0.0084829	0.091936	346	14475	443	19780
GO:0060071	Wnt receptor signaling pathway, planar cell polarity pathway	biological_process	0.0085065	0.09214	90	14475	108	19780
GO:0042384	cilium assembly	biological_process	0.0085159	0.092191	68	14475	80	19780
GO:0000792	heterochromatin	cellular_component	0.0085271	0.09222	68	14475	80	19780
GO:0016363	nuclear matrix	cellular_component	0.008528	0.09222	90	14475	108	19780
GO:0045926	negative regulation of growth	biological_process	0.0085861	0.092796	188	14475	235	19780
GO:0010822	positive regulation of mitochondrion organization	biological_process	0.0086869	0.093833	79	14475	94	19780
GO:0071478	cellular response to radiation	biological_process	0.0086945	0.093862	145	14475	179	19780
GO:0048156	tau protein binding	molecular_function	0.0088395	0.095282	40	14475	45	19780
GO:0071364	cellular response to epidermal growth factor stimulus	biological_process	0.0088441	0.095282	40	14475	45	19780
GO:1900274	regulation of phospholipase C activity	biological_process	0.0088465	0.095282	40	14475	45	19780
GO:0004712	protein serine/threonine/tyrosine kinase activity	molecular_function	0.0088477	0.095282	40	14475	45	19780
GO:0030315	T-tubule	cellular_component	0.0088504	0.095282	40	14475	45	19780
GO:0086003	cardiac muscle cell contraction	biological_process	0.008857	0.0953	40	14475	45	19780
GO:0043687	post-translational protein modification	biological_process	0.0090225	0.096513	283	14475	360	19780
GO:0060401	cytosolic calcium ion transport	biological_process	0.0090437	0.096513	121	14475	148	19780
GO:0012510	trans-Golgi network transport vesicle membrane	cellular_component	0.0090667	0.096513	15	14475	15	19780
GO:0002693	positive regulation of cellular extravasation	biological_process	0.009067	0.096513	15	14475	15	19780
GO:0032156	septin cytoskeleton	cellular_component	0.0090694	0.096513	15	14475	15	19780
GO:0043951	negative regulation of cAMP-mediated signaling	biological_process	0.0090716	0.096513	15	14475	15	19780
GO:0043218	compact myelin	cellular_component	0.0090716	0.096513	15	14475	15	19780
GO:0050998	nitric-oxide synthase binding	molecular_function	0.0090719	0.096513	15	14475	15	19780
GO:0044233	ER-mitochondrion membrane contact site	cellular_component	0.0090723	0.096513	15	14475	15	19780
GO:1900153	positive regulation of nuclear-transcribed mRNA catabolic process, deadenylation-dependent decay	biological_process	0.0090731	0.096513	15	14475	15	19780
GO:0048070	regulation of developmental pigmentation	biological_process	0.009076	0.096513	15	14475	15	19780
GO:0005283	sodium:amino acid symporter activity	molecular_function	0.0090771	0.096513	15	14475	15	19780
GO:0046321	positive regulation of fatty acid oxidation	biological_process	0.0090775	0.096513	15	14475	15	19780
GO:0035635	entry of bacterium into host cell	biological_process	0.0090781	0.096513	15	14475	15	19780
GO:0005161	platelet-derived growth factor receptor binding	molecular_function	0.0090796	0.096513	15	14475	15	19780
GO:0048311	mitochondrion distribution	biological_process	0.0090798	0.096513	15	14475	15	19780
GO:0031434	mitogen-activated protein kinase kinase binding	molecular_function	0.0090806	0.096513	15	14475	15	19780
GO:0005231	excitatory extracellular ligand-gated ion channel activity	molecular_function	0.0090819	0.096513	15	14475	15	19780
GO:0072160	nephron tubule epithelial cell differentiation	biological_process	0.0090829	0.096513	15	14475	15	19780
GO:0061314	Notch signaling involved in heart development	biological_process	0.0090833	0.096513	15	14475	15	19780
GO:0033268	node of Ranvier	cellular_component	0.0090834	0.096513	15	14475	15	19780
GO:0008381	mechanically-gated ion channel activity	molecular_function	0.009084	0.096513	15	14475	15	19780
GO:0022833	mechanically gated channel activity	molecular_function	0.009084	0.096513	15	14475	15	19780
GO:0045665	negative regulation of neuron differentiation	biological_process	0.0090949	0.096576	60	14475	70	19780
GO:0005154	epidermal growth factor receptor binding	molecular_function	0.0090998	0.096577	31	14475	34	19780
GO:0061013	regulation of mRNA catabolic process	biological_process	0.0091066	0.096595	31	14475	34	19780
GO:0043276	anoikis	biological_process	0.0091145	0.096626	31	14475	34	19780
GO:0001892	embryonic placenta development	biological_process	0.0091542	0.096938	75	14475	89	19780
GO:0033613	activating transcription factor binding	molecular_function	0.0091615	0.096938	75	14475	89	19780
GO:0001942	hair follicle development	biological_process	0.0091668	0.096938	75	14475	89	19780
GO:0031082	BLOC complex	cellular_component	0.0091895	0.096938	21	14475	22	19780
GO:0044068	modulation by symbiont of host cellular process	biological_process	0.009192	0.096938	21	14475	22	19780
GO:0071326	cellular response to monosaccharide stimulus	biological_process	0.0091923	0.096938	114	14475	139	19780
GO:0071782	endoplasmic reticulum tubular network	cellular_component	0.0091991	0.096938	21	14475	22	19780
GO:0015697	quaternary ammonium group transport	biological_process	0.0092001	0.096938	21	14475	22	19780
GO:0071868	cellular response to monoamine stimulus	biological_process	0.0092034	0.096938	21	14475	22	19780
GO:0071870	cellular response to catecholamine stimulus	biological_process	0.0092034	0.096938	21	14475	22	19780
GO:0009161	ribonucleoside monophosphate metabolic process	biological_process	0.0092042	0.096938	44	14475	50	19780
GO:0031061	negative regulation of histone methylation	biological_process	0.0092042	0.096938	21	14475	22	19780
GO:1901185	negative regulation of ERBB signaling pathway	biological_process	0.0092086	0.096938	44	14475	50	19780
GO:0030865	cortical cytoskeleton organization	biological_process	0.0092146	0.096948	44	14475	50	19780
GO:0090092	regulation of transmembrane receptor protein serine/threonine kinase signaling pathway	biological_process	0.0092455	0.09722	197	14475	247	19780
GO:0046834	lipid phosphorylation	biological_process	0.0092958	0.097696	56	14475	65	19780
GO:0001704	formation of primary germ layer	biological_process	0.0093197	0.097895	100	14475	121	19780
GO:0046148	pigment biosynthetic process	biological_process	0.0093703	0.098373	52	14475	60	19780
GO:0048008	platelet-derived growth factor receptor signaling pathway	biological_process	0.0094024	0.098657	52	14475	60	19780
GO:0032868	response to insulin stimulus	biological_process	0.0094552	0.099158	232	14475	293	19780
GO:0019897	extrinsic to plasma membrane	cellular_component	0.0095085	0.099663	124	14475	152	19780
GO:0043648	dicarboxylic acid metabolic process	biological_process	0.0095645	0.1002	82	14475	98	19780
GO:0006779	porphyrin-containing compound biosynthetic process	biological_process	0.0096158	0.10028	26	14475	28	19780
GO:0033014	tetrapyrrole biosynthetic process	biological_process	0.0096158	0.10028	26	14475	28	19780
GO:0032418	lysosome localization	biological_process	0.0096233	0.10028	26	14475	28	19780
GO:0033558	protein deacetylase activity	molecular_function	0.0096254	0.10028	26	14475	28	19780
GO:0045577	regulation of B cell differentiation	biological_process	0.0096289	0.10028	26	14475	28	19780
GO:0052312	modulation of transcription in other organism involved in symbiotic interaction	biological_process	0.009631	0.10028	26	14475	28	19780
GO:0010800	positive regulation of peptidyl-threonine phosphorylation	biological_process	0.0096326	0.10028	26	14475	28	19780
GO:2000515	negative regulation of CD4-positive, alpha-beta T cell activation	biological_process	0.0096348	0.10028	26	14475	28	19780
GO:0030507	spectrin binding	molecular_function	0.0096368	0.10028	26	14475	28	19780
GO:0000083	regulation of transcription involved in G1/S phase of mitotic cell cycle	biological_process	0.0096369	0.10028	26	14475	28	19780
GO:0035883	enteroendocrine cell differentiation	biological_process	0.0096383	0.10028	26	14475	28	19780
GO:0004629	phospholipase C activity	molecular_function	0.0096399	0.10028	26	14475	28	19780
GO:0015301	anion:anion antiporter activity	molecular_function	0.0096437	0.10028	26	14475	28	19780
GO:0021846	cell proliferation in forebrain	biological_process	0.0096446	0.10028	26	14475	28	19780
GO:0010941	regulation of cell death	biological_process	0.0098827	0.1027	1297	14475	1718	19780
GO:0030218	erythrocyte differentiation	biological_process	0.0099367	0.1032	96	14475	116	19780
GO:0060350	endochondral bone morphogenesis	biological_process	0.010032	0.10414	67	14475	79	19780
GO:1901216	positive regulation of neuron death	biological_process	0.010103	0.10482	78	14475	93	19780
GO:0015108	chloride transmembrane transporter activity	molecular_function	0.010128	0.10502	78	14475	93	19780
GO:0009225	nucleotide-sugar metabolic process	biological_process	0.010184	0.10551	35	14475	39	19780
GO:0046839	phospholipid dephosphorylation	biological_process	0.010195	0.10551	35	14475	39	19780
GO:0001961	positive regulation of cytokine-mediated signaling pathway	biological_process	0.010195	0.10551	35	14475	39	19780
GO:0016409	palmitoyltransferase activity	molecular_function	0.010197	0.10551	35	14475	39	19780
GO:0046467	membrane lipid biosynthetic process	biological_process	0.01022	0.10569	120	14475	147	19780
GO:0010467	gene expression	biological_process	0.010392	0.10741	4333	14475	5837	19780
0140505,ENSG00000177311,ENSG00000149554,ENSG00000006712,ENSG00000176907,ENSG00000067560,ENSG00000198026,ENSG00000263761,ENSG00000255508,ENSG00000198000,ENSG00000133687,ENSG00000071462,ENSG00000224389,ENSG00000159692,ENSG00000169032,ENSG00000162676,ENSG00000088305,ENSG00000147059,ENSG00000274897,ENSG00000143799,ENSG00000269404,ENSG00000186260,ENSG00000132507,ENSG00000159140,ENSG00000179588,ENSG000…
ENSG00000136986,ENSG00000117595,ENSG00000185088,ENSG00000167612,ENSG00000075651,ENSG00000005513,ENSG00000105176,ENSG00000111837,ENSG00000100084,ENSG00000187764,ENSG00000151650,ENSG00000185177,ENSG00000137273,ENSG00000106479,ENSG00000171148,ENSG00000135638,ENSG00000188603,ENSG00000065526,ENSG00000108468,ENSG00000269502,ENSG00000164167,ENSG00000130844,ENSG00000165916,ENSG00000108788,ENSG00000100722…
GO:0071331	cellular response to hexose stimulus	biological_process	0.010425	0.10768	113	14475	138	19780
GO:0031333	negative regulation of protein complex assembly	biological_process	0.010429	0.10768	113	14475	138	19780
GO:0003281	ventricular septum development	biological_process	0.010438	0.10771	63	14475	74	19780
GO:0010923	negative regulation of phosphatase activity	biological_process	0.010443	0.10771	85	14475	102	19780
GO:0000041	transition metal ion transport	biological_process	0.010585	0.10912	92	14475	111	19780
GO:2000113	negative regulation of cellular macromolecule biosynthetic process	biological_process	0.010597	0.10918	1137	14475	1503	19780
GO:0008194	UDP-glycosyltransferase activity	molecular_function	0.010739	0.11059	123	14475	151	19780
GO:0048278	vesicle docking	biological_process	0.010767	0.11082	59	14475	69	19780
GO:0019213	deacetylase activity	molecular_function	0.01085	0.11143	39	14475	44	19780
GO:0034764	positive regulation of transmembrane transport	biological_process	0.010863	0.11143	39	14475	44	19780
GO:1901985	positive regulation of protein acetylation	biological_process	0.010865	0.11143	39	14475	44	19780
GO:0007033	vacuole organization	biological_process	0.010866	0.11143	133	14475	164	19780
GO:0060563	neuroepithelial cell differentiation	biological_process	0.010868	0.11143	39	14475	44	19780
GO:0050681	androgen receptor binding	molecular_function	0.010868	0.11143	39	14475	44	19780
GO:0003197	endocardial cushion development	biological_process	0.010871	0.11143	39	14475	44	19780
GO:0048483	autonomic nervous system development	biological_process	0.010877	0.11143	39	14475	44	19780
GO:0072080	nephron tubule development	biological_process	0.010878	0.11143	39	14475	44	19780
GO:0051897	positive regulation of protein kinase B signaling cascade	biological_process	0.010905	0.11165	143	14475	177	19780
GO:0001649	osteoblast differentiation	biological_process	0.011044	0.11302	179	14475	224	19780
GO:0004860	protein kinase inhibitor activity	molecular_function	0.011054	0.11306	55	14475	64	19780
GO:0033631	cell-cell adhesion mediated by integrin	biological_process	0.011063	0.11309	55	14475	64	19780
GO:0034260	negative regulation of GTPase activity	biological_process	0.011214	0.11435	43	14475	49	19780
GO:0035088	establishment or maintenance of apical/basal cell polarity	biological_process	0.01122	0.11435	43	14475	49	19780
GO:0061245	establishment or maintenance of bipolar cell polarity	biological_process	0.01122	0.11435	43	14475	49	19780
GO:0061383	trabecula morphogenesis	biological_process	0.01122	0.11435	43	14475	49	19780
GO:0007041	lysosomal transport	biological_process	0.011221	0.11435	70	14475	83	19780
GO:0045058	T cell selection	biological_process	0.011223	0.11435	43	14475	49	19780
GO:0035272	exocrine system development	biological_process	0.011229	0.11435	43	14475	49	19780
GO:0030968	endoplasmic reticulum unfolded protein response	biological_process	0.011234	0.11435	51	14475	59	19780
GO:0051289	protein homotetramerization	biological_process	0.011258	0.11455	51	14475	59	19780
GO:1901796	regulation of signal transduction by p53 class mediator	biological_process	0.011288	0.11478	146	14475	181	19780
GO:0015931	nucleobase-containing compound transport	biological_process	0.011297	0.11481	182	14475	228	19780
GO:0017158	regulation of calcium ion-dependent exocytosis	biological_process	0.011327	0.115	47	14475	54	19780
GO:0022408	negative regulation of cell-cell adhesion	biological_process	0.011327	0.115	47	14475	54	19780
GO:0001102	RNA polymerase II activating transcription factor binding	molecular_function	0.011336	0.115	47	14475	54	19780
GO:0048786	presynaptic active zone	cellular_component	0.011338	0.115	47	14475	54	19780
GO:0009156	ribonucleoside monophosphate biosynthetic process	biological_process	0.011448	0.11601	30	14475	33	19780
GO:1901186	positive regulation of ERBB signaling pathway	biological_process	0.011454	0.11601	30	14475	33	19780
GO:0060674	placenta blood vessel development	biological_process	0.011466	0.11601	30	14475	33	19780
GO:0030866	cortical actin cytoskeleton organization	biological_process	0.011469	0.11601	30	14475	33	19780
GO:0006482	protein demethylation	biological_process	0.011477	0.11601	30	14475	33	19780
GO:0008214	protein dealkylation	biological_process	0.011477	0.11601	30	14475	33	19780
GO:0086002	regulation of cardiac muscle cell action potential involved in contraction	biological_process	0.01148	0.11601	30	14475	33	19780
GO:0055074	calcium ion homeostasis	biological_process	0.011622	0.11738	354	14475	455	19780
GO:0051235	maintenance of location	biological_process	0.011653	0.11764	258	14475	328	19780
GO:0030117	membrane coat	cellular_component	0.011727	0.11826	77	14475	92	19780
GO:0048475	coated membrane	cellular_component	0.011727	0.11826	77	14475	92	19780
GO:0060021	palate development	biological_process	0.011777	0.1187	66	14475	78	19780
GO:0050662	coenzyme binding	molecular_function	0.011842	0.1193	162	14475	202	19780
GO:0006396	RNA processing	biological_process	0.011977	0.1206	724	14475	949	19780
GO:0030316	osteoclast differentiation	biological_process	0.012037	0.12114	84	14475	101	19780
GO:0051571	positive regulation of histone H3-K4 methylation	biological_process	0.012073	0.12114	20	14475	21	19780
GO:0006275	regulation of DNA replication	biological_process	0.012074	0.12114	122	14475	150	19780
GO:0008373	sialyltransferase activity	molecular_function	0.012077	0.12114	20	14475	21	19780
GO:0015740	C4-dicarboxylate transport	biological_process	0.012079	0.12114	20	14475	21	19780
GO:0034237	protein kinase A regulatory subunit binding	molecular_function	0.012079	0.12114	20	14475	21	19780
GO:0033962	cytoplasmic mRNA processing body assembly	biological_process	0.012082	0.12114	20	14475	21	19780
GO:0048670	regulation of collateral sprouting	biological_process	0.012083	0.12114	20	14475	21	19780
GO:0015106	bicarbonate transmembrane transporter activity	molecular_function	0.012091	0.12114	20	14475	21	19780
GO:0034706	sodium channel complex	cellular_component	0.012093	0.12114	20	14475	21	19780
GO:0044306	neuron projection terminus	cellular_component	0.012102	0.12116	122	14475	150	19780
GO:0015079	potassium ion transmembrane transporter activity	molecular_function	0.012112	0.1212	122	14475	150	19780
GO:0007416	synapse assembly	biological_process	0.01212	0.12122	122	14475	150	19780
GO:0090175	regulation of establishment of planar polarity	biological_process	0.012137	0.12133	91	14475	110	19780
GO:0060349	bone morphogenesis	biological_process	0.012157	0.12146	98	14475	119	19780
GO:0031227	intrinsic to endoplasmic reticulum membrane	cellular_component	0.012171	0.12149	132	14475	163	19780
GO:0090100	positive regulation of transmembrane receptor protein serine/threonine kinase signaling pathway	biological_process	0.012173	0.12149	91	14475	110	19780
GO:0001938	positive regulation of endothelial cell proliferation	biological_process	0.01227	0.12239	62	14475	73	19780
GO:0050690	regulation of defense response to virus by virus	biological_process	0.012306	0.12239	25	14475	27	19780
GO:0006874	cellular calcium ion homeostasis	biological_process	0.012315	0.12239	344	14475	442	19780
GO:0071168	protein localization to chromatin	biological_process	0.012323	0.12239	25	14475	27	19780
GO:0004407	histone deacetylase activity	molecular_function	0.012323	0.12239	25	14475	27	19780
GO:0043921	modulation by host of viral transcription	biological_process	0.01233	0.12239	25	14475	27	19780
GO:0052472	modulation by host of symbiont transcription	biological_process	0.01233	0.12239	25	14475	27	19780
GO:0042165	neurotransmitter binding	molecular_function	0.012334	0.12239	25	14475	27	19780
GO:0030318	melanocyte differentiation	biological_process	0.012339	0.12239	25	14475	27	19780
GO:0052866	phosphatidylinositol phosphate phosphatase activity	molecular_function	0.012341	0.12239	25	14475	27	19780
GO:0008066	glutamate receptor activity	molecular_function	0.012356	0.12239	25	14475	27	19780
GO:0072341	modified amino acid binding	molecular_function	0.012403	0.12239	73	14475	87	19780
GO:1900363	regulation of mRNA polyadenylation	biological_process	0.012408	0.12239	14	14475	14	19780
GO:0005940	septin ring	cellular_component	0.012412	0.12239	14	14475	14	19780
GO:0031105	septin complex	cellular_component	0.012412	0.12239	14	14475	14	19780
GO:0060391	positive regulation of SMAD protein import into nucleus	biological_process	0.012418	0.12239	14	14475	14	19780
GO:0015810	aspartate transport	biological_process	0.012418	0.12239	14	14475	14	19780
GO:0060211	regulation of nuclear-transcribed mRNA poly(A) tail shortening	biological_process	0.012418	0.12239	14	14475	14	19780
GO:0005313	L-glutamate transmembrane transporter activity	molecular_function	0.012419	0.12239	14	14475	14	19780
GO:0048185	activin binding	molecular_function	0.012419	0.12239	14	14475	14	19780
GO:0070603	SWI/SNF superfamily-type complex	cellular_component	0.01242	0.12239	73	14475	87	19780
GO:0072349	modified amino acid transmembrane transporter activity	molecular_function	0.012424	0.12239	14	14475	14	19780
GO:0038065	collagen-activated signaling pathway	biological_process	0.012425	0.12239	14	14475	14	19780
GO:0032486	Rap protein signal transduction	biological_process	0.012426	0.12239	14	14475	14	19780
GO:0060831	smoothened signaling pathway involved in dorsal/ventral neural tube patterning	biological_process	0.012427	0.12239	14	14475	14	19780
GO:0005545	1-phosphatidylinositol binding	molecular_function	0.012429	0.12239	14	14475	14	19780
GO:0007638	mechanosensory behavior	biological_process	0.012432	0.12239	14	14475	14	19780
GO:0048015	phosphatidylinositol-mediated signaling	biological_process	0.01245	0.1225	155	14475	193	19780
[truncated: 16,579 more rows]
