# Supplementary material for: Regulation of Parkinson’s disease-associated genes by Pumilio proteins and microRNAs in SH-SY5Y neuronal cells
Source: PLoS One. 2022 Sep 29;17(9):e0275235. doi: 10.1371/journal.pone.0275235 (PMC9522289; doi:10.1371/journal.pone.0275235)
Supplement: S8 Table — (XLSX) [file pone.0275235.s013.xlsx]

## Sheet: KDvsWT.CAD_KEGG_pathway_enrichm
Table S8. KEGG pathway enrichment
	##Databases: KEGG PATHWAY
	##Statistical test method: hypergeometric test / Fisher's exact test
	##FDR correction method: Benjamini and Hochberg
rank	#Term	Database	ID	Input number	Background number	P-Value	qvalue	rich factor	Input	Hyperlink
1	Metabolic pathways	KEGG PATHWAY	hsa01100	959	1243	1.73393e-63	5.14977e-61	0.771521	ENSG00000141429|ENSG00000198099|ENSG00000257218|ENSG00000103056|ENSG00000243678|ENSG00000080819|ENSG00000242515|ENSG00000138413|ENSG00000060982|ENSG00000138796|ENSG00000144057|ENSG00000117215|ENSG00000139344|ENSG00000138029|ENSG00000168002|ENSG00000253710|ENSG00000101444|ENSG00000101333|ENSG00000285043|ENSG00000114054|ENSG00000147224|ENSG00000140465|ENSG00000172339|ENSG00000011052|ENSG00000160285…	http://www.genome.jp/kegg-bin/show_pathway?hsa01100/hsa:316%09red/hsa:1352%09red/hsa:2632%09red/hsa:79646%09red/hsa:55808%09red/hsa:8540%09red/hsa:283871%09red/hsa:84720%09red/hsa:125965%09red/hsa:5438%09red/hsa:55967%09red/hsa:4731%09red/hsa:5434%09red/hsa:5435%09red/hsa:5436%09red/hsa:5437%09red/hsa:5538%09red/hsa:5432%09red/hsa:5433%09red/hsa:6448%09red/hsa:146664%09red/hsa:3795%09red/hsa:1719…
2	Pathways in cancer	KEGG PATHWAY	hsa05200	343	397	3.95918e-29	5.87938e-27	0.86398	ENSG00000134954|ENSG00000112033|ENSG00000116062|ENSG00000164930|ENSG00000138795|ENSG00000138798|ENSG00000168036|ENSG00000101333|ENSG00000169031|ENSG00000169032|ENSG00000039068|ENSG00000126583|ENSG00000173207|ENSG00000075388|ENSG00000076242|ENSG00000065135|ENSG00000111186|ENSG00000061492|ENSG00000007171|ENSG00000105976|ENSG00000068078|ENSG00000168040|ENSG00000154582|ENSG00000131759|ENSG00000204231…	http://www.genome.jp/kegg-bin/show_pathway?hsa05200/hsa:2323%09red/hsa:11211%09red/hsa:2256%09red/hsa:3845%09red/hsa:3918%09red/hsa:405%09red/hsa:3910%09red/hsa:3725%09red/hsa:4824%09red/hsa:54331%09red/hsa:2768%09red/hsa:5567%09red/hsa:27006%09red/hsa:1050%09red/hsa:5336%09red/hsa:6932%09red/hsa:1910%09red/hsa:6934%09red/hsa:8313%09red/hsa:6655%09red/hsa:64399%09red/hsa:1030%09red/hsa:107%09red/…
3	Endocytosis	KEGG PATHWAY	hsa04144	232	260	2.36491e-21	2.34126e-19	0.892308	ENSG00000124209|ENSG00000137486|ENSG00000197959|ENSG00000047365|ENSG00000167103|ENSG00000116489|ENSG00000088280|ENSG00000106799|ENSG00000204592|ENSG00000175387|ENSG00000168118|ENSG00000068078|ENSG00000066468|ENSG00000143398|ENSG00000102981|ENSG00000160867|ENSG00000163558|ENSG00000069869|ENSG00000185236|ENSG00000204642|ENSG00000178568|ENSG00000138798|ENSG00000168280|ENSG00000049759|ENSG00000124171…	http://www.genome.jp/kegg-bin/show_pathway?hsa04144/hsa:30011%09red/hsa:147179%09red/hsa:409%09red/hsa:408%09red/hsa:79643%09red/hsa:644150%09red/hsa:156%09red/hsa:64744%09red/hsa:154%09red/hsa:153%09red/hsa:8394%09red/hsa:55048%09red/hsa:8395%09red/hsa:10093%09red/hsa:55040%09red/hsa:10092%09red/hsa:51324%09red/hsa:2149%09red/hsa:859%09red/hsa:10109%09red/hsa:2868%09red/hsa:2869%09red/hsa:3312%0…
4	PI3K-Akt signaling pathway	KEGG PATHWAY	hsa04151	274	342	2.08848e-20	1.5507e-18	0.80117	ENSG00000160741|ENSG00000107175|ENSG00000198793|ENSG00000064547|ENSG00000105568|ENSG00000188153|ENSG00000117461|ENSG00000174775|ENSG00000108342|ENSG00000137080|ENSG00000096968|ENSG00000111665|ENSG00000111664|ENSG00000213949|ENSG00000268173|ENSG00000177885|ENSG00000091409|ENSG00000138798|ENSG00000114279|ENSG00000184349|ENSG00000100030|ENSG00000078369|ENSG00000197461|ENSG00000156427|ENSG00000169242…	http://www.genome.jp/kegg-bin/show_pathway?hsa04151/hsa:2538%09red/hsa:3918%09red/hsa:2256%09red/hsa:3845%09red/hsa:3910%09red/hsa:3480%09red/hsa:3915%09red/hsa:54331%09red/hsa:3718%09red/hsa:1299%09red/hsa:5523%09red/hsa:27006%09red/hsa:2261%09red/hsa:3566%09red/hsa:3082%09red/hsa:2149%09red/hsa:1978%09red/hsa:7531%09red/hsa:1026%09red/hsa:7249%09red/hsa:7248%09red/hsa:1977%09red/hsa:1440%09red/…
5	Rap1 signaling pathway	KEGG PATHWAY	hsa04015	191	211	2.7602e-18	1.63956e-16	0.905213	ENSG00000112715|ENSG00000064547|ENSG00000117461|ENSG00000174775|ENSG00000066468|ENSG00000102981|ENSG00000160867|ENSG00000163558|ENSG00000268173|ENSG00000138798|ENSG00000168036|ENSG00000087258|ENSG00000145431|ENSG00000184349|ENSG00000100030|ENSG00000160271|ENSG00000197461|ENSG00000156427|ENSG00000169242|ENSG00000169032|ENSG00000039068|ENSG00000126583|ENSG00000137076|ENSG00000132155|ENSG00000198668…	http://www.genome.jp/kegg-bin/show_pathway?hsa04015/hsa:5028%09red/hsa:7423%09red/hsa:57121%09red/hsa:2533%09red/hsa:889%09red/hsa:27006%09red/hsa:2904%09red/hsa:3082%09red/hsa:2903%09red/hsa:2902%09red/hsa:1500%09red/hsa:8817%09red/hsa:805%09red/hsa:107%09red/hsa:6237%09red/hsa:3791%09red/hsa:1950%09red/hsa:25780%09red/hsa:3815%09red/hsa:9223%09red/hsa:5156%09red/hsa:5155%09red/hsa:5154%09red/hs…
6	MAPK signaling pathway	KEGG PATHWAY	hsa04010	215	255	5.29556e-18	2.6213e-16	0.843137	ENSG00000137486|ENSG00000166484|ENSG00000106799|ENSG00000169967|ENSG00000165059|ENSG00000136068|ENSG00000164305|ENSG00000162302|ENSG00000160867|ENSG00000127191|ENSG00000177885|ENSG00000138798|ENSG00000070388|ENSG00000173327|ENSG00000107968|ENSG00000100030|ENSG00000197461|ENSG00000169032|ENSG00000108984|ENSG00000075429|ENSG00000126583|ENSG00000085511|ENSG00000158050|ENSG00000072133|ENSG00000141480…	http://www.genome.jp/kegg-bin/show_pathway?hsa04010/hsa:409%09red/hsa:408%09red/hsa:3727%09red/hsa:9252%09red/hsa:3725%09red/hsa:9254%09red/hsa:4909%09red/hsa:2122%09red/hsa:255189%09red/hsa:5567%09red/hsa:4772%09red/hsa:6722%09red/hsa:57551%09red/hsa:5535%09red/hsa:5534%09red/hsa:8817%09red/hsa:5536%09red/hsa:5530%09red/hsa:5532%09red/hsa:7124%09red/hsa:51776%09red/hsa:3315%09red/hsa:2316%09red/…
7	Ras signaling pathway	KEGG PATHWAY	hsa04014	199	228	7.63418e-18	3.23907e-16	0.872807	ENSG00000134954|ENSG00000112715|ENSG00000259288|ENSG00000117461|ENSG00000174775|ENSG00000066468|ENSG00000111665|ENSG00000111664|ENSG00000268173|ENSG00000177885|ENSG00000138798|ENSG00000105808|ENSG00000184349|ENSG00000100030|ENSG00000160271|ENSG00000197461|ENSG00000169242|ENSG00000187980|ENSG00000168970|ENSG00000126583|ENSG00000205236|ENSG00000132155|ENSG00000198668|ENSG00000075388|ENSG00000173511…	http://www.genome.jp/kegg-bin/show_pathway?hsa04014/hsa:29110%09red/hsa:3479%09red/hsa:7423%09red/hsa:56034%09red/hsa:7422%09red/hsa:54331%09red/hsa:8398%09red/hsa:283455%09red/hsa:255189%09red/hsa:26279%09red/hsa:27006%09red/hsa:8831%09red/hsa:5063%09red/hsa:8315%09red/hsa:3082%09red/hsa:2903%09red/hsa:2902%09red/hsa:8817%09red/hsa:4303%09red/hsa:805%09red/hsa:5781%09red/hsa:6237%09red/hsa:81579…
8	Proteoglycans in cancer	KEGG PATHWAY	hsa05205	184	205	2.00399e-17	7.43981e-16	0.897561	ENSG00000124145|ENSG00000198793|ENSG00000164930|ENSG00000145362|ENSG00000165059|ENSG00000136068|ENSG00000174775|ENSG00000164305|ENSG00000136869|ENSG00000268173|ENSG00000177885|ENSG00000178568|ENSG00000134245|ENSG00000150995|ENSG00000091831|ENSG00000019991|ENSG00000100030|ENSG00000100234|ENSG00000169032|ENSG00000126583|ENSG00000185920|ENSG00000100644|ENSG00000100485|ENSG00000135679|ENSG00000137154…	http://www.genome.jp/kegg-bin/show_pathway?hsa05205/hsa:11211%09red/hsa:867%09red/hsa:3481%09red/hsa:3480%09red/hsa:7430%09red/hsa:3082%09red/hsa:5781%09red/hsa:80326%09red/hsa:1634%09red/hsa:81029%09red/hsa:1975%09red/hsa:2316%09red/hsa:6608%09red/hsa:3791%09red/hsa:2317%09red/hsa:2549%09red/hsa:5500%09red/hsa:9138%09red/hsa:6198%09red/hsa:6199%09red/hsa:6194%09red/hsa:3845%09red/hsa:7422%09red/…
9	HTLV-I infection	KEGG PATHWAY	hsa05166	210	259	2.25825e-16	7.45224e-15	0.810811	ENSG00000134954|ENSG00000134470|ENSG00000173757|ENSG00000164930|ENSG00000106799|ENSG00000082898|ENSG00000204592|ENSG00000117461|ENSG00000164938|ENSG00000268173|ENSG00000204642|ENSG00000117394|ENSG00000134245|ENSG00000177084|ENSG00000168036|ENSG00000157456|ENSG00000197461|ENSG00000175387|ENSG00000120837|ENSG00000226979|ENSG00000161202|ENSG00000105662|ENSG00000162772|ENSG00000105989|ENSG00000111186…	http://www.genome.jp/kegg-bin/show_pathway?hsa05166/hsa:11211%09red/hsa:3725%09red/hsa:4772%09red/hsa:6722%09red/hsa:5535%09red/hsa:8498%09red/hsa:1030%09red/hsa:1031%09red/hsa:5532%09red/hsa:80326%09red/hsa:81029%09red/hsa:1870%09red/hsa:1871%09red/hsa:6688%09red/hsa:200186%09red/hsa:958%09red/hsa:94241%09red/hsa:3127%09red/hsa:896%09red/hsa:5156%09red/hsa:5155%09red/hsa:5154%09red/hsa:4089%09re…
10	Axon guidance	KEGG PATHWAY	hsa04360	161	176	6.30885e-16	1.87373e-14	0.914773	ENSG00000196411|ENSG00000259288|ENSG00000185920|ENSG00000153993|ENSG00000172830|ENSG00000141506|ENSG00000102981|ENSG00000145242|ENSG00000268173|ENSG00000154928|ENSG00000164220|ENSG00000072315|ENSG00000184349|ENSG00000100030|ENSG00000184347|ENSG00000169242|ENSG00000084112|ENSG00000163785|ENSG00000138623|ENSG00000162631|ENSG00000144935|ENSG00000092421|ENSG00000157851|ENSG00000075223|ENSG00000001617…	http://www.genome.jp/kegg-bin/show_pathway?hsa04360/hsa:64101%09red/hsa:2534%09red/hsa:9423%09red/hsa:5063%09red/hsa:54434%09red/hsa:57556%09red/hsa:5535%09red/hsa:5534%09red/hsa:5530%09red/hsa:5781%09red/hsa:6237%09red/hsa:90249%09red/hsa:81029%09red/hsa:6608%09red/hsa:2043%09red/hsa:9037%09red/hsa:22854%09red/hsa:10509%09red/hsa:7225%09red/hsa:57715%09red/hsa:2773%09red/hsa:658%09red/hsa:659%09…
11	Regulation of actin cytoskeleton	KEGG PATHWAY	hsa04810	181	215	2.33559e-15	6.30608e-14	0.84186	ENSG00000160007|ENSG00000131504|ENSG00000140795|ENSG00000117461|ENSG00000141506|ENSG00000066468|ENSG00000160867|ENSG00000213949|ENSG00000268173|ENSG00000091409|ENSG00000138798|ENSG00000101335|ENSG00000145431|ENSG00000276293|ENSG00000129682|ENSG00000197461|ENSG00000175866|ENSG00000084112|ENSG00000169032|ENSG00000259288|ENSG00000171608|ENSG00000115221|ENSG00000148180|ENSG00000077943|ENSG00000132155…	http://www.genome.jp/kegg-bin/show_pathway?hsa04810/hsa:200576%09red/hsa:8396%09red/hsa:8394%09red/hsa:8395%09red/hsa:5217%09red/hsa:10109%09red/hsa:56034%09red/hsa:2768%09red/hsa:7430%09red/hsa:2909%09red/hsa:5063%09red/hsa:54434%09red/hsa:1131%09red/hsa:3689%09red/hsa:1133%09red/hsa:6655%09red/hsa:8817%09red/hsa:85366%09red/hsa:2252%09red/hsa:6237%09red/hsa:5829%09red/hsa:1950%09red/hsa:26999%0…
12	Calcium signaling pathway	KEGG PATHWAY	hsa04020	159	180	7.22886e-15	1.78914e-13	0.883333	ENSG00000140795|ENSG00000165059|ENSG00000178568|ENSG00000150995|ENSG00000072062|ENSG00000141404|ENSG00000101333|ENSG00000109991|ENSG00000099957|ENSG00000139151|ENSG00000070961|ENSG00000086544|ENSG00000067177|ENSG00000067842|ENSG00000118160|ENSG00000089041|ENSG00000198668|ENSG00000128271|ENSG00000183023|ENSG00000160014|ENSG00000102468|ENSG00000096433|ENSG00000006283|ENSG00000074370|ENSG00000078295…	http://www.genome.jp/kegg-bin/show_pathway?hsa04020/hsa:5023%09red/hsa:10105%09red/hsa:154%09red/hsa:5027%09red/hsa:5026%09red/hsa:5025%09red/hsa:5024%09red/hsa:487%09red/hsa:84876%09red/hsa:2905%09red/hsa:552%09red/hsa:2906%09red/hsa:489%09red/hsa:488%09red/hsa:1133%09red/hsa:2902%09red/hsa:5535%09red/hsa:5534%09red/hsa:85366%09red/hsa:805%09red/hsa:5530%09red/hsa:5532%09red/hsa:5021%09red/hsa:5…
13	Focal adhesion	KEGG PATHWAY	hsa04510	171	203	1.30491e-14	2.84997e-13	0.842365	ENSG00000197565|ENSG00000160007|ENSG00000131504|ENSG00000140795|ENSG00000117461|ENSG00000136068|ENSG00000141506|ENSG00000213949|ENSG00000268173|ENSG00000177885|ENSG00000091409|ENSG00000138798|ENSG00000101335|ENSG00000168036|ENSG00000145431|ENSG00000019991|ENSG00000100030|ENSG00000197461|ENSG00000101966|ENSG00000169031|ENSG00000169032|ENSG00000259288|ENSG00000126583|ENSG00000115221|ENSG00000137076…	http://www.genome.jp/kegg-bin/show_pathway?hsa04510/hsa:3918%09red/hsa:3910%09red/hsa:3725%09red/hsa:3915%09red/hsa:3914%09red/hsa:2909%09red/hsa:8503%09red/hsa:3082%09red/hsa:85366%09red/hsa:5829%09red/hsa:10398%09red/hsa:2316%09red/hsa:5602%09red/hsa:3791%09red/hsa:1950%09red/hsa:596%09red/hsa:3655%09red/hsa:896%09red/hsa:5156%09red/hsa:5155%09red/hsa:5154%09red/hsa:2534%09red/hsa:5159%09red/hs…
14	Neuroactive ligand-receptor interaction	KEGG PATHWAY	hsa04080	212	278	1.34342e-14	2.84997e-13	0.76259	ENSG00000094755|ENSG00000125675|ENSG00000064547|ENSG00000168539|ENSG00000262304|ENSG00000166206|ENSG00000112038|ENSG00000119973|ENSG00000114812|ENSG00000165409|ENSG00000187730|ENSG00000186912|ENSG00000198822|ENSG00000135902|ENSG00000152034|ENSG00000182256|ENSG00000109991|ENSG00000264717|ENSG00000213218|ENSG00000263715|ENSG00000169403|ENSG00000089041|ENSG00000128271|ENSG00000164220|ENSG00000198121…	http://www.genome.jp/kegg-bin/show_pathway?hsa04080/hsa:5029%09red/hsa:5028%09red/hsa:5023%09red/hsa:5021%09red/hsa:154%09red/hsa:5027%09red/hsa:5026%09red/hsa:151%09red/hsa:150%09red/hsa:7433%09red/hsa:728%09red/hsa:2908%09red/hsa:7434%09red/hsa:2905%09red/hsa:1134%09red/hsa:1137%09red/hsa:2906%09red/hsa:2901%09red/hsa:2900%09red/hsa:1133%09red/hsa:554%09red/hsa:2149%09red/hsa:3061%09red/hsa:573…
15	cAMP signaling pathway	KEGG PATHWAY	hsa04024	168	199	1.94054e-14	3.84227e-13	0.844221	ENSG00000107175|ENSG00000168539|ENSG00000185920|ENSG00000165059|ENSG00000142208|ENSG00000268173|ENSG00000162104|ENSG00000170289|ENSG00000163399|ENSG00000100030|ENSG00000169032|ENSG00000138622|ENSG00000143199|ENSG00000183862|ENSG00000157613|ENSG00000132155|ENSG00000198668|ENSG00000128271|ENSG00000160014|ENSG00000065135|ENSG00000182158|ENSG00000100393|ENSG00000106018|ENSG00000285188|ENSG00000142875…	http://www.genome.jp/kegg-bin/show_pathway?hsa04024/hsa:5144%09red/hsa:5140%09red/hsa:5141%09red/hsa:5142%09red/hsa:5143%09red/hsa:5021%09red/hsa:3725%09red/hsa:153%09red/hsa:481%09red/hsa:480%09red/hsa:7434%09red/hsa:482%09red/hsa:2905%09red/hsa:2904%09red/hsa:2906%09red/hsa:488%09red/hsa:2903%09red/hsa:2902%09red/hsa:2149%09red/hsa:27198%09red/hsa:805%09red/hsa:9586%09red/hsa:6237%09red/hsa:286…
16	cGMP-PKG signaling pathway	KEGG PATHWAY	hsa04022	149	167	2.89594e-14	5.3756e-13	0.892216	ENSG00000107175|ENSG00000171132|ENSG00000061918|ENSG00000140795|ENSG00000136574|ENSG00000268173|ENSG00000101335|ENSG00000150995|ENSG00000101333|ENSG00000100030|ENSG00000169032|ENSG00000146592|ENSG00000118160|ENSG00000132155|ENSG00000198668|ENSG00000133124|ENSG00000183023|ENSG00000160014|ENSG00000116329|ENSG00000096433|ENSG00000074370|ENSG00000078295|ENSG00000117020|ENSG00000121281|ENSG00000145675…	http://www.genome.jp/kegg-bin/show_pathway?hsa04022/hsa:5140%09red/hsa:2983%09red/hsa:2982%09red/hsa:10105%09red/hsa:154%09red/hsa:153%09red/hsa:152%09red/hsa:151%09red/hsa:150%09red/hsa:487%09red/hsa:481%09red/hsa:480%09red/hsa:483%09red/hsa:482%09red/hsa:489%09red/hsa:488%09red/hsa:5535%09red/hsa:5534%09red/hsa:85366%09red/hsa:805%09red/hsa:5530%09red/hsa:5532%09red/hsa:8654%09red/hsa:10242%09r…
17	mTOR signaling pathway	KEGG PATHWAY	hsa04150	139	154	1.14996e-13	2.00905e-12	0.902597	ENSG00000198793|ENSG00000164930|ENSG00000082146|ENSG00000141506|ENSG00000268173|ENSG00000177885|ENSG00000119487|ENSG00000134245|ENSG00000100030|ENSG00000154803|ENSG00000134248|ENSG00000169032|ENSG00000168209|ENSG00000106070|ENSG00000126583|ENSG00000141564|ENSG00000072133|ENSG00000149357|ENSG00000132155|ENSG00000100485|ENSG00000266173|ENSG00000137154|ENSG00000105989|ENSG00000111186|ENSG00000104365…	http://www.genome.jp/kegg-bin/show_pathway?hsa04150/hsa:11211%09red/hsa:3845%09red/hsa:23175%09red/hsa:3480%09red/hsa:9706%09red/hsa:55437%09red/hsa:220441%09red/hsa:1978%09red/hsa:80326%09red/hsa:253260%09red/hsa:81029%09red/hsa:7249%09red/hsa:7248%09red/hsa:1977%09red/hsa:92335%09red/hsa:201163%09red/hsa:10325%09red/hsa:6520%09red/hsa:58528%09red/hsa:6446%09red/hsa:6198%09red/hsa:6199%09red/hsa…
18	Phospholipase D signaling pathway	KEGG PATHWAY	hsa04072	132	144	2.21784e-13	3.65943e-12	0.916667	ENSG00000197959|ENSG00000198793|ENSG00000064547|ENSG00000186111|ENSG00000117461|ENSG00000141506|ENSG00000268173|ENSG00000177885|ENSG00000138798|ENSG00000198822|ENSG00000106976|ENSG00000145431|ENSG00000101333|ENSG00000100030|ENSG00000160271|ENSG00000197461|ENSG00000168970|ENSG00000132155|ENSG00000100485|ENSG00000198121|ENSG00000136267|ENSG00000067113|ENSG00000197943|ENSG00000078295|ENSG00000117020…	http://www.genome.jp/kegg-bin/show_pathway?hsa04072/hsa:8394%09red/hsa:8395%09red/hsa:57121%09red/hsa:2534%09red/hsa:255189%09red/hsa:552%09red/hsa:554%09red/hsa:2149%09red/hsa:5781%09red/hsa:6237%09red/hsa:7249%09red/hsa:7248%09red/hsa:1950%09red/hsa:2549%09red/hsa:56034%09red/hsa:5156%09red/hsa:5155%09red/hsa:5154%09red/hsa:5159%09red/hsa:1759%09red/hsa:3845%09red/hsa:27128%09red/hsa:399694%09r…
19	Chemokine signaling pathway	KEGG PATHWAY	hsa04062	156	187	3.11443e-13	4.86834e-12	0.834225	ENSG00000137486|ENSG00000173757|ENSG00000124126|ENSG00000165059|ENSG00000141506|ENSG00000111665|ENSG00000111664|ENSG00000268173|ENSG00000177885|ENSG00000155849|ENSG00000101336|ENSG00000168329|ENSG00000169248|ENSG00000101333|ENSG00000100030|ENSG00000006210|ENSG00000169245|ENSG00000169032|ENSG00000163823|ENSG00000156234|ENSG00000141480|ENSG00000132155|ENSG00000100485|ENSG00000081041|ENSG00000148082…	http://www.genome.jp/kegg-bin/show_pathway?hsa04062/hsa:1232%09red/hsa:643%09red/hsa:1230%09red/hsa:1236%09red/hsa:408%09red/hsa:1234%09red/hsa:1235%09red/hsa:157%09red/hsa:156%09red/hsa:54331%09red/hsa:9547%09red/hsa:409%09red/hsa:131890%09red/hsa:1237%09red/hsa:2868%09red/hsa:2869%09red/hsa:5829%09red/hsa:6011%09red/hsa:6846%09red/hsa:3845%09red/hsa:2870%09red/hsa:399694%09red/hsa:51764%09red/h…
20	Oxytocin signaling pathway	KEGG PATHWAY	hsa04921	139	158	4.19957e-13	6.23636e-12	0.879747	ENSG00000182324|ENSG00000061918|ENSG00000140795|ENSG00000165059|ENSG00000141506|ENSG00000116741|ENSG00000268173|ENSG00000101335|ENSG00000150995|ENSG00000087258|ENSG00000101333|ENSG00000100030|ENSG00000168970|ENSG00000075429|ENSG00000126583|ENSG00000132155|ENSG00000198668|ENSG00000160014|ENSG00000065135|ENSG00000096433|ENSG00000142875|ENSG00000078295|ENSG00000121281|ENSG00000145675|ENSG00000182621…	http://www.genome.jp/kegg-bin/show_pathway?hsa04921/hsa:2983%09red/hsa:2982%09red/hsa:5021%09red/hsa:3725%09red/hsa:9254%09red/hsa:783%09red/hsa:255189%09red/hsa:4772%09red/hsa:5535%09red/hsa:5534%09red/hsa:85366%09red/hsa:805%09red/hsa:5530%09red/hsa:5532%09red/hsa:59283%09red/hsa:4660%09red/hsa:59284%09red/hsa:3845%09red/hsa:51806%09red/hsa:1026%09red/hsa:952%09red/hsa:818%09red/hsa:816%09red/h…
21	Hippo signaling pathway	KEGG PATHWAY	hsa04390	136	154	6.18038e-13	8.74082e-12	0.883117	ENSG00000115738|ENSG00000164930|ENSG00000105568|ENSG00000106799|ENSG00000078900|ENSG00000102981|ENSG00000266076|ENSG00000163558|ENSG00000134245|ENSG00000183230|ENSG00000168036|ENSG00000166913|ENSG00000175387|ENSG00000039068|ENSG00000089685|ENSG00000161202|ENSG00000106366|ENSG00000164924|ENSG00000283900|ENSG00000137713|ENSG00000105989|ENSG00000111186|ENSG00000221914|ENSG00000158955|ENSG00000118971…	http://www.genome.jp/kegg-bin/show_pathway?hsa04390/hsa:11211%09red/hsa:8463%09red/hsa:29119%09red/hsa:84962%09red/hsa:4771%09red/hsa:6932%09red/hsa:6934%09red/hsa:8313%09red/hsa:7532%09red/hsa:3993%09red/hsa:1742%09red/hsa:1740%09red/hsa:3996%09red/hsa:80326%09red/hsa:26524%09red/hsa:81029%09red/hsa:8945%09red/hsa:25937%09red/hsa:896%09red/hsa:652%09red/hsa:653%09red/hsa:654%09red/hsa:655%09red/…
22	Cytokine-cytokine receptor interaction	KEGG PATHWAY	hsa04060	196	265	9.33328e-13	1.25999e-11	0.739623	ENSG00000134470|ENSG00000127863|ENSG00000145824|ENSG00000106799|ENSG00000027697|ENSG00000121989|ENSG00000174564|ENSG00000137080|ENSG00000122641|ENSG00000145431|ENSG00000138798|ENSG00000125726|ENSG00000168329|ENSG00000126353|ENSG00000019991|ENSG00000006210|ENSG00000197461|ENSG00000169245|ENSG00000122025|ENSG00000127743|ENSG00000163823|ENSG00000226979|ENSG00000124334|ENSG00000116678|ENSG00000137070…	http://www.genome.jp/kegg-bin/show_pathway?hsa04060/hsa:1232%09red/hsa:643%09red/hsa:1230%09red/hsa:64806%09red/hsa:1236%09red/hsa:1237%09red/hsa:1234%09red/hsa:1235%09red/hsa:8792%09red/hsa:8793%09red/hsa:64109%09red/hsa:8794%09red/hsa:8795%09red/hsa:9547%09red/hsa:60401%09red/hsa:3082%09red/hsa:7124%09red/hsa:27190%09red/hsa:3791%09red/hsa:149233%09red/hsa:3815%09red/hsa:650%09red/hsa:5156%09re…
23	Signaling pathways regulating pluripotency of stem cells	KEGG PATHWAY	hsa04550	126	142	3.42462e-12	4.42223e-11	0.887324	ENSG00000115738|ENSG00000143379|ENSG00000164930|ENSG00000121989|ENSG00000185619|ENSG00000141506|ENSG00000066468|ENSG00000160867|ENSG00000266076|ENSG00000268173|ENSG00000177885|ENSG00000083168|ENSG00000180628|ENSG00000134245|ENSG00000168283|ENSG00000168036|ENSG00000100030|ENSG00000169032|ENSG00000158955|ENSG00000143768|ENSG00000161202|ENSG00000132155|ENSG00000115289|ENSG00000105989|ENSG00000007372…	http://www.genome.jp/kegg-bin/show_pathway?hsa04550/hsa:11211%09red/hsa:9314%09red/hsa:3480%09red/hsa:3720%09red/hsa:8312%09red/hsa:8313%09red/hsa:80326%09red/hsa:81029%09red/hsa:650%09red/hsa:652%09red/hsa:4838%09red/hsa:657%09red/hsa:658%09red/hsa:659%09red/hsa:5013%09red/hsa:6929%09red/hsa:3845%09red/hsa:6927%09red/hsa:6926%09red/hsa:10336%09red/hsa:3400%09red/hsa:5894%09red/hsa:3977%09red/hsa…
24	Viral carcinogenesis	KEGG PATHWAY	hsa05203	161	205	3.78131e-12	4.67937e-11	0.785366	ENSG00000107175|ENSG00000111358|ENSG00000173757|ENSG00000204592|ENSG00000165059|ENSG00000174775|ENSG00000164305|ENSG00000124635|ENSG00000268173|ENSG00000177885|ENSG00000204642|ENSG00000145736|ENSG00000130402|ENSG00000072062|ENSG00000254087|ENSG00000100030|ENSG00000118971|ENSG00000146592|ENSG00000157613|ENSG00000148180|ENSG00000278705|ENSG00000135679|ENSG00000164924|ENSG00000160791|ENSG00000175305…	http://www.genome.jp/kegg-bin/show_pathway?hsa05203/hsa:1232%09red/hsa:1233%09red/hsa:1237%09red/hsa:1234%09red/hsa:22938%09red/hsa:3725%09red/hsa:23352%09red/hsa:6714%09red/hsa:6722%09red/hsa:728340%09red/hsa:7532%09red/hsa:7531%09red/hsa:1030%09red/hsa:7534%09red/hsa:5829%09red/hsa:9134%09red/hsa:11036%09red/hsa:554313%09red/hsa:5700%09red/hsa:896%09red/hsa:1027%09red/hsa:894%09red/hsa:890%09re…
25	Hepatitis B	KEGG PATHWAY	hsa05161	128	146	4.05077e-12	4.81231e-11	0.876712	ENSG00000107175|ENSG00000173757|ENSG00000106799|ENSG00000141506|ENSG00000164305|ENSG00000137080|ENSG00000136869|ENSG00000268173|ENSG00000172936|ENSG00000100030|ENSG00000134248|ENSG00000169032|ENSG00000146592|ENSG00000089685|ENSG00000157613|ENSG00000132155|ENSG00000107201|ENSG00000164924|ENSG00000175305|ENSG00000105173|ENSG00000100393|ENSG00000167986|ENSG00000135446|ENSG00000120868|ENSG00000145675…	http://www.genome.jp/kegg-bin/show_pathway?hsa05161/hsa:29110%09red/hsa:317%09red/hsa:353376%09red/hsa:3725%09red/hsa:4772%09red/hsa:23586%09red/hsa:5582%09red/hsa:7534%09red/hsa:7124%09red/hsa:1870%09red/hsa:9134%09red/hsa:114609%09red/hsa:4615%09red/hsa:890%09red/hsa:898%09red/hsa:3845%09red/hsa:1027%09red/hsa:1026%09red/hsa:2033%09red/hsa:1388%09red/hsa:1386%09red/hsa:1387%09red/hsa:1385%09red…
26	Wnt signaling pathway	KEGG PATHWAY	hsa04310	126	143	4.71788e-12	5.38927e-11	0.881119	ENSG00000080815|ENSG00000112033|ENSG00000164930|ENSG00000164736|ENSG00000139174|ENSG00000101266|ENSG00000138795|ENSG00000266076|ENSG00000134245|ENSG00000116161|ENSG00000168036|ENSG00000101333|ENSG00000126583|ENSG00000161202|ENSG00000120057|ENSG00000105989|ENSG00000111186|ENSG00000263020|ENSG00000100393|ENSG00000149782|ENSG00000055130|ENSG00000061492|ENSG00000142875|ENSG00000177565|ENSG00000182621…	http://www.genome.jp/kegg-bin/show_pathway?hsa04310/hsa:11211%09red/hsa:3725%09red/hsa:50964%09red/hsa:6932%09red/hsa:4773%09red/hsa:6934%09red/hsa:8313%09red/hsa:1460%09red/hsa:5535%09red/hsa:5534%09red/hsa:5530%09red/hsa:5532%09red/hsa:80326%09red/hsa:23500%09red/hsa:81029%09red/hsa:2239%09red/hsa:896%09red/hsa:894%09red/hsa:5601%09red/hsa:79718%09red/hsa:1452%09red/hsa:27123%09red/hsa:1457%09r…
27	Platelet activation	KEGG PATHWAY	hsa04611	113	122	7.28964e-12	8.01861e-11	0.92623	ENSG00000160007|ENSG00000061918|ENSG00000140795|ENSG00000165059|ENSG00000141506|ENSG00000163558|ENSG00000268173|ENSG00000150995|ENSG00000254087|ENSG00000101333|ENSG00000100030|ENSG00000168970|ENSG00000137076|ENSG00000160013|ENSG00000010671|ENSG00000065135|ENSG00000149781|ENSG00000197943|ENSG00000164171|ENSG00000142875|ENSG00000078295|ENSG00000117020|ENSG00000121281|ENSG00000145675|ENSG00000182621…	http://www.genome.jp/kegg-bin/show_pathway?hsa04611/hsa:64805%09red/hsa:5028%09red/hsa:2983%09red/hsa:2982%09red/hsa:5023%09red/hsa:2534%09red/hsa:255189%09red/hsa:84876%09red/hsa:2149%09red/hsa:85366%09red/hsa:51206%09red/hsa:9138%09red/hsa:3688%09red/hsa:5600%09red/hsa:10627%09red/hsa:103910%09red/hsa:91807%09red/hsa:340156%09red/hsa:2977%09red/hsa:5290%09red/hsa:10235%09red/hsa:2909%09red/hsa:…
28	Adrenergic signaling in cardiomyocytes	KEGG PATHWAY	hsa04261	128	149	1.0319e-11	1.09455e-10	0.85906	ENSG00000107175|ENSG00000105568|ENSG00000165059|ENSG00000268173|ENSG00000101333|ENSG00000100030|ENSG00000070961|ENSG00000075429|ENSG00000067842|ENSG00000156052|ENSG00000157613|ENSG00000198668|ENSG00000183023|ENSG00000091428|ENSG00000160014|ENSG00000065135|ENSG00000149782|ENSG00000142875|ENSG00000078295|ENSG00000135447|ENSG00000221914|ENSG00000121281|ENSG00000145675|ENSG00000182621|ENSG00000067191…	http://www.genome.jp/kegg-bin/show_pathway?hsa04261/hsa:9252%09red/hsa:154%09red/hsa:9254%09red/hsa:783%09red/hsa:481%09red/hsa:480%09red/hsa:483%09red/hsa:482%09red/hsa:488%09red/hsa:805%09red/hsa:6324%09red/hsa:148%09red/hsa:59283%09red/hsa:153%09red/hsa:146%09red/hsa:6546%09red/hsa:59284%09red/hsa:492%09red/hsa:493%09red/hsa:490%09red/hsa:51806%09red/hsa:818%09red/hsa:1388%09red/hsa:816%09red/…
29	Purine metabolism	KEGG PATHWAY	hsa00230	142	176	1.82256e-11	1.86655e-10	0.806818	ENSG00000171408|ENSG00000113231|ENSG00000284681|ENSG00000100938|ENSG00000243678|ENSG00000228049|ENSG00000148229|ENSG00000112541|ENSG00000163882|ENSG00000171453|ENSG00000147224|ENSG00000100413|ENSG00000143199|ENSG00000099817|ENSG00000011052|ENSG00000135778|ENSG00000101911|ENSG00000184508|ENSG00000284741|ENSG00000189283|ENSG00000004455|ENSG00000285188|ENSG00000078295|ENSG00000177084|ENSG00000121281…	http://www.genome.jp/kegg-bin/show_pathway?hsa00230/hsa:5144%09red/hsa:2984%09red/hsa:5147%09red/hsa:5140%09red/hsa:5141%09red/hsa:159%09red/hsa:158%09red/hsa:171568%09red/hsa:5148%09red/hsa:318%09red/hsa:122481%09red/hsa:9583%09red/hsa:27115%09red/hsa:53343%09red/hsa:100%09red/hsa:5438%09red/hsa:2983%09red/hsa:5434%09red/hsa:5435%09red/hsa:5436%09red/hsa:5437%09red/hsa:1633%09red/hsa:5432%09red/…
30	Thyroid hormone signaling pathway	KEGG PATHWAY	hsa04919	109	118	1.88723e-11	1.86836e-10	0.923729	ENSG00000198793|ENSG00000172348|ENSG00000165059|ENSG00000141506|ENSG00000140396|ENSG00000136574|ENSG00000268173|ENSG00000126351|ENSG00000101333|ENSG00000100030|ENSG00000139155|ENSG00000139151|ENSG00000169032|ENSG00000126583|ENSG00000132155|ENSG00000180182|ENSG00000135679|ENSG00000100393|ENSG00000197943|ENSG00000142875|ENSG00000067057|ENSG00000117020|ENSG00000145675|ENSG00000182621|ENSG00000213281…	http://www.genome.jp/kegg-bin/show_pathway?hsa04919/hsa:481%09red/hsa:480%09red/hsa:483%09red/hsa:482%09red/hsa:488%09red/hsa:7249%09red/hsa:4855%09red/hsa:4854%09red/hsa:4851%09red/hsa:4853%09red/hsa:652%09red/hsa:3845%09red/hsa:9882%09red/hsa:5335%09red/hsa:51196%09red/hsa:2033%09red/hsa:1387%09red/hsa:4624%09red/hsa:9969%09red/hsa:10025%09red/hsa:5894%09red/hsa:10231%09red/hsa:29079%09red/hsa:…
31	AMPK signaling pathway	KEGG PATHWAY	hsa04152	113	125	2.00111e-11	1.91719e-10	0.904	ENSG00000107175|ENSG00000198793|ENSG00000105568|ENSG00000082146|ENSG00000268173|ENSG00000185236|ENSG00000170525|ENSG00000065882|ENSG00000104388|ENSG00000159346|ENSG00000146592|ENSG00000141564|ENSG00000157613|ENSG00000116678|ENSG00000133124|ENSG00000266173|ENSG00000137713|ENSG00000120907|ENSG00000076555|ENSG00000067057|ENSG00000221914|ENSG00000145675|ENSG00000204673|ENSG00000084733|ENSG00000119396…	http://www.genome.jp/kegg-bin/show_pathway?hsa04152/hsa:2538%09red/hsa:51719%09red/hsa:3480%09red/hsa:55437%09red/hsa:23216%09red/hsa:6720%09red/hsa:1978%09red/hsa:3953%09red/hsa:7249%09red/hsa:7248%09red/hsa:92335%09red/hsa:200186%09red/hsa:595%09red/hsa:1994%09red/hsa:148%09red/hsa:6198%09red/hsa:6199%09red/hsa:79966%09red/hsa:126129%09red/hsa:1385%09red/hsa:8471%09red/hsa:6517%09red/hsa:84254%…
32	Insulin signaling pathway	KEGG PATHWAY	hsa04910	121	139	2.09384e-11	1.94334e-10	0.870504	ENSG00000137312|ENSG00000198793|ENSG00000165059|ENSG00000141506|ENSG00000164776|ENSG00000072310|ENSG00000163558|ENSG00000268173|ENSG00000177885|ENSG00000235194|ENSG00000100030|ENSG00000169032|ENSG00000067177|ENSG00000141564|ENSG00000188191|ENSG00000132155|ENSG00000198668|ENSG00000132589|ENSG00000148082|ENSG00000160014|ENSG00000137154|ENSG00000104365|ENSG00000076555|ENSG00000142875|ENSG00000185338…	http://www.genome.jp/kegg-bin/show_pathway?hsa04910/hsa:2538%09red/hsa:8651%09red/hsa:5140%09red/hsa:6720%09red/hsa:90673%09red/hsa:1978%09red/hsa:805%09red/hsa:7249%09red/hsa:7248%09red/hsa:1977%09red/hsa:6198%09red/hsa:6199%09red/hsa:6194%09red/hsa:122809%09red/hsa:2872%09red/hsa:3845%09red/hsa:51806%09red/hsa:5792%09red/hsa:5509%09red/hsa:399694%09red/hsa:51763%09red/hsa:8471%09red/hsa:6517%09…
33	Protein processing in endoplasmic reticulum	KEGG PATHWAY	hsa04141	136	166	2.32414e-11	2.09173e-10	0.819277	ENSG00000102595|ENSG00000100934|ENSG00000259040|ENSG00000116663|ENSG00000068912|ENSG00000076984|ENSG00000088833|ENSG00000255339|ENSG00000128829|ENSG00000131508|ENSG00000099958|ENSG00000134001|ENSG00000109501|ENSG00000058262|ENSG00000131871|ENSG00000149428|ENSG00000150961|ENSG00000055130|ENSG00000188021|ENSG00000178607|ENSG00000160087|ENSG00000163793|ENSG00000116661|ENSG00000159461|ENSG00000067167…	http://www.genome.jp/kegg-bin/show_pathway?hsa04141/hsa:9709%09red/hsa:3337%09red/hsa:55432%09red/hsa:26270%09red/hsa:54431%09red/hsa:201595%09red/hsa:6238%09red/hsa:3998%09red/hsa:55968%09red/hsa:3312%09red/hsa:3310%09red/hsa:7326%09red/hsa:7327%09red/hsa:51128%09red/hsa:7322%09red/hsa:7323%09red/hsa:7321%09red/hsa:10113%09red/hsa:30001%09red/hsa:22926%09red/hsa:55757%09red/hsa:267%09red/hsa:987…
34	Epstein-Barr virus infection	KEGG PATHWAY	hsa05169	156	204	3.27356e-11	2.85955e-10	0.764706	ENSG00000069869|ENSG00000076984|ENSG00000082898|ENSG00000204592|ENSG00000165059|ENSG00000142208|ENSG00000163882|ENSG00000196498|ENSG00000128829|ENSG00000268173|ENSG00000204642|ENSG00000254087|ENSG00000166913|ENSG00000099341|ENSG00000108984|ENSG00000056558|ENSG00000171608|ENSG00000099817|ENSG00000105397|ENSG00000107201|ENSG00000164924|ENSG00000173692|ENSG00000104365|ENSG00000100393|ENSG00000197943…	http://www.genome.jp/kegg-bin/show_pathway?hsa05169/hsa:29110%09red/hsa:22938%09red/hsa:171568%09red/hsa:3725%09red/hsa:7431%09red/hsa:23586%09red/hsa:1460%09red/hsa:7532%09red/hsa:7531%09red/hsa:7128%09red/hsa:5439%09red/hsa:7534%09red/hsa:5434%09red/hsa:5435%09red/hsa:3315%09red/hsa:5437%09red/hsa:11128%09red/hsa:5432%09red/hsa:3310%09red/hsa:6688%09red/hsa:5709%09red/hsa:5706%09red/hsa:5707%09…
35	Ubiquitin mediated proteolysis	KEGG PATHWAY	hsa04120	118	137	5.76795e-11	4.89452e-10	0.861314	ENSG00000131508|ENSG00000130725|ENSG00000182247|ENSG00000175063|ENSG00000134086|ENSG00000185651|ENSG00000069869|ENSG00000049759|ENSG00000158290|ENSG00000151148|ENSG00000110344|ENSG00000078043|ENSG00000119401|ENSG00000276380|ENSG00000108854|ENSG00000135679|ENSG00000153827|ENSG00000138641|ENSG00000156587|ENSG00000160714|ENSG00000055130|ENSG00000185338|ENSG00000167986|ENSG00000108106|ENSG00000126261…	http://www.genome.jp/kegg-bin/show_pathway?hsa04120/hsa:8651%09red/hsa:389898%09red/hsa:55120%09red/hsa:26272%09red/hsa:55284%09red/hsa:9817%09red/hsa:54926%09red/hsa:7326%09red/hsa:7327%09red/hsa:8945%09red/hsa:7325%09red/hsa:7322%09red/hsa:7323%09red/hsa:7320%09red/hsa:7321%09red/hsa:7328%09red/hsa:7329%09red/hsa:57154%09red/hsa:11059%09red/hsa:10055%09red/hsa:10054%09red/hsa:9886%09red/hsa:552…
36	Influenza A	KEGG PATHWAY	hsa05164	139	176	8.1823e-11	6.7504e-10	0.789773	ENSG00000172115|ENSG00000254870|ENSG00000076984|ENSG00000027697|ENSG00000101888|ENSG00000137648|ENSG00000137080|ENSG00000100836|ENSG00000136869|ENSG00000128829|ENSG00000268173|ENSG00000172936|ENSG00000179583|ENSG00000100030|ENSG00000134001|ENSG00000169032|ENSG00000108984|ENSG00000162711|ENSG00000105397|ENSG00000132155|ENSG00000116679|ENSG00000107201|ENSG00000121858|ENSG00000173744|ENSG00000104365…	http://www.genome.jp/kegg-bin/show_pathway?hsa05164/hsa:29110%09red/hsa:8793%09red/hsa:3725%09red/hsa:8797%09red/hsa:8794%09red/hsa:8795%09red/hsa:51284%09red/hsa:7124%09red/hsa:84000%09red/hsa:3312%09red/hsa:3310%09red/hsa:103%09red/hsa:4615%09red/hsa:3127%09red/hsa:10625%09red/hsa:2033%09red/hsa:1386%09red/hsa:1387%09red/hsa:7132%09red/hsa:148022%09red/hsa:90865%09red/hsa:6352%09red/hsa:5894%09…
37	Osteoclast differentiation	KEGG PATHWAY	hsa04380	114	132	1.07953e-10	8.66542e-10	0.863636	ENSG00000106799|ENSG00000027697|ENSG00000104974|ENSG00000142208|ENSG00000268173|ENSG00000177885|ENSG00000095585|ENSG00000100030|ENSG00000169032|ENSG00000108984|ENSG00000010810|ENSG00000105397|ENSG00000076984|ENSG00000075426|ENSG00000010671|ENSG00000104365|ENSG00000197943|ENSG00000185338|ENSG00000117020|ENSG00000145675|ENSG00000104972|ENSG00000055208|ENSG00000083799|ENSG00000101307|ENSG00000004948…	http://www.genome.jp/kegg-bin/show_pathway?hsa04380/hsa:8651%09red/hsa:3726%09red/hsa:3727%09red/hsa:3725%09red/hsa:2534%09red/hsa:5535%09red/hsa:5534%09red/hsa:5530%09red/hsa:5532%09red/hsa:7124%09red/hsa:8792%09red/hsa:2212%09red/hsa:10326%09red/hsa:6688%09red/hsa:5602%09red/hsa:23118%09red/hsa:102725035%09red/hsa:8061%09red/hsa:1513%09red/hsa:54%09red/hsa:140885%09red/hsa:799%09red/hsa:7186%09…
38	Glutamatergic synapse	KEGG PATHWAY	hsa04724	103	114	1.53625e-10	1.2007e-09	0.903509	ENSG00000087258|ENSG00000111665|ENSG00000111664|ENSG00000150995|ENSG00000198822|ENSG00000101333|ENSG00000100030|ENSG00000078369|ENSG00000168970|ENSG00000126583|ENSG00000144935|ENSG00000065135|ENSG00000096433|ENSG00000152413|ENSG00000142875|ENSG00000078295|ENSG00000079215|ENSG00000121281|ENSG00000182621|ENSG00000132535|ENSG00000163873|ENSG00000162383|ENSG00000105464|ENSG00000179520|ENSG00000072062…	http://www.genome.jp/kegg-bin/show_pathway?hsa04724/hsa:57084%09red/hsa:157%09red/hsa:156%09red/hsa:54331%09red/hsa:255189%09red/hsa:2905%09red/hsa:2904%09red/hsa:2906%09red/hsa:2901%09red/hsa:2900%09red/hsa:2903%09red/hsa:2902%09red/hsa:5535%09red/hsa:5534%09red/hsa:1742%09red/hsa:5530%09red/hsa:5532%09red/hsa:9229%09red/hsa:51764%09red/hsa:6512%09red/hsa:6511%09red/hsa:10991%09red/hsa:59345%09r…
39	Dopaminergic synapse	KEGG PATHWAY	hsa04728	111	130	2.95911e-10	2.21886e-09	0.853846	ENSG00000107175|ENSG00000087258|ENSG00000105568|ENSG00000111665|ENSG00000111664|ENSG00000168280|ENSG00000150995|ENSG00000141404|ENSG00000101333|ENSG00000078369|ENSG00000146592|ENSG00000157613|ENSG00000141480|ENSG00000198668|ENSG00000160014|ENSG00000065135|ENSG00000165646|ENSG00000096433|ENSG00000142875|ENSG00000221914|ENSG00000182621|ENSG00000132437|ENSG00000186298|ENSG00000082701|ENSG00000156711…	http://www.genome.jp/kegg-bin/show_pathway?hsa04728/hsa:409%09red/hsa:406%09red/hsa:54331%09red/hsa:2904%09red/hsa:2903%09red/hsa:50632%09red/hsa:805%09red/hsa:5582%09red/hsa:5532%09red/hsa:6323%09red/hsa:3799%09red/hsa:3798%09red/hsa:51806%09red/hsa:84152%09red/hsa:51764%09red/hsa:818%09red/hsa:1388%09red/hsa:816%09red/hsa:817%09red/hsa:815%09red/hsa:810%09red/hsa:1386%09red/hsa:64764%09red/hsa:…
40	Lysosome	KEGG PATHWAY	hsa04142	107	123	2.98836e-10	2.21886e-09	0.869919	ENSG00000174080|ENSG00000157823|ENSG00000147614|ENSG00000164733|ENSG00000213614|ENSG00000136943|ENSG00000040531|ENSG00000175416|ENSG00000198951|ENSG00000117984|ENSG00000134243|ENSG00000182287|ENSG00000135677|ENSG00000177879|ENSG00000106367|ENSG00000102805|ENSG00000003056|ENSG00000150967|ENSG00000111670|ENSG00000261832|ENSG00000119655|ENSG00000109323|ENSG00000018280|ENSG00000250644|ENSG00000110911…	http://www.genome.jp/kegg-bin/show_pathway?hsa04142/hsa:7805%09red/hsa:3482%09red/hsa:8546%09red/hsa:3916%09red/hsa:23062%09red/hsa:1508%09red/hsa:1509%09red/hsa:4758%09red/hsa:5538%09red/hsa:6448%09red/hsa:8943%09red/hsa:2548%09red/hsa:8120%09red/hsa:8722%09red/hsa:55353%09red/hsa:10053%09red/hsa:411%09red/hsa:54%09red/hsa:23457%09red/hsa:1513%09red/hsa:1512%09red/hsa:1511%09red/hsa:1510%09red/h…
41	Cholinergic synapse	KEGG PATHWAY	hsa04725	100	111	3.12794e-10	2.26585e-09	0.900901	ENSG00000107175|ENSG00000182324|ENSG00000165059|ENSG00000141506|ENSG00000111665|ENSG00000111664|ENSG00000268173|ENSG00000182621|ENSG00000150995|ENSG00000087258|ENSG00000101333|ENSG00000100030|ENSG00000078369|ENSG00000169032|ENSG00000126583|ENSG00000157613|ENSG00000065135|ENSG00000160716|ENSG00000096433|ENSG00000142875|ENSG00000078295|ENSG00000117020|ENSG00000121281|ENSG00000145675|ENSG00000115665…	http://www.genome.jp/kegg-bin/show_pathway?hsa04725/hsa:1141%09red/hsa:2534%09red/hsa:54331%09red/hsa:1137%09red/hsa:1136%09red/hsa:1131%09red/hsa:1133%09red/hsa:5582%09red/hsa:3265%09red/hsa:9132%09red/hsa:43%09red/hsa:1143%09red/hsa:3845%09red/hsa:51764%09red/hsa:818%09red/hsa:816%09red/hsa:817%09red/hsa:814%09red/hsa:1103%09red/hsa:8973%09red/hsa:60482%09red/hsa:64764%09red/hsa:59345%09red/hsa…
42	FoxO signaling pathway	KEGG PATHWAY	hsa04068	113	134	3.39604e-10	2.40148e-09	0.843284	ENSG00000106799|ENSG00000175387|ENSG00000141506|ENSG00000268173|ENSG00000177885|ENSG00000138798|ENSG00000166851|ENSG00000121691|ENSG00000100030|ENSG00000176165|ENSG00000169032|ENSG00000175097|ENSG00000132155|ENSG00000100485|ENSG00000135679|ENSG00000133124|ENSG00000121858|ENSG00000104205|ENSG00000104365|ENSG00000100393|ENSG00000117020|ENSG00000145675|ENSG00000118971|ENSG00000213281|ENSG00000168685…	http://www.genome.jp/kegg-bin/show_pathway?hsa04068/hsa:2538%09red/hsa:9140%09red/hsa:3845%09red/hsa:3480%09red/hsa:1030%09red/hsa:1950%09red/hsa:4616%09red/hsa:9133%09red/hsa:6446%09red/hsa:5602%09red/hsa:10110%09red/hsa:894%09red/hsa:5601%09red/hsa:8660%09red/hsa:1454%09red/hsa:10912%09red/hsa:1027%09red/hsa:1026%09red/hsa:2033%09red/hsa:1387%09red/hsa:1901%09red/hsa:1147%09red/hsa:53632%09red/…
43	Apoptosis	KEGG PATHWAY	hsa04210	116	140	4.10622e-10	2.83616e-09	0.828571	ENSG00000120471|ENSG00000164733|ENSG00000141506|ENSG00000164305|ENSG00000138794|ENSG00000284934|ENSG00000136943|ENSG00000268173|ENSG00000117984|ENSG00000150995|ENSG00000100030|ENSG00000134001|ENSG00000169032|ENSG00000156709|ENSG00000089685|ENSG00000163629|ENSG00000183785|ENSG00000132155|ENSG00000121858|ENSG00000135047|ENSG00000104365|ENSG00000096433|ENSG00000129484|ENSG00000171552|ENSG00000117020…	http://www.genome.jp/kegg-bin/show_pathway?hsa04210/hsa:317%09red/hsa:3845%09red/hsa:8793%09red/hsa:3725%09red/hsa:8797%09red/hsa:8794%09red/hsa:8795%09red/hsa:153090%09red/hsa:5783%09red/hsa:1508%09red/hsa:1509%09red/hsa:10039%09red/hsa:10038%09red/hsa:9131%09red/hsa:4616%09red/hsa:8722%09red/hsa:142%09red/hsa:51807%09red/hsa:10912%09red/hsa:1513%09red/hsa:1512%09red/hsa:1515%09red/hsa:1514%09re…
44	Tuberculosis	KEGG PATHWAY	hsa05152	137	179	4.75435e-10	3.20919e-09	0.765363	ENSG00000172115|ENSG00000142867|ENSG00000027697|ENSG00000147614|ENSG00000142208|ENSG00000164305|ENSG00000137080|ENSG00000136869|ENSG00000172936|ENSG00000239732|ENSG00000117984|ENSG00000179583|ENSG00000100030|ENSG00000132155|ENSG00000198668|ENSG00000102189|ENSG00000160014|ENSG00000144566|ENSG00000100393|ENSG00000167207|ENSG00000107643|ENSG00000117020|ENSG00000113013|ENSG00000125730|ENSG00000007171…	http://www.genome.jp/kegg-bin/show_pathway?hsa05152/hsa:317%09red/hsa:64581%09red/hsa:3916%09red/hsa:5535%09red/hsa:5534%09red/hsa:805%09red/hsa:5530%09red/hsa:5532%09red/hsa:7124%09red/hsa:1509%09red/hsa:3313%09red/hsa:51606%09red/hsa:2212%09red/hsa:114609%09red/hsa:4615%09red/hsa:3656%09red/hsa:3654%09red/hsa:3127%09red/hsa:54106%09red/hsa:22925%09red/hsa:64170%09red/hsa:7421%09red/hsa:51806%09…
45	Neurotrophin signaling pathway	KEGG PATHWAY	hsa04722	104	120	6.04244e-10	3.90409e-09	0.866667	ENSG00000080815|ENSG00000166484|ENSG00000076984|ENSG00000078900|ENSG00000141506|ENSG00000166681|ENSG00000268173|ENSG00000177885|ENSG00000134243|ENSG00000100030|ENSG00000169032|ENSG00000072133|ENSG00000167193|ENSG00000198668|ENSG00000148082|ENSG00000160014|ENSG00000104365|ENSG00000197943|ENSG00000117020|ENSG00000109458|ENSG00000145675|ENSG00000213281|ENSG00000082701|ENSG00000137764|ENSG00000156711…	http://www.genome.jp/kegg-bin/show_pathway?hsa04722/hsa:4915%09red/hsa:11213%09red/hsa:9252%09red/hsa:3725%09red/hsa:4909%09red/hsa:7531%09red/hsa:805%09red/hsa:5781%09red/hsa:2549%09red/hsa:3656%09red/hsa:3654%09red/hsa:6196%09red/hsa:6197%09red/hsa:6195%09red/hsa:3845%09red/hsa:51806%09red/hsa:5335%09red/hsa:399694%09red/hsa:818%09red/hsa:816%09red/hsa:817%09red/hsa:814%09red/hsa:815%09red/hsa:…
46	Choline metabolism in cancer	KEGG PATHWAY	hsa05231	93	101	6.04674e-10	3.90409e-09	0.920792	ENSG00000198793|ENSG00000186111|ENSG00000117461|ENSG00000141506|ENSG00000120992|ENSG00000111666|ENSG00000268173|ENSG00000177885|ENSG00000138798|ENSG00000145431|ENSG00000100030|ENSG00000160271|ENSG00000197461|ENSG00000168970|ENSG00000126583|ENSG00000100644|ENSG00000100485|ENSG00000136267|ENSG00000067113|ENSG00000117020|ENSG00000145675|ENSG00000115665|ENSG00000213281|ENSG00000103197|ENSG00000113721…	http://www.genome.jp/kegg-bin/show_pathway?hsa05231/hsa:8394%09red/hsa:10434%09red/hsa:56034%09red/hsa:3725%09red/hsa:255189%09red/hsa:8395%09red/hsa:1978%09red/hsa:7249%09red/hsa:7248%09red/hsa:1950%09red/hsa:5599%09red/hsa:5602%09red/hsa:5156%09red/hsa:5155%09red/hsa:5154%09red/hsa:6198%09red/hsa:6199%09red/hsa:57153%09red/hsa:3845%09red/hsa:204962%09red/hsa:80310%09red/hsa:8976%09red/hsa:5894%…
47	Phosphatidylinositol signaling system	KEGG PATHWAY	hsa04070	91	98	6.91866e-10	4.372e-09	0.928571	ENSG00000163719|ENSG00000186111|ENSG00000104331|ENSG00000103502|ENSG00000268173|ENSG00000101290|ENSG00000139505|ENSG00000141401|ENSG00000122126|ENSG00000101333|ENSG00000139151|ENSG00000086544|ENSG00000126583|ENSG00000100330|ENSG00000204084|ENSG00000163624|ENSG00000198668|ENSG00000115020|ENSG00000136267|ENSG00000160014|ENSG00000149782|ENSG00000145675|ENSG00000182621|ENSG00000185133|ENSG00000109452…	http://www.genome.jp/kegg-bin/show_pathway?hsa04070/hsa:200576%09red/hsa:8396%09red/hsa:8394%09red/hsa:8395%09red/hsa:54928%09red/hsa:805%09red/hsa:51447%09red/hsa:8898%09red/hsa:8897%09red/hsa:3631%09red/hsa:3632%09red/hsa:56623%09red/hsa:3635%09red/hsa:3636%09red/hsa:27124%09red/hsa:51806%09red/hsa:55529%09red/hsa:51196%09red/hsa:51763%09red/hsa:9807%09red/hsa:810%09red/hsa:8867%09red/hsa:4534%…
48	Sphingolipid signaling pathway	KEGG PATHWAY	hsa04071	104	121	8.2355e-10	5.09571e-09	0.859504	ENSG00000171132|ENSG00000105568|ENSG00000141506|ENSG00000268173|ENSG00000177076|ENSG00000117984|ENSG00000101333|ENSG00000100030|ENSG00000213694|ENSG00000164023|ENSG00000169032|ENSG00000126583|ENSG00000132155|ENSG00000139624|ENSG00000137713|ENSG00000116329|ENSG00000163082|ENSG00000149782|ENSG00000221914|ENSG00000145675|ENSG00000182621|ENSG00000213281|ENSG00000250644|ENSG00000120063|ENSG00000156711…	http://www.genome.jp/kegg-bin/show_pathway?hsa04071/hsa:2534%09red/hsa:125981%09red/hsa:7124%09red/hsa:1509%09red/hsa:56624%09red/hsa:3845%09red/hsa:4985%09red/hsa:1901%09red/hsa:1903%09red/hsa:5290%09red/hsa:2206%09red/hsa:2207%09red/hsa:5894%09red/hsa:8560%09red/hsa:23236%09red/hsa:7132%09red/hsa:581%09red/hsa:340485%09red/hsa:8879%09red/hsa:7186%09red/hsa:387%09red/hsa:166929%09red/hsa:9475%09…
49	Tight junction	KEGG PATHWAY	hsa04530	114	139	8.68668e-10	5.26519e-09	0.820144	ENSG00000171132|ENSG00000105568|ENSG00000102981|ENSG00000163558|ENSG00000180104|ENSG00000184113|ENSG00000253958|ENSG00000183230|ENSG00000168036|ENSG00000060138|ENSG00000146950|ENSG00000159261|ENSG00000104067|ENSG00000126583|ENSG00000133392|ENSG00000137713|ENSG00000065135|ENSG00000263020|ENSG00000137221|ENSG00000135446|ENSG00000091436|ENSG00000166025|ENSG00000213281|ENSG00000184009|ENSG00000147044…	http://www.genome.jp/kegg-bin/show_pathway?hsa04530/hsa:29119%09red/hsa:57644%09red/hsa:10207%09red/hsa:1460%09red/hsa:3993%09red/hsa:51208%09red/hsa:3996%09red/hsa:6237%09red/hsa:51776%09red/hsa:7122%09red/hsa:22989%09red/hsa:9223%09red/hsa:103910%09red/hsa:5588%09red/hsa:8573%09red/hsa:60412%09red/hsa:154810%09red/hsa:3845%09red/hsa:9414%09red/hsa:1459%09red/hsa:10627%09red/hsa:2035%09red/hsa:2…
50	Measles	KEGG PATHWAY	hsa05162	112	136	1.03257e-09	6.13346e-09	0.823529	ENSG00000173757|ENSG00000027697|ENSG00000078900|ENSG00000137080|ENSG00000178562|ENSG00000128829|ENSG00000268173|ENSG00000172936|ENSG00000239732|ENSG00000134001|ENSG00000010810|ENSG00000105397|ENSG00000107201|ENSG00000121858|ENSG00000175305|ENSG00000105173|ENSG00000160710|ENSG00000135446|ENSG00000145675|ENSG00000118971|ENSG00000198851|ENSG00000082701|ENSG00000173110|ENSG00000112576|ENSG00000100385…	http://www.genome.jp/kegg-bin/show_pathway?hsa05162/hsa:29110%09red/hsa:8793%09red/hsa:2534%09red/hsa:8797%09red/hsa:8794%09red/hsa:8795%09red/hsa:51284%09red/hsa:1460%09red/hsa:51209%09red/hsa:7128%09red/hsa:2213%09red/hsa:3310%09red/hsa:9134%09red/hsa:7189%09red/hsa:4615%09red/hsa:3654%09red/hsa:896%09red/hsa:8667%09red/hsa:894%09red/hsa:23118%09red/hsa:898%09red/hsa:1457%09red/hsa:1459%09red/h…
51	Herpes simplex infection	KEGG PATHWAY	hsa05168	139	186	1.07174e-09	6.24132e-09	0.747312	ENSG00000132326|ENSG00000027697|ENSG00000204592|ENSG00000164305|ENSG00000137080|ENSG00000179094|ENSG00000128829|ENSG00000127191|ENSG00000172936|ENSG00000204642|ENSG00000130699|ENSG00000134001|ENSG00000105397|ENSG00000107201|ENSG00000130202|ENSG00000104365|ENSG00000100393|ENSG00000055130|ENSG00000125735|ENSG00000125730|ENSG00000107341|ENSG00000064012|ENSG00000186298|ENSG00000106804|ENSG00000099804…	http://www.genome.jp/kegg-bin/show_pathway?hsa05168/hsa:29110%09red/hsa:406%09red/hsa:112950%09red/hsa:23586%09red/hsa:727%09red/hsa:29915%09red/hsa:1460%09red/hsa:5781%09red/hsa:7124%09red/hsa:4938%09red/hsa:54926%09red/hsa:7189%09red/hsa:4615%09red/hsa:3127%09red/hsa:54106%09red/hsa:3725%09red/hsa:5601%09red/hsa:23118%09red/hsa:718%09red/hsa:387332%09red/hsa:1457%09red/hsa:6908%09red/hsa:1459%0…
52	Cell adhesion molecules (CAMs)	KEGG PATHWAY	hsa04514	117	146	1.34693e-09	7.69303e-09	0.80137	ENSG00000146938|ENSG00000204592|ENSG00000178562|ENSG00000204642|ENSG00000091409|ENSG00000253958|ENSG00000159261|ENSG00000254126|ENSG00000113946|ENSG00000039068|ENSG00000010610|ENSG00000120217|ENSG00000007908|ENSG00000018236|ENSG00000124145|ENSG00000139626|ENSG00000130202|ENSG00000108622|ENSG00000150637|ENSG00000090863|ENSG00000062038|ENSG00000088827|ENSG00000165246|ENSG00000277117|ENSG00000038427…	http://www.genome.jp/kegg-bin/show_pathway?hsa04514/hsa:64101%09red/hsa:923%09red/hsa:920%09red/hsa:926%09red/hsa:925%09red/hsa:57555%09red/hsa:1462%09red/hsa:29851%09red/hsa:51208%09red/hsa:4756%09red/hsa:7122%09red/hsa:958%09red/hsa:22854%09red/hsa:3127%09red/hsa:57863%09red/hsa:23114%09red/hsa:9369%09red/hsa:5792%09red/hsa:6614%09red/hsa:5797%09red/hsa:5817%09red/hsa:24146%09red/hsa:5818%09red…
53	RNA transport	KEGG PATHWAY	hsa03013	131	172	1.39132e-09	7.79663e-09	0.761628	ENSG00000051596|ENSG00000064703|ENSG00000254870|ENSG00000082898|ENSG00000161960|ENSG00000111196|ENSG00000108424|ENSG00000175390|ENSG00000100401|ENSG00000102900|ENSG00000134001|ENSG00000186288|ENSG00000170935|ENSG00000107581|ENSG00000104356|ENSG00000133226|ENSG00000169629|ENSG00000105171|ENSG00000108349|ENSG00000063046|ENSG00000111581|ENSG00000169371|ENSG00000152147|ENSG00000100664|ENSG00000101146…	http://www.genome.jp/kegg-bin/show_pathway?hsa03013/hsa:1981%09red/hsa:1982%09red/hsa:1983%09red/hsa:11218%09red/hsa:57122%09red/hsa:1979%09red/hsa:1978%09red/hsa:9818%09red/hsa:2332%09red/hsa:1973%09red/hsa:1975%09red/hsa:1974%09red/hsa:1977%09red/hsa:1967%09red/hsa:8087%09red/hsa:22985%09red/hsa:8894%09red/hsa:84321%09red/hsa:8891%09red/hsa:8890%09red/hsa:8893%09red/hsa:7329%09red/hsa:8667%09re…
54	Insulin resistance	KEGG PATHWAY	hsa04931	96	109	1.54113e-09	8.47622e-09	0.880734	ENSG00000107175|ENSG00000198793|ENSG00000072310|ENSG00000268173|ENSG00000235194|ENSG00000162409|ENSG00000009950|ENSG00000025434|ENSG00000146592|ENSG00000198380|ENSG00000072133|ENSG00000167114|ENSG00000104365|ENSG00000076555|ENSG00000117020|ENSG00000155846|ENSG00000179295|ENSG00000145675|ENSG00000186298|ENSG00000082701|ENSG00000147162|ENSG00000131459|ENSG00000198408|ENSG00000050748|ENSG00000067606…	http://www.genome.jp/kegg-bin/show_pathway?hsa04931/hsa:2538%09red/hsa:6720%09red/hsa:90673%09red/hsa:5781%09red/hsa:7124%09red/hsa:200186%09red/hsa:8473%09red/hsa:6198%09red/hsa:6199%09red/hsa:6196%09red/hsa:6197%09red/hsa:6195%09red/hsa:9882%09red/hsa:5792%09red/hsa:6513%09red/hsa:1385%09red/hsa:376497%09red/hsa:7132%09red/hsa:6514%09red/hsa:53632%09red/hsa:10998%09red/hsa:10999%09red/hsa:57818…
55	Transcriptional misregulation in cancer	KEGG PATHWAY	hsa05202	135	180	1.57071e-09	8.48185e-09	0.75	ENSG00000115738|ENSG00000163497|ENSG00000132326|ENSG00000204231|ENSG00000007062|ENSG00000168283|ENSG00000126353|ENSG00000196092|ENSG00000197461|ENSG00000017427|ENSG00000140464|ENSG00000273983|ENSG00000151702|ENSG00000139626|ENSG00000104368|ENSG00000253293|ENSG00000146674|ENSG00000079102|ENSG00000164438|ENSG00000171552|ENSG00000178573|ENSG00000118971|ENSG00000123080|ENSG00000105976|ENSG00000143995…	http://www.genome.jp/kegg-bin/show_pathway?hsa05202/hsa:8464%09red/hsa:30012%09red/hsa:55204%09red/hsa:1236%09red/hsa:2530%09red/hsa:3480%09red/hsa:3486%09red/hsa:8013%09red/hsa:6257%09red/hsa:6935%09red/hsa:1031%09red/hsa:4221%09red/hsa:4613%09red/hsa:597%09red/hsa:3002%09red/hsa:6688%09red/hsa:958%09red/hsa:7030%09red/hsa:54738%09red/hsa:894%09red/hsa:5154%09red/hsa:3248%09red/hsa:2521%09red/hs…
56	Morphine addiction	KEGG PATHWAY	hsa05032	85	91	2.052e-09	1.08829e-08	0.934066	ENSG00000073417|ENSG00000137486|ENSG00000165059|ENSG00000113231|ENSG00000069966|ENSG00000172572|ENSG00000171408|ENSG00000173175|ENSG00000120457|ENSG00000166206|ENSG00000112541|ENSG00000112038|ENSG00000152270|ENSG00000065989|ENSG00000166501|ENSG00000111665|ENSG00000111664|ENSG00000087460|ENSG00000125388|ENSG00000022355|ENSG00000162104|ENSG00000123360|ENSG00000141837|ENSG00000094755|ENSG00000187730…	http://www.genome.jp/kegg-bin/show_pathway?hsa05032/hsa:5144%09red/hsa:773%09red/hsa:9568%09red/hsa:59345%09red/hsa:5140%09red/hsa:408%09red/hsa:5582%09red/hsa:5143%09red/hsa:2790%09red/hsa:156%09red/hsa:2792%09red/hsa:2793%09red/hsa:54331%09red/hsa:50940%09red/hsa:2563%09red/hsa:5141%09red/hsa:5579%09red/hsa:5578%09red/hsa:10846%09red/hsa:5151%09red/hsa:2868%09red/hsa:5567%09red/hsa:774%09red/hs…
57	Serotonergic synapse	KEGG PATHWAY	hsa04726	97	112	2.28803e-09	1.19219e-08	0.866071	ENSG00000087258|ENSG00000166206|ENSG00000164305|ENSG00000111665|ENSG00000111664|ENSG00000150995|ENSG00000101333|ENSG00000100030|ENSG00000078369|ENSG00000168970|ENSG00000126583|ENSG00000144935|ENSG00000129167|ENSG00000132155|ENSG00000100197|ENSG00000102468|ENSG00000065135|ENSG00000165646|ENSG00000096433|ENSG00000276490|ENSG00000142875|ENSG00000182621|ENSG00000213281|ENSG00000132437|ENSG00000072062…	http://www.genome.jp/kegg-bin/show_pathway?hsa04726/hsa:54331%09red/hsa:255189%09red/hsa:3265%09red/hsa:3845%09red/hsa:51764%09red/hsa:239%09red/hsa:5894%09red/hsa:59345%09red/hsa:123745%09red/hsa:23236%09red/hsa:4128%09red/hsa:5331%09red/hsa:775%09red/hsa:7220%09red/hsa:773%09red/hsa:776%09red/hsa:3751%09red/hsa:774%09red/hsa:673%09red/hsa:779%09red/hsa:778%09red/hsa:369%09red/hsa:100137049%09re…
58	ErbB signaling pathway	KEGG PATHWAY	hsa04012	83	88	2.33458e-09	1.19546e-08	0.943182	ENSG00000173757|ENSG00000146648|ENSG00000117461|ENSG00000198793|ENSG00000180370|ENSG00000107643|ENSG00000185634|ENSG00000259288|ENSG00000076984|ENSG00000160691|ENSG00000145349|ENSG00000169752|ENSG00000108443|ENSG00000174775|ENSG00000114423|ENSG00000065559|ENSG00000185737|ENSG00000166501|ENSG00000157168|ENSG00000124882|ENSG00000268173|ENSG00000177885|ENSG00000099942|ENSG00000109339|ENSG00000178568…	http://www.genome.jp/kegg-bin/show_pathway?hsa04012/hsa:6777%09red/hsa:5058%09red/hsa:5063%09red/hsa:8503%09red/hsa:5062%09red/hsa:10000%09red/hsa:572%09red/hsa:2885%09red/hsa:57144%09red/hsa:3725%09red/hsa:5604%09red/hsa:5747%09red/hsa:10718%09red/hsa:10298%09red/hsa:9542%09red/hsa:145957%09red/hsa:3084%09red/hsa:5579%09red/hsa:1978%09red/hsa:685%09red/hsa:868%09red/hsa:27%09red/hsa:4690%09red/h…
59	Melanogenesis	KEGG PATHWAY	hsa04916	90	100	2.41033e-09	1.21333e-08	0.9	ENSG00000107175|ENSG00000087258|ENSG00000164930|ENSG00000115138|ENSG00000138795|ENSG00000134245|ENSG00000101440|ENSG00000168036|ENSG00000101333|ENSG00000100030|ENSG00000169032|ENSG00000126583|ENSG00000157613|ENSG00000161202|ENSG00000132155|ENSG00000198668|ENSG00000160014|ENSG00000065135|ENSG00000111186|ENSG00000100393|ENSG00000149782|ENSG00000142875|ENSG00000078295|ENSG00000121281|ENSG00000182621…	http://www.genome.jp/kegg-bin/show_pathway?hsa04916/hsa:11211%09red/hsa:6932%09red/hsa:6934%09red/hsa:805%09red/hsa:1638%09red/hsa:80326%09red/hsa:81029%09red/hsa:2770%09red/hsa:3845%09red/hsa:51806%09red/hsa:818%09red/hsa:2033%09red/hsa:816%09red/hsa:1387%09red/hsa:1906%09red/hsa:815%09red/hsa:810%09red/hsa:817%09red/hsa:5894%09red/hsa:64764%09red/hsa:1385%09red/hsa:23236%09red/hsa:1910%09red/hs…
60	Endocrine resistance	KEGG PATHWAY	hsa01522	88	97	2.78314e-09	1.37765e-08	0.907216	ENSG00000198793|ENSG00000165059|ENSG00000141506|ENSG00000073734|ENSG00000268173|ENSG00000177885|ENSG00000091831|ENSG00000100030|ENSG00000169032|ENSG00000132155|ENSG00000100485|ENSG00000135679|ENSG00000148082|ENSG00000142875|ENSG00000078295|ENSG00000117020|ENSG00000121281|ENSG00000145675|ENSG00000213281|ENSG00000156711|ENSG00000002330|ENSG00000050748|ENSG00000101384|ENSG00000146648|ENSG00000112242…	http://www.genome.jp/kegg-bin/show_pathway?hsa01522/hsa:3725%09red/hsa:1031%09red/hsa:1870%09red/hsa:1871%09red/hsa:4855%09red/hsa:4854%09red/hsa:4851%09red/hsa:4853%09red/hsa:5602%09red/hsa:3480%09red/hsa:6198%09red/hsa:6199%09red/hsa:107%09red/hsa:3845%09red/hsa:1027%09red/hsa:1026%09red/hsa:399694%09red/hsa:5894%09red/hsa:572%09red/hsa:2885%09red/hsa:1019%09red/hsa:6667%09red/hsa:196883%09red/…
61	Longevity regulating pathway	KEGG PATHWAY	hsa04211	86	94	3.20401e-09	1.55998e-08	0.914894	ENSG00000107175|ENSG00000198793|ENSG00000165059|ENSG00000141506|ENSG00000268173|ENSG00000121691|ENSG00000057663|ENSG00000159346|ENSG00000146592|ENSG00000141564|ENSG00000157613|ENSG00000023287|ENSG00000157500|ENSG00000133124|ENSG00000142875|ENSG00000078295|ENSG00000117020|ENSG00000121281|ENSG00000145675|ENSG00000213281|ENSG00000177169|ENSG00000103197|ENSG00000150907|ENSG00000072062|ENSG00000133116…	http://www.genome.jp/kegg-bin/show_pathway?hsa04211/hsa:3667%09red/hsa:64764%09red/hsa:8503%09red/hsa:10000%09red/hsa:9370%09red/hsa:5468%09red/hsa:9821%09red/hsa:847%09red/hsa:79602%09red/hsa:9706%09red/hsa:5566%09red/hsa:5291%09red/hsa:51422%09red/hsa:27244%09red/hsa:23411%09red/hsa:581%09red/hsa:6648%09red/hsa:90993%09red/hsa:3643%09red/hsa:107%09red/hsa:3480%09red/hsa:1978%09red/hsa:9586%09re…
62	Retrograde endocannabinoid signaling	KEGG PATHWAY	hsa04723	90	101	3.34294e-09	1.60138e-08	0.891089	ENSG00000094755|ENSG00000087258|ENSG00000166206|ENSG00000111665|ENSG00000111664|ENSG00000187730|ENSG00000150995|ENSG00000101333|ENSG00000100030|ENSG00000078369|ENSG00000126583|ENSG00000161048|ENSG00000065135|ENSG00000079841|ENSG00000149782|ENSG00000113327|ENSG00000078295|ENSG00000121281|ENSG00000182621|ENSG00000186297|ENSG00000074416|ENSG00000146276|ENSG00000156711|ENSG00000050748|ENSG00000179520…	http://www.genome.jp/kegg-bin/show_pathway?hsa04723/hsa:57084%09red/hsa:54331%09red/hsa:5602%09red/hsa:11343%09red/hsa:107%09red/hsa:222236%09red/hsa:51764%09red/hsa:59345%09red/hsa:23236%09red/hsa:196883%09red/hsa:773%09red/hsa:776%09red/hsa:775%09red/hsa:774%09red/hsa:779%09red/hsa:778%09red/hsa:2893%09red/hsa:2892%09red/hsa:2891%09red/hsa:1432%09red/hsa:5566%09red/hsa:5567%09red/hsa:5568%09red…
63	Hepatitis C	KEGG PATHWAY	hsa05160	108	133	3.44216e-09	1.62273e-08	0.81203	ENSG00000105568|ENSG00000141506|ENSG00000137080|ENSG00000128829|ENSG00000268173|ENSG00000177885|ENSG00000138798|ENSG00000184113|ENSG00000253958|ENSG00000100030|ENSG00000159261|ENSG00000134001|ENSG00000025434|ENSG00000105397|ENSG00000132155|ENSG00000100485|ENSG00000107201|ENSG00000137713|ENSG00000104365|ENSG00000221914|ENSG00000145675|ENSG00000213281|ENSG00000082701|ENSG00000156711|ENSG00000186951…	http://www.genome.jp/kegg-bin/show_pathway?hsa05160/hsa:29110%09red/hsa:23586%09red/hsa:51208%09red/hsa:7124%09red/hsa:3434%09red/hsa:7122%09red/hsa:7189%09red/hsa:5602%09red/hsa:3845%09red/hsa:1026%09red/hsa:24146%09red/hsa:7132%09red/hsa:1147%09red/hsa:148022%09red/hsa:5894%09red/hsa:3646%09red/hsa:9021%09red/hsa:572%09red/hsa:7297%09red/hsa:9080%09red/hsa:6041%09red/hsa:149461%09red/hsa:949%09…
64	Fc gamma R-mediated phagocytosis	KEGG PATHWAY	hsa04666	85	93	4.06595e-09	1.88685e-08	0.913978	ENSG00000182541|ENSG00000117461|ENSG00000149269|ENSG00000088280|ENSG00000015285|ENSG00000159337|ENSG00000108443|ENSG00000168970|ENSG00000162704|ENSG00000106299|ENSG00000284686|ENSG00000166501|ENSG00000124181|ENSG00000158195|ENSG00000268173|ENSG00000141934|ENSG00000136717|ENSG00000145555|ENSG00000165458|ENSG00000063176|ENSG00000129219|ENSG00000175634|ENSG00000197943|ENSG00000143398|ENSG00000150337…	http://www.genome.jp/kegg-bin/show_pathway?hsa04666/hsa:10093%09red/hsa:55616%09red/hsa:8395%09red/hsa:8503%09red/hsa:5581%09red/hsa:10000%09red/hsa:8613%09red/hsa:5788%09red/hsa:6850%09red/hsa:5604%09red/hsa:8398%09red/hsa:3985%09red/hsa:255189%09red/hsa:5894%09red/hsa:65108%09red/hsa:9846%09red/hsa:274%09red/hsa:4067%09red/hsa:7410%09red/hsa:273%09red/hsa:123745%09red/hsa:5579%09red/hsa:5578%09…
65	Circadian entrainment	KEGG PATHWAY	hsa04713	86	95	4.47789e-09	2.04605e-08	0.905263	ENSG00000087258|ENSG00000132326|ENSG00000061918|ENSG00000111665|ENSG00000111664|ENSG00000150995|ENSG00000101333|ENSG00000100030|ENSG00000078369|ENSG00000143199|ENSG00000198668|ENSG00000160014|ENSG00000065135|ENSG00000149782|ENSG00000006283|ENSG00000142875|ENSG00000078295|ENSG00000198929|ENSG00000121281|ENSG00000182621|ENSG00000196557|ENSG00000105464|ENSG00000072062|ENSG00000070808|ENSG00000173175…	http://www.genome.jp/kegg-bin/show_pathway?hsa04713/hsa:3708%09red/hsa:59345%09red/hsa:5582%09red/hsa:2982%09red/hsa:2790%09red/hsa:775%09red/hsa:9252%09red/hsa:2793%09red/hsa:54331%09red/hsa:23236%09red/hsa:776%09red/hsa:2904%09red/hsa:9722%09red/hsa:51655%09red/hsa:2905%09red/hsa:10681%09red/hsa:2906%09red/hsa:2903%09red/hsa:2902%09red/hsa:5579%09red/hsa:5578%09red/hsa:8864%09red/hsa:805%09red/…
66	Leukocyte transendothelial migration	KEGG PATHWAY	hsa04670	99	118	4.83953e-09	2.17779e-08	0.838983	ENSG00000160007|ENSG00000268173|ENSG00000130402|ENSG00000253958|ENSG00000183230|ENSG00000168036|ENSG00000159261|ENSG00000126583|ENSG00000065135|ENSG00000197943|ENSG00000145675|ENSG00000092820|ENSG00000051382|ENSG00000184009|ENSG00000158517|ENSG00000115232|ENSG00000156711|ENSG00000067900|ENSG00000134873|ENSG00000091428|ENSG00000002586|ENSG00000166501|ENSG00000101335|ENSG00000266094|ENSG00000121966…	http://www.genome.jp/kegg-bin/show_pathway?hsa04670/hsa:29119%09red/hsa:7430%09red/hsa:2909%09red/hsa:1500%09red/hsa:51208%09red/hsa:5781%09red/hsa:5829%09red/hsa:7122%09red/hsa:2773%09red/hsa:10627%09red/hsa:103910%09red/hsa:24146%09red/hsa:399%09red/hsa:394%09red/hsa:7294%09red/hsa:9080%09red/hsa:11069%09red/hsa:27035%09red/hsa:149461%09red/hsa:4633%09red/hsa:90952%09red/hsa:387%09red/hsa:9071%…
67	Cell cycle	KEGG PATHWAY	hsa04110	102	124	5.8112e-09	2.57601e-08	0.822581	ENSG00000134480|ENSG00000175387|ENSG00000175793|ENSG00000135476|ENSG00000166851|ENSG00000166913|ENSG00000118971|ENSG00000116670|ENSG00000135679|ENSG00000164924|ENSG00000175305|ENSG00000105173|ENSG00000100393|ENSG00000115942|ENSG00000135446|ENSG00000101224|ENSG00000085840|ENSG00000253729|ENSG00000082701|ENSG00000114126|ENSG00000089053|ENSG00000081377|ENSG00000108953|ENSG00000100387|ENSG00000112242…	http://www.genome.jp/kegg-bin/show_pathway?hsa04110/hsa:9700%09red/hsa:10735%09red/hsa:8317%09red/hsa:7532%09red/hsa:7531%09red/hsa:1030%09red/hsa:4999%09red/hsa:7534%09red/hsa:1870%09red/hsa:1871%09red/hsa:1874%09red/hsa:4616%09red/hsa:9133%09red/hsa:896%09red/hsa:894%09red/hsa:890%09red/hsa:1026%09red/hsa:898%09red/hsa:27127%09red/hsa:10744%09red/hsa:23594%09red/hsa:4087%09red/hsa:10912%09red/h…
68	HIF-1 signaling pathway	KEGG PATHWAY	hsa04066	90	103	6.34275e-09	2.77029e-08	0.873786	ENSG00000198793|ENSG00000102265|ENSG00000027697|ENSG00000142208|ENSG00000134086|ENSG00000136869|ENSG00000268173|ENSG00000170525|ENSG00000138798|ENSG00000100030|ENSG00000169032|ENSG00000126583|ENSG00000100644|ENSG00000106366|ENSG00000137154|ENSG00000100393|ENSG00000197943|ENSG00000160712|ENSG00000117020|ENSG00000111674|ENSG00000131828|ENSG00000145675|ENSG00000007171|ENSG00000134333|ENSG00000149925…	http://www.genome.jp/kegg-bin/show_pathway?hsa04066/hsa:112398%09red/hsa:405%09red/hsa:3480%09red/hsa:1978%09red/hsa:2026%09red/hsa:2027%09red/hsa:1977%09red/hsa:1950%09red/hsa:5230%09red/hsa:7037%09red/hsa:6198%09red/hsa:6199%09red/hsa:6194%09red/hsa:7422%09red/hsa:6923%09red/hsa:6921%09red/hsa:7428%09red/hsa:1027%09red/hsa:1026%09red/hsa:2872%09red/hsa:818%09red/hsa:2033%09red/hsa:816%09red/hsa…
69	Glycerophospholipid metabolism	KEGG PATHWAY	hsa00564	85	95	7.89522e-09	3.39838e-08	0.894737	ENSG00000115159|ENSG00000087157|ENSG00000110721|ENSG00000111684|ENSG00000159337|ENSG00000100288|ENSG00000125505|ENSG00000213398|ENSG00000155189|ENSG00000087253|ENSG00000172954|ENSG00000157680|ENSG00000176485|ENSG00000120992|ENSG00000284686|ENSG00000111666|ENSG00000158786|ENSG00000188089|ENSG00000141934|ENSG00000176454|ENSG00000123739|ENSG00000167588|ENSG00000102780|ENSG00000160216|ENSG00000163803…	http://www.genome.jp/kegg-bin/show_pathway?hsa00564/hsa:57678%09red/hsa:122618%09red/hsa:10434%09red/hsa:9162%09red/hsa:55224%09red/hsa:11313%09red/hsa:10162%09red/hsa:23646%09red/hsa:9926%09red/hsa:8398%09red/hsa:255189%09red/hsa:56261%09red/hsa:254531%09red/hsa:81490%09red/hsa:10554%09red/hsa:10555%09red/hsa:10390%09red/hsa:2820%09red/hsa:64600%09red/hsa:54947%09red/hsa:154141%09red/hsa:9468%09…
70	Glucagon signaling pathway	KEGG PATHWAY	hsa04922	89	102	8.02831e-09	3.4063e-08	0.872549	ENSG00000107175|ENSG00000117394|ENSG00000150995|ENSG00000101333|ENSG00000067177|ENSG00000146592|ENSG00000157613|ENSG00000198668|ENSG00000160014|ENSG00000100393|ENSG00000149782|ENSG00000076555|ENSG00000142875|ENSG00000078295|ENSG00000100796|ENSG00000131828|ENSG00000182621|ENSG00000142178|ENSG00000149923|ENSG00000170145|ENSG00000072062|ENSG00000070808|ENSG00000145349|ENSG00000152254|ENSG00000060566…	http://www.genome.jp/kegg-bin/show_pathway?hsa04922/hsa:3708%09red/hsa:3709%09red/hsa:1385%09red/hsa:5140%09red/hsa:10000%09red/hsa:1375%09red/hsa:1374%09red/hsa:5105%09red/hsa:23235%09red/hsa:5224%09red/hsa:51422%09red/hsa:55671%09red/hsa:2776%09red/hsa:23411%09red/hsa:3939%09red/hsa:90993%09red/hsa:5530%09red/hsa:5332%09red/hsa:5535%09red/hsa:5534%09red/hsa:805%09red/hsa:9586%09red/hsa:5532%09r…
71	Estrogen signaling pathway	KEGG PATHWAY	hsa04915	87	99	9.37471e-09	3.92153e-08	0.878788	ENSG00000107175|ENSG00000087258|ENSG00000165059|ENSG00000112038|ENSG00000268173|ENSG00000177885|ENSG00000150995|ENSG00000091831|ENSG00000101333|ENSG00000100030|ENSG00000169032|ENSG00000146592|ENSG00000157613|ENSG00000132155|ENSG00000198668|ENSG00000148082|ENSG00000160014|ENSG00000065135|ENSG00000149782|ENSG00000142875|ENSG00000078295|ENSG00000117020|ENSG00000121281|ENSG00000145675|ENSG00000182621…	http://www.genome.jp/kegg-bin/show_pathway?hsa04915/hsa:3708%09red/hsa:3709%09red/hsa:9568%09red/hsa:25759%09red/hsa:8503%09red/hsa:10000%09red/hsa:2885%09red/hsa:3725%09red/hsa:23236%09red/hsa:2099%09red/hsa:5594%09red/hsa:5894%09red/hsa:1385%09red/hsa:6667%09red/hsa:2911%09red/hsa:107%09red/hsa:5566%09red/hsa:9586%09red/hsa:90993%09red/hsa:805%09red/hsa:1839%09red/hsa:5567%09red/hsa:2778%09red/…
72	Jak-STAT signaling pathway	KEGG PATHWAY	hsa04630	119	158	1.18708e-08	4.83008e-08	0.753165	ENSG00000198793|ENSG00000173757|ENSG00000027697|ENSG00000174564|ENSG00000174775|ENSG00000108342|ENSG00000137080|ENSG00000111679|ENSG00000268173|ENSG00000177885|ENSG00000142677|ENSG00000078043|ENSG00000090534|ENSG00000213218|ENSG00000171608|ENSG00000105397|ENSG00000124334|ENSG00000132155|ENSG00000100485|ENSG00000116678|ENSG00000137070|ENSG00000091181|ENSG00000100393|ENSG00000172458|ENSG00000160712…	http://www.genome.jp/kegg-bin/show_pathway?hsa04630/hsa:9063%09red/hsa:8651%09red/hsa:316%09red/hsa:64109%09red/hsa:3601%09red/hsa:53342%09red/hsa:5781%09red/hsa:8027%09red/hsa:598%09red/hsa:149233%09red/hsa:3561%09red/hsa:896%09red/hsa:163702%09red/hsa:894%09red/hsa:122809%09red/hsa:1026%09red/hsa:2033%09red/hsa:1387%09red/hsa:5894%09red/hsa:9021%09red/hsa:3977%09red/hsa:7297%09red/hsa:3976%09re…
73	Inflammatory mediator regulation of TRP channels	KEGG PATHWAY	hsa04750	86	98	1.18719e-08	4.83008e-08	0.877551	ENSG00000171132|ENSG00000262304|ENSG00000165059|ENSG00000111199|ENSG00000268173|ENSG00000150995|ENSG00000101333|ENSG00000168970|ENSG00000108984|ENSG00000126583|ENSG00000198668|ENSG00000160014|ENSG00000102468|ENSG00000149782|ENSG00000142875|ENSG00000078295|ENSG00000121281|ENSG00000145675|ENSG00000182621|ENSG00000196083|ENSG00000186298|ENSG00000156711|ENSG00000171522|ENSG00000050748|ENSG00000072062…	http://www.genome.jp/kegg-bin/show_pathway?hsa04750/hsa:3708%09red/hsa:3709%09red/hsa:5029%09red/hsa:8503%09red/hsa:5581%09red/hsa:5582%09red/hsa:59341%09red/hsa:5330%09red/hsa:5588%09red/hsa:4803%09red/hsa:8398%09red/hsa:255189%09red/hsa:79054%09red/hsa:55515%09red/hsa:3556%09red/hsa:162514%09red/hsa:624%09red/hsa:123745%09red/hsa:5332%09red/hsa:5579%09red/hsa:5578%09red/hsa:805%09red/hsa:107%09…
74	Oocyte meiosis	KEGG PATHWAY	hsa04114	100	123	1.2247e-08	4.91536e-08	0.813008	ENSG00000113575|ENSG00000105568|ENSG00000185040|ENSG00000214575|ENSG00000135476|ENSG00000166851|ENSG00000214300|ENSG00000166913|ENSG00000139151|ENSG00000169032|ENSG00000136206|ENSG00000116670|ENSG00000072133|ENSG00000198668|ENSG00000164924|ENSG00000160014|ENSG00000175305|ENSG00000105173|ENSG00000096433|ENSG00000055130|ENSG00000112029|ENSG00000142875|ENSG00000078295|ENSG00000121281|ENSG00000186298…	http://www.genome.jp/kegg-bin/show_pathway?hsa04114/hsa:9700%09red/hsa:3480%09red/hsa:10734%09red/hsa:26271%09red/hsa:388333%09red/hsa:5535%09red/hsa:5534%09red/hsa:7531%09red/hsa:805%09red/hsa:5530%09red/hsa:64506%09red/hsa:5532%09red/hsa:9134%09red/hsa:8945%09red/hsa:9133%09red/hsa:286151%09red/hsa:6196%09red/hsa:6197%09red/hsa:6195%09red/hsa:898%09red/hsa:27127%09red/hsa:10744%09red/hsa:51806%…
75	EGFR tyrosine kinase inhibitor resistance	KEGG PATHWAY	hsa01521	76	81	1.24848e-08	4.94399e-08	0.938272	ENSG00000146648|ENSG00000134853|ENSG00000198793|ENSG00000124181|ENSG00000017427|ENSG00000162434|ENSG00000160691|ENSG00000171791|ENSG00000117461|ENSG00000108443|ENSG00000174775|ENSG00000158458|ENSG00000066468|ENSG00000166501|ENSG00000157168|ENSG00000268173|ENSG00000177885|ENSG00000126583|ENSG00000051382|ENSG00000138798|ENSG00000138685|ENSG00000175634|ENSG00000145431|ENSG00000078061|ENSG00000100030…	http://www.genome.jp/kegg-bin/show_pathway?hsa01521/hsa:8503%09red/hsa:10000%09red/hsa:572%09red/hsa:2885%09red/hsa:673%09red/hsa:3480%09red/hsa:598%09red/hsa:5604%09red/hsa:5154%09red/hsa:558%09red/hsa:80310%09red/hsa:9542%09red/hsa:3084%09red/hsa:3082%09red/hsa:5579%09red/hsa:1978%09red/hsa:5582%09red/hsa:10018%09red/hsa:4893%09red/hsa:3479%09red/hsa:3791%09red/hsa:1977%09red/hsa:369%09red/hsa:…
76	Chagas disease (American trypanosomiasis)	KEGG PATHWAY	hsa05142	89	104	1.49438e-08	5.8399e-08	0.855769	ENSG00000087258|ENSG00000105568|ENSG00000106799|ENSG00000027697|ENSG00000136869|ENSG00000268173|ENSG00000172936|ENSG00000239732|ENSG00000179218|ENSG00000141404|ENSG00000101333|ENSG00000100030|ENSG00000106366|ENSG00000137713|ENSG00000065135|ENSG00000104365|ENSG00000149782|ENSG00000007171|ENSG00000221914|ENSG00000125730|ENSG00000145675|ENSG00000182621|ENSG00000175387|ENSG00000156049|ENSG00000050748…	http://www.genome.jp/kegg-bin/show_pathway?hsa05142/hsa:8772%09red/hsa:4843%09red/hsa:8503%09red/hsa:10000%09red/hsa:5521%09red/hsa:3725%09red/hsa:23236%09red/hsa:916%09red/hsa:148022%09red/hsa:355%09red/hsa:4087%09red/hsa:356%09red/hsa:1147%09red/hsa:624%09red/hsa:107%09red/hsa:5519%09red/hsa:2767%09red/hsa:4088%09red/hsa:5296%09red/hsa:3459%09red/hsa:3593%09red/hsa:5518%09red/hsa:7124%09red/hsa…
77	Insulin secretion	KEGG PATHWAY	hsa04911	78	85	1.54007e-08	5.94029e-08	0.917647	ENSG00000162104|ENSG00000107175|ENSG00000165059|ENSG00000072062|ENSG00000006071|ENSG00000070808|ENSG00000091428|ENSG00000275163|ENSG00000132639|ENSG00000145349|ENSG00000133019|ENSG00000143153|ENSG00000101892|ENSG00000104783|ENSG00000106089|ENSG00000087460|ENSG00000157388|ENSG00000148660|ENSG00000187486|ENSG00000058404|ENSG00000213676|ENSG00000132681|ENSG00000163581|ENSG00000101333|ENSG00000115263…	http://www.genome.jp/kegg-bin/show_pathway?hsa04911/hsa:64764%09red/hsa:1385%09red/hsa:9586%09red/hsa:27445%09red/hsa:23236%09red/hsa:11069%09red/hsa:3779%09red/hsa:3782%09red/hsa:6833%09red/hsa:5567%09red/hsa:481%09red/hsa:480%09red/hsa:483%09red/hsa:482%09red/hsa:90993%09red/hsa:1131%09red/hsa:5332%09red/hsa:5579%09red/hsa:5578%09red/hsa:2767%09red/hsa:5864%09red/hsa:5582%09red/hsa:3781%09red/h…
78	Prostate cancer	KEGG PATHWAY	hsa05215	80	89	1.86503e-08	7.10146e-08	0.898876	ENSG00000118260|ENSG00000146648|ENSG00000134853|ENSG00000198793|ENSG00000066468|ENSG00000017427|ENSG00000171791|ENSG00000117461|ENSG00000100311|ENSG00000174775|ENSG00000123374|ENSG00000138795|ENSG00000060566|ENSG00000112242|ENSG00000268173|ENSG00000177885|ENSG00000027644|ENSG00000080824|ENSG00000051382|ENSG00000138798|ENSG00000139687|ENSG00000124762|ENSG00000132906|ENSG00000168036|ENSG00000115904…	http://www.genome.jp/kegg-bin/show_pathway?hsa05215/hsa:64764%09red/hsa:8503%09red/hsa:10000%09red/hsa:572%09red/hsa:51176%09red/hsa:2885%09red/hsa:595%09red/hsa:3480%09red/hsa:4824%09red/hsa:5154%09red/hsa:80310%09red/hsa:354%09red/hsa:842%09red/hsa:56034%09red/hsa:6932%09red/hsa:90993%09red/hsa:6934%09red/hsa:1017%09red/hsa:5159%09red/hsa:5728%09red/hsa:5925%09red/hsa:9586%09red/hsa:1871%09red/…
79	GnRH signaling pathway	KEGG PATHWAY	hsa04912	81	91	2.03944e-08	7.66725e-08	0.89011	ENSG00000162104|ENSG00000146648|ENSG00000165059|ENSG00000072062|ENSG00000107643|ENSG00000166484|ENSG00000178372|ENSG00000169967|ENSG00000065559|ENSG00000109163|ENSG00000188089|ENSG00000166501|ENSG00000087460|ENSG00000243708|ENSG00000104826|ENSG00000177885|ENSG00000123104|ENSG00000148660|ENSG00000177606|ENSG00000129219|ENSG00000120899|ENSG00000150995|ENSG00000135346|ENSG00000169885|ENSG00000101333…	http://www.genome.jp/kegg-bin/show_pathway?hsa04912/hsa:2798%09red/hsa:3709%09red/hsa:5600%09red/hsa:123745%09red/hsa:2185%09red/hsa:2885%09red/hsa:3725%09red/hsa:107%09red/hsa:3972%09red/hsa:255189%09red/hsa:6714%09red/hsa:5567%09red/hsa:8605%09red/hsa:5332%09red/hsa:5579%09red/hsa:5578%09red/hsa:2767%09red/hsa:805%09red/hsa:1839%09red/hsa:112%09red/hsa:4893%09red/hsa:5603%09red/hsa:4215%09red/h…
80	AGE-RAGE signaling pathway in diabetic complications	KEGG PATHWAY	hsa04933	86	101	3.01732e-08	1.12018e-07	0.851485	ENSG00000171132|ENSG00000173757|ENSG00000131504|ENSG00000106799|ENSG00000141506|ENSG00000164305|ENSG00000268173|ENSG00000101333|ENSG00000100030|ENSG00000169031|ENSG00000115556|ENSG00000007908|ENSG00000106366|ENSG00000173511|ENSG00000149782|ENSG00000135446|ENSG00000197565|ENSG00000145675|ENSG00000182621|ENSG00000175387|ENSG00000213281|ENSG00000112715|ENSG00000156711|ENSG00000108821|ENSG00000050748…	http://www.genome.jp/kegg-bin/show_pathway?hsa04933/hsa:4088%09red/hsa:8503%09red/hsa:3845%09red/hsa:84812%09red/hsa:3383%09red/hsa:596%09red/hsa:595%09red/hsa:3725%09red/hsa:23236%09red/hsa:177%09red/hsa:1277%09red/hsa:5594%09red/hsa:27035%09red/hsa:1729%09red/hsa:581%09red/hsa:51196%09red/hsa:113026%09red/hsa:1278%09red/hsa:5581%09red/hsa:5579%09red/hsa:5578%09red/hsa:5296%09red/hsa:10000%09red…
81	TNF signaling pathway	KEGG PATHWAY	hsa04668	91	110	3.09492e-08	1.1348e-07	0.827273	ENSG00000107175|ENSG00000247077|ENSG00000076984|ENSG00000164305|ENSG00000162302|ENSG00000268173|ENSG00000107968|ENSG00000100030|ENSG00000006210|ENSG00000157227|ENSG00000169245|ENSG00000169032|ENSG00000108984|ENSG00000146592|ENSG00000226979|ENSG00000007908|ENSG00000157613|ENSG00000081041|ENSG00000104365|ENSG00000167207|ENSG00000117020|ENSG00000145675|ENSG00000055208|ENSG00000064012|ENSG00000171223…	http://www.genome.jp/kegg-bin/show_pathway?hsa04668/hsa:3726%09red/hsa:9252%09red/hsa:3725%09red/hsa:7128%09red/hsa:7124%09red/hsa:11035%09red/hsa:10059%09red/hsa:23118%09red/hsa:1388%09red/hsa:197259%09red/hsa:1386%09red/hsa:1906%09red/hsa:1385%09red/hsa:7133%09red/hsa:7132%09red/hsa:1147%09red/hsa:6352%09red/hsa:841%09red/hsa:9021%09red/hsa:9020%09red/hsa:64764%09red/hsa:8772%09red/hsa:3976%09r…
82	Progesterone-mediated oocyte maturation	KEGG PATHWAY	hsa04914	84	98	3.55214e-08	1.28657e-07	0.857143	ENSG00000162104|ENSG00000117461|ENSG00000185386|ENSG00000170312|ENSG00000107643|ENSG00000107864|ENSG00000017427|ENSG00000002822|ENSG00000157764|ENSG00000169679|ENSG00000105325|ENSG00000165059|ENSG00000158402|ENSG00000142208|ENSG00000152270|ENSG00000185040|ENSG00000072062|ENSG00000109339|ENSG00000004897|ENSG00000268173|ENSG00000137449|ENSG00000145386|ENSG00000214575|ENSG00000051382|ENSG00000170092…	http://www.genome.jp/kegg-bin/show_pathway?hsa04914/hsa:9088%09red/hsa:64682%09red/hsa:983%09red/hsa:8503%09red/hsa:441272%09red/hsa:10000%09red/hsa:5347%09red/hsa:673%09red/hsa:51433%09red/hsa:27330%09red/hsa:8697%09red/hsa:25847%09red/hsa:51343%09red/hsa:10393%09red/hsa:22849%09red/hsa:100310812%09red/hsa:5140%09red/hsa:9133%09red/hsa:388333%09red/hsa:8379%09red/hsa:107%09red/hsa:3480%09red/hsa…
83	Vascular smooth muscle contraction	KEGG PATHWAY	hsa04270	96	120	4.04404e-08	1.44708e-07	0.8	ENSG00000171132|ENSG00000061918|ENSG00000140795|ENSG00000117215|ENSG00000101335|ENSG00000150995|ENSG00000101333|ENSG00000100030|ENSG00000187980|ENSG00000168970|ENSG00000275163|ENSG00000126583|ENSG00000132155|ENSG00000198668|ENSG00000128271|ENSG00000167641|ENSG00000160013|ENSG00000160014|ENSG00000149782|ENSG00000142875|ENSG00000078295|ENSG00000121281|ENSG00000182621|ENSG00000120907|ENSG00000145936…	http://www.genome.jp/kegg-bin/show_pathway?hsa04270/hsa:2983%09red/hsa:2982%09red/hsa:8398%09red/hsa:255189%09red/hsa:26279%09red/hsa:552%09red/hsa:800%09red/hsa:85366%09red/hsa:805%09red/hsa:81579%09red/hsa:10242%09red/hsa:9138%09red/hsa:148%09red/hsa:146%09red/hsa:51806%09red/hsa:1909%09red/hsa:91807%09red/hsa:340156%09red/hsa:810%09red/hsa:2977%09red/hsa:10335%09red/hsa:5894%09red/hsa:4629%09r…
84	Huntington's disease	KEGG PATHWAY	hsa05016	134	193	4.92734e-08	1.74217e-07	0.694301	ENSG00000152234|ENSG00000107175|ENSG00000117118|ENSG00000197386|ENSG00000164305|ENSG00000204843|ENSG00000198959|ENSG00000213619|ENSG00000124172|ENSG00000187581|ENSG00000130699|ENSG00000150995|ENSG00000101333|ENSG00000146592|ENSG00000099817|ENSG00000118997|ENSG00000157613|ENSG00000161203|ENSG00000183020|ENSG00000116459|ENSG00000189043|ENSG00000182158|ENSG00000115944|ENSG00000149782|ENSG00000065518…	http://www.genome.jp/kegg-bin/show_pathway?hsa05016/hsa:7802%09red/hsa:317%09red/hsa:10105%09red/hsa:2904%09red/hsa:25981%09red/hsa:2902%09red/hsa:23186%09red/hsa:1742%09red/hsa:55967%09red/hsa:1639%09red/hsa:5434%09red/hsa:5435%09red/hsa:5436%09red/hsa:5437%09red/hsa:5432%09red/hsa:5433%09red/hsa:6874%09red/hsa:246721%09red/hsa:4708%09red/hsa:341947%09red/hsa:4711%09red/hsa:127602%09red/hsa:3873…
85	T cell receptor signaling pathway	KEGG PATHWAY	hsa04660	87	105	5.84192e-08	2.04124e-07	0.828571	ENSG00000259288|ENSG00000142867|ENSG00000141506|ENSG00000178562|ENSG00000268173|ENSG00000177885|ENSG00000107968|ENSG00000100030|ENSG00000254126|ENSG00000169032|ENSG00000010610|ENSG00000171608|ENSG00000132155|ENSG00000100485|ENSG00000076984|ENSG00000104365|ENSG00000135446|ENSG00000145675|ENSG00000111679|ENSG00000213281|ENSG00000198851|ENSG00000082701|ENSG00000135605|ENSG00000156711|ENSG00000050748…	http://www.genome.jp/kegg-bin/show_pathway?hsa04660/hsa:10298%09red/hsa:8503%09red/hsa:3845%09red/hsa:10000%09red/hsa:2885%09red/hsa:57144%09red/hsa:3725%09red/hsa:2534%09red/hsa:5335%09red/hsa:3932%09red/hsa:920%09red/hsa:1019%09red/hsa:926%09red/hsa:5788%09red/hsa:925%09red/hsa:5063%09red/hsa:1147%09red/hsa:7410%09red/hsa:10892%09red/hsa:3702%09red/hsa:5535%09red/hsa:5534%09red/hsa:868%09red/hs…
86	Gastric acid secretion	KEGG PATHWAY	hsa04971	69	74	6.69081e-08	2.31066e-07	0.932432	ENSG00000162104|ENSG00000177807|ENSG00000165059|ENSG00000065534|ENSG00000138031|ENSG00000101892|ENSG00000153822|ENSG00000178372|ENSG00000140795|ENSG00000133019|ENSG00000072062|ENSG00000166501|ENSG00000087460|ENSG00000069849|ENSG00000123104|ENSG00000148660|ENSG00000058404|ENSG00000110148|ENSG00000150995|ENSG00000169885|ENSG00000101333|ENSG00000143153|ENSG00000129244|ENSG00000151704|ENSG00000126583…	http://www.genome.jp/kegg-bin/show_pathway?hsa04971/hsa:760%09red/hsa:3709%09red/hsa:5582%09red/hsa:495%09red/hsa:23236%09red/hsa:7430%09red/hsa:481%09red/hsa:480%09red/hsa:483%09red/hsa:482%09red/hsa:1131%09red/hsa:887%09red/hsa:1080%09red/hsa:5579%09red/hsa:4638%09red/hsa:3708%09red/hsa:85366%09red/hsa:805%09red/hsa:107%09red/hsa:5567%09red/hsa:5330%09red/hsa:3274%09red/hsa:6522%09red/hsa:19688…
87	Aldosterone synthesis and secretion	KEGG PATHWAY	hsa04925	73	81	7.09802e-08	2.42312e-07	0.901235	ENSG00000162104|ENSG00000154229|ENSG00000165059|ENSG00000171132|ENSG00000070808|ENSG00000073060|ENSG00000107175|ENSG00000178372|ENSG00000145349|ENSG00000072062|ENSG00000166501|ENSG00000087460|ENSG00000157388|ENSG00000123104|ENSG00000148660|ENSG00000058404|ENSG00000213676|ENSG00000179142|ENSG00000105287|ENSG00000169885|ENSG00000184304|ENSG00000147465|ENSG00000185231|ENSG00000169427|ENSG00000115825…	http://www.genome.jp/kegg-bin/show_pathway?hsa04925/hsa:3708%09red/hsa:3709%09red/hsa:5587%09red/hsa:5581%09red/hsa:9586%09red/hsa:25865%09red/hsa:23236%09red/hsa:84876%09red/hsa:466%09red/hsa:90993%09red/hsa:5332%09red/hsa:5579%09red/hsa:5578%09red/hsa:2767%09red/hsa:805%09red/hsa:5582%09red/hsa:51305%09red/hsa:23683%09red/hsa:5567%09red/hsa:949%09red/hsa:5566%09red/hsa:3164%09red/hsa:1589%09red…
88	GABAergic synapse	KEGG PATHWAY	hsa04727	77	88	7.25014e-08	2.44692e-07	0.875	ENSG00000162104|ENSG00000165059|ENSG00000132164|ENSG00000111371|ENSG00000069966|ENSG00000087258|ENSG00000127955|ENSG00000173175|ENSG00000166206|ENSG00000188338|ENSG00000136750|ENSG00000135821|ENSG00000072062|ENSG00000166501|ENSG00000111665|ENSG00000111664|ENSG00000113327|ENSG00000157388|ENSG00000157103|ENSG00000115993|ENSG00000141837|ENSG00000139112|ENSG00000187730|ENSG00000115896|ENSG00000183044…	http://www.genome.jp/kegg-bin/show_pathway?hsa04727/hsa:773%09red/hsa:9568%09red/hsa:59345%09red/hsa:2571%09red/hsa:5582%09red/hsa:2790%09red/hsa:2792%09red/hsa:2793%09red/hsa:54331%09red/hsa:5566%09red/hsa:5567%09red/hsa:81539%09red/hsa:776%09red/hsa:5579%09red/hsa:5578%09red/hsa:2572%09red/hsa:112%09red/hsa:2744%09red/hsa:2558%09red/hsa:57468%09red/hsa:2773%09red/hsa:6540%09red/hsa:4905%09red/h…
89	TGF-beta signaling pathway	KEGG PATHWAY	hsa04350	74	84	1.07287e-07	3.58024e-07	0.880952	ENSG00000113575|ENSG00000100387|ENSG00000080839|ENSG00000112175|ENSG00000105568|ENSG00000120693|ENSG00000115738|ENSG00000185591|ENSG00000198176|ENSG00000121989|ENSG00000108443|ENSG00000115170|ENSG00000153162|ENSG00000113558|ENSG00000138696|ENSG00000204183|ENSG00000134363|ENSG00000232810|ENSG00000105329|ENSG00000163513|ENSG00000175634|ENSG00000147883|ENSG00000095739|ENSG00000090539|ENSG00000175189…	http://www.genome.jp/kegg-bin/show_pathway?hsa04350/hsa:650%09red/hsa:9372%09red/hsa:4093%09red/hsa:4052%09red/hsa:3626%09red/hsa:3625%09red/hsa:3624%09red/hsa:8200%09red/hsa:4838%09red/hsa:4087%09red/hsa:659%09red/hsa:6667%09red/hsa:9765%09red/hsa:10637%09red/hsa:25805%09red/hsa:4091%09red/hsa:1030%09red/hsa:656%09red/hsa:5519%09red/hsa:5518%09red/hsa:7124%09red/hsa:1634%09red/hsa:657%09red/hsa:…
90	Adherens junction	KEGG PATHWAY	hsa04520	68	74	1.19904e-07	3.95685e-07	0.918919	ENSG00000019549|ENSG00000146648|ENSG00000142949|ENSG00000010810|ENSG00000104067|ENSG00000106799|ENSG00000015285|ENSG00000158195|ENSG00000204435|ENSG00000138795|ENSG00000044115|ENSG00000177707|ENSG00000176105|ENSG00000173482|ENSG00000163513|ENSG00000039068|ENSG00000183230|ENSG00000168036|ENSG00000130202|ENSG00000100030|ENSG00000077782|ENSG00000143727|ENSG00000132970|ENSG00000175866|ENSG00000035403…	http://www.genome.jp/kegg-bin/show_pathway?hsa04520/hsa:10163%09red/hsa:29119%09red/hsa:3480%09red/hsa:2534%09red/hsa:4233%09red/hsa:7414%09red/hsa:6932%09red/hsa:6934%09red/hsa:1460%09red/hsa:1500%09red/hsa:5787%09red/hsa:1459%09red/hsa:7454%09red/hsa:5795%09red/hsa:4301%09red/hsa:4008%09red/hsa:2064%09red/hsa:87%09red/hsa:1956%09red/hsa:4088%09red/hsa:4089%09red/hsa:4087%09red/hsa:9855%09red/hs…
91	p53 signaling pathway	KEGG PATHWAY	hsa04115	65	69	1.23365e-07	4.02629e-07	0.942029	ENSG00000113328|ENSG00000172115|ENSG00000170312|ENSG00000130766|ENSG00000017427|ENSG00000149554|ENSG00000078900|ENSG00000149212|ENSG00000206075|ENSG00000075218|ENSG00000183765|ENSG00000164305|ENSG00000181790|ENSG00000284681|ENSG00000048392|ENSG00000015475|ENSG00000163743|ENSG00000175793|ENSG00000134574|ENSG00000135679|ENSG00000157456|ENSG00000120471|ENSG00000112378|ENSG00000198625|ENSG00000124762…	http://www.genome.jp/kegg-bin/show_pathway?hsa04115/hsa:575%09red/hsa:317%09red/hsa:983%09red/hsa:595%09red/hsa:3486%09red/hsa:5366%09red/hsa:8795%09red/hsa:27244%09red/hsa:1019%09red/hsa:355%09red/hsa:842%09red/hsa:1017%09red/hsa:56475%09red/hsa:1111%09red/hsa:9134%09red/hsa:900%09red/hsa:901%09red/hsa:8493%09red/hsa:3479%09red/hsa:7249%09red/hsa:5728%09red/hsa:7161%09red/hsa:7057%09red/hsa:6397…
92	Gap junction	KEGG PATHWAY	hsa04540	76	88	1.25677e-07	4.05717e-07	0.863636	ENSG00000261456|ENSG00000146648|ENSG00000134853|ENSG00000072062|ENSG00000170312|ENSG00000166484|ENSG00000061918|ENSG00000173175|ENSG00000169967|ENSG00000165059|ENSG00000167553|ENSG00000166501|ENSG00000123416|ENSG00000185532|ENSG00000087460|ENSG00000177885|ENSG00000123104|ENSG00000152402|ENSG00000138798|ENSG00000168959|ENSG00000174775|ENSG00000150995|ENSG00000196230|ENSG00000145431|ENSG00000101333…	http://www.genome.jp/kegg-bin/show_pathway?hsa04540/hsa:107%09red/hsa:3709%09red/hsa:983%09red/hsa:51807%09red/hsa:347688%09red/hsa:2982%09red/hsa:2885%09red/hsa:153%09red/hsa:23236%09red/hsa:5154%09red/hsa:80310%09red/hsa:5332%09red/hsa:5579%09red/hsa:1813%09red/hsa:2767%09red/hsa:3708%09red/hsa:5582%09red/hsa:5567%09red/hsa:1812%09red/hsa:4893%09red/hsa:5330%09red/hsa:57369%09red/hsa:5607%09red…
93	Toxoplasmosis	KEGG PATHWAY	hsa05145	93	119	1.37315e-07	4.38523e-07	0.781513	ENSG00000185386|ENSG00000087258|ENSG00000027697|ENSG00000142208|ENSG00000164305|ENSG00000136869|ENSG00000268173|ENSG00000172936|ENSG00000091409|ENSG00000179583|ENSG00000100030|ENSG00000108984|ENSG00000105397|ENSG00000065135|ENSG00000104365|ENSG00000171552|ENSG00000185338|ENSG00000117020|ENSG00000145675|ENSG00000055208|ENSG00000007171|ENSG00000064012|ENSG00000156711|ENSG00000002330|ENSG00000050748…	http://www.genome.jp/kegg-bin/show_pathway?hsa05145/hsa:3918%09red/hsa:8651%09red/hsa:1234%09red/hsa:3910%09red/hsa:10105%09red/hsa:3915%09red/hsa:3914%09red/hsa:7124%09red/hsa:3312%09red/hsa:3310%09red/hsa:4615%09red/hsa:3654%09red/hsa:3127%09red/hsa:23118%09red/hsa:3688%09red/hsa:7132%09red/hsa:959%09red/hsa:958%09red/hsa:572%09red/hsa:7297%09red/hsa:1147%09red/hsa:7189%09red/hsa:54205%09red/hs…
94	Bacterial invasion of epithelial cells	KEGG PATHWAY	hsa05100	70	78	1.45127e-07	4.58538e-07	0.897436	ENSG00000185634|ENSG00000197959|ENSG00000114423|ENSG00000150760|ENSG00000169398|ENSG00000164402|ENSG00000015285|ENSG00000117461|ENSG00000158195|ENSG00000100167|ENSG00000145675|ENSG00000148082|ENSG00000085733|ENSG00000268173|ENSG00000114790|ENSG00000035403|ENSG00000105647|ENSG00000183230|ENSG00000182533|ENSG00000106976|ENSG00000050820|ENSG00000141506|ENSG00000051382|ENSG00000039068|ENSG00000141367…	http://www.genome.jp/kegg-bin/show_pathway?hsa05100/hsa:8503%09red/hsa:10109%09red/hsa:29119%09red/hsa:1211%09red/hsa:9564%09red/hsa:1213%09red/hsa:8218%09red/hsa:23607%09red/hsa:7414%09red/hsa:10092%09red/hsa:10801%09red/hsa:868%09red/hsa:7454%09red/hsa:10163%09red/hsa:55964%09red/hsa:3059%09red/hsa:1399%09red/hsa:10094%09red/hsa:5829%09red/hsa:867%09red/hsa:5747%09red/hsa:10093%09red/hsa:1785%0…
95	Renal cell carcinoma	KEGG PATHWAY	hsa05211	63	67	1.99652e-07	6.24176e-07	0.940299	ENSG00000134954|ENSG00000100387|ENSG00000117461|ENSG00000149269|ENSG00000117394|ENSG00000108094|ENSG00000154803|ENSG00000259288|ENSG00000103363|ENSG00000174775|ENSG00000269858|ENSG00000134086|ENSG00000268173|ENSG00000177885|ENSG00000180370|ENSG00000127314|ENSG00000177606|ENSG00000107263|ENSG00000019991|ENSG00000100030|ENSG00000167193|ENSG00000105329|ENSG00000112715|ENSG00000141506|ENSG00000078061…	http://www.genome.jp/kegg-bin/show_pathway?hsa05211/hsa:10298%09red/hsa:8503%09red/hsa:5062%09red/hsa:10000%09red/hsa:405%09red/hsa:2885%09red/hsa:57144%09red/hsa:3725%09red/hsa:54583%09red/hsa:5063%09red/hsa:3082%09red/hsa:2889%09red/hsa:5906%09red/hsa:5781%09red/hsa:1399%09red/hsa:1398%09red/hsa:4893%09red/hsa:112398%09red/hsa:112399%09red/hsa:369%09red/hsa:5058%09red/hsa:5604%09red/hsa:2549%09…
96	Phagosome	KEGG PATHWAY	hsa04145	111	155	2.2174e-07	6.86009e-07	0.716129	ENSG00000171130|ENSG00000117758|ENSG00000204592|ENSG00000147614|ENSG00000136869|ENSG00000204642|ENSG00000113732|ENSG00000138448|ENSG00000183785|ENSG00000104833|ENSG00000115020|ENSG00000102189|ENSG00000072694|ENSG00000158560|ENSG00000144566|ENSG00000116701|ENSG00000003056|ENSG00000158270|ENSG00000125730|ENSG00000100554|ENSG00000131100|ENSG00000259207|ENSG00000184009|ENSG00000047249|ENSG00000158517…	http://www.genome.jp/kegg-bin/show_pathway?hsa04145/hsa:200576%09red/hsa:338382%09red/hsa:64581%09red/hsa:3916%09red/hsa:81027%09red/hsa:7057%09red/hsa:7037%09red/hsa:3127%09red/hsa:22925%09red/hsa:79659%09red/hsa:51382%09red/hsa:9554%09red/hsa:51807%09red/hsa:9550%09red/hsa:203068%09red/hsa:7879%09red/hsa:1514%09red/hsa:84790%09red/hsa:811%09red/hsa:10332%09red/hsa:2209%09red/hsa:3133%09red/hsa:…
97	Melanoma	KEGG PATHWAY	hsa05218	65	71	2.4609e-07	7.49486e-07	0.915493	ENSG00000146648|ENSG00000134853|ENSG00000138675|ENSG00000017427|ENSG00000113578|ENSG00000162344|ENSG00000174775|ENSG00000078579|ENSG00000124762|ENSG00000102678|ENSG00000112242|ENSG00000268173|ENSG00000117461|ENSG00000156427|ENSG00000051382|ENSG00000138798|ENSG00000139687|ENSG00000196468|ENSG00000113721|ENSG00000145431|ENSG00000039068|ENSG00000100030|ENSG00000142208|ENSG00000197461|ENSG00000141506…	http://www.genome.jp/kegg-bin/show_pathway?hsa05218/hsa:2256%09red/hsa:8503%09red/hsa:10000%09red/hsa:572%09red/hsa:56034%09red/hsa:595%09red/hsa:3480%09red/hsa:5154%09red/hsa:1019%09red/hsa:80310%09red/hsa:4233%09red/hsa:4286%09red/hsa:2252%09red/hsa:3082%09red/hsa:5159%09red/hsa:8074%09red/hsa:2249%09red/hsa:1870%09red/hsa:8817%09red/hsa:5925%09red/hsa:2259%09red/hsa:2258%09red/hsa:673%09red/hs…
98	mRNA surveillance pathway	KEGG PATHWAY	hsa03015	77	92	2.47305e-07	7.49486e-07	0.836957	ENSG00000115421|ENSG00000113575|ENSG00000101888|ENSG00000103342|ENSG00000254870|ENSG00000100813|ENSG00000184388|ENSG00000100941|ENSG00000120705|ENSG00000213639|ENSG00000205022|ENSG00000100836|ENSG00000111196|ENSG00000137713|ENSG00000198952|ENSG00000073711|ENSG00000157106|ENSG00000172409|ENSG00000136937|ENSG00000150459|ENSG00000147206|ENSG00000066027|ENSG00000111605|ENSG00000156475|ENSG00000175470…	http://www.genome.jp/kegg-bin/show_pathway?hsa03015/hsa:26528%09red/hsa:23049%09red/hsa:80336%09red/hsa:728343%09red/hsa:11052%09red/hsa:79869%09red/hsa:4686%09red/hsa:22916%09red/hsa:23708%09red/hsa:10250%09red/hsa:65109%09red/hsa:53981%09red/hsa:56000%09red/hsa:22794%09red/hsa:2107%09red/hsa:5411%09red/hsa:9939%09red/hsa:55844%09red/hsa:5519%09red/hsa:5518%09red/hsa:51585%09red/hsa:5515%09red/h…
99	Glioma	KEGG PATHWAY	hsa05214	61	65	3.23217e-07	9.69651e-07	0.938462	ENSG00000146648|ENSG00000134853|ENSG00000198793|ENSG00000070808|ENSG00000017427|ENSG00000112242|ENSG00000178372|ENSG00000160691|ENSG00000145349|ENSG00000117461|ENSG00000174775|ENSG00000166501|ENSG00000124181|ENSG00000268173|ENSG00000177885|ENSG00000148660|ENSG00000138798|ENSG00000058404|ENSG00000139687|ENSG00000124762|ENSG00000113721|ENSG00000169885|ENSG00000100030|ENSG00000142208|ENSG00000197461…	http://www.genome.jp/kegg-bin/show_pathway?hsa05214/hsa:25759%09red/hsa:8503%09red/hsa:10000%09red/hsa:5336%09red/hsa:2885%09red/hsa:595%09red/hsa:3480%09red/hsa:5155%09red/hsa:5154%09red/hsa:1019%09red/hsa:810%09red/hsa:5579%09red/hsa:1870%09red/hsa:5925%09red/hsa:805%09red/hsa:5582%09red/hsa:4893%09red/hsa:3479%09red/hsa:369%09red/hsa:5728%09red/hsa:1871%09red/hsa:5604%09red/hsa:1956%09red/hsa:…
100	Small cell lung cancer	KEGG PATHWAY	hsa05222	73	86	3.46094e-07	1.0279e-06	0.848837	ENSG00000188153|ENSG00000117461|ENSG00000131323|ENSG00000007171|ENSG00000134871|ENSG00000101966|ENSG00000169398|ENSG00000171791|ENSG00000112242|ENSG00000142208|ENSG00000125952|ENSG00000150093|ENSG00000076604|ENSG00000175104|ENSG00000073756|ENSG00000127191|ENSG00000082512|ENSG00000268173|ENSG00000056558|ENSG00000135862|ENSG00000171552|ENSG00000139687|ENSG00000058085|ENSG00000147883|ENSG00000145604…	http://www.genome.jp/kegg-bin/show_pathway?hsa05222/hsa:9063%09red/hsa:3918%09red/hsa:317%09red/hsa:8503%09red/hsa:10000%09red/hsa:898%09red/hsa:3910%09red/hsa:595%09red/hsa:1282%09red/hsa:3915%09red/hsa:3914%09red/hsa:1019%09red/hsa:842%09red/hsa:331%09red/hsa:330%09red/hsa:1286%09red/hsa:1017%09red/hsa:5728%09red/hsa:5925%09red/hsa:1030%09red/hsa:1871%09red/hsa:5743%09red/hsa:4149%09red/hsa:625…
101	Colorectal cancer	KEGG PATHWAY	hsa05210	59	62	3.67572e-07	1.08088e-06	0.951613	ENSG00000138795|ENSG00000117461|ENSG00000107643|ENSG00000116062|ENSG00000106799|ENSG00000171791|ENSG00000113318|ENSG00000175387|ENSG00000115266|ENSG00000164305|ENSG00000076242|ENSG00000109339|ENSG00000266076|ENSG00000268173|ENSG00000105329|ENSG00000051382|ENSG00000095002|ENSG00000177606|ENSG00000132906|ENSG00000168036|ENSG00000100030|ENSG00000160271|ENSG00000172115|ENSG00000141506|ENSG00000078061…	http://www.genome.jp/kegg-bin/show_pathway?hsa05210/hsa:8503%09red/hsa:10000%09red/hsa:572%09red/hsa:596%09red/hsa:595%09red/hsa:3725%09red/hsa:10297%09red/hsa:842%09red/hsa:332%09red/hsa:6932%09red/hsa:6934%09red/hsa:8313%09red/hsa:5900%09red/hsa:5296%09red/hsa:26060%09red/hsa:673%09red/hsa:4437%09red/hsa:8312%09red/hsa:83439%09red/hsa:1630%09red/hsa:4292%09red/hsa:5604%09red/hsa:207%09red/hsa:5…
102	Dilated cardiomyopathy	KEGG PATHWAY	hsa05414	75	90	3.94288e-07	1.14808e-06	0.833333	ENSG00000162104|ENSG00000165059|ENSG00000160808|ENSG00000175084|ENSG00000197616|ENSG00000017427|ENSG00000007402|ENSG00000173175|ENSG00000005884|ENSG00000072062|ENSG00000173402|ENSG00000213949|ENSG00000087460|ENSG00000157388|ENSG00000143549|ENSG00000091409|ENSG00000075461|ENSG00000151067|ENSG00000164742|ENSG00000134571|ENSG00000182389|ENSG00000105329|ENSG00000198626|ENSG00000075429|ENSG00000151062…	http://www.genome.jp/kegg-bin/show_pathway?hsa05414/hsa:4607%09red/hsa:785%09red/hsa:111%09red/hsa:93589%09red/hsa:9254%09red/hsa:8516%09red/hsa:4634%09red/hsa:5566%09red/hsa:27092%09red/hsa:4633%09red/hsa:22801%09red/hsa:2010%09red/hsa:488%09red/hsa:1674%09red/hsa:783%09red/hsa:107%09red/hsa:5567%09red/hsa:7124%09red/hsa:784%09red/hsa:3479%09red/hsa:782%09red/hsa:6262%09red/hsa:27091%09red/hsa:7…
103	Renin secretion	KEGG PATHWAY	hsa04924	60	64	4.11299e-07	1.18598e-06	0.9375	ENSG00000159640|ENSG00000165059|ENSG00000072062|ENSG00000172572|ENSG00000061918|ENSG00000178372|ENSG00000164733|ENSG00000152270|ENSG00000125384|ENSG00000160014|ENSG00000157388|ENSG00000123104|ENSG00000152402|ENSG00000240583|ENSG00000123360|ENSG00000221823|ENSG00000150995|ENSG00000169885|ENSG00000101333|ENSG00000118260|ENSG00000142875|ENSG00000087460|ENSG00000081248|ENSG00000151067|ENSG00000154678…	http://www.genome.jp/kegg-bin/show_pathway?hsa04924/hsa:3708%09red/hsa:3709%09red/hsa:5140%09red/hsa:2983%09red/hsa:2982%09red/hsa:5534%09red/hsa:155%09red/hsa:154%09red/hsa:153%09red/hsa:23236%09red/hsa:84876%09red/hsa:5732%09red/hsa:358%09red/hsa:5332%09red/hsa:5535%09red/hsa:778%09red/hsa:805%09red/hsa:5530%09red/hsa:5532%09red/hsa:1508%09red/hsa:5567%09red/hsa:775%09red/hsa:3778%09red/hsa:163…
104	Inositol phosphate metabolism	KEGG PATHWAY	hsa00562	64	71	4.37109e-07	1.24828e-06	0.901408	ENSG00000104331|ENSG00000163719|ENSG00000167103|ENSG00000186111|ENSG00000011405|ENSG00000105655|ENSG00000087053|ENSG00000068383|ENSG00000078142|ENSG00000040933|ENSG00000078269|ENSG00000168918|ENSG00000143398|ENSG00000182621|ENSG00000148384|ENSG00000139505|ENSG00000141401|ENSG00000122126|ENSG00000101333|ENSG00000159082|ENSG00000100253|ENSG00000155252|ENSG00000139151|ENSG00000003987|ENSG00000107242…	http://www.genome.jp/kegg-bin/show_pathway?hsa00562/hsa:200576%09red/hsa:8396%09red/hsa:5289%09red/hsa:8395%09red/hsa:3632%09red/hsa:84812%09red/hsa:9562%09red/hsa:5287%09red/hsa:23236%09red/hsa:3707%09red/hsa:5288%09red/hsa:79837%09red/hsa:5286%09red/hsa:113026%09red/hsa:54928%09red/hsa:3633%09red/hsa:8776%09red/hsa:3705%09red/hsa:253430%09red/hsa:5728%09red/hsa:8871%09red/hsa:8898%09red/hsa:529…
105	Chronic myeloid leukemia	KEGG PATHWAY	hsa05220	65	73	4.78127e-07	1.35242e-06	0.890411	ENSG00000185634|ENSG00000117461|ENSG00000173757|ENSG00000114423|ENSG00000106799|ENSG00000160691|ENSG00000112242|ENSG00000174775|ENSG00000175029|ENSG00000268173|ENSG00000177885|ENSG00000196591|ENSG00000105647|ENSG00000163513|ENSG00000139687|ENSG00000124762|ENSG00000100030|ENSG00000167193|ENSG00000111276|ENSG00000141506|ENSG00000078061|ENSG00000169032|ENSG00000007968|ENSG00000171608|ENSG00000186716…	http://www.genome.jp/kegg-bin/show_pathway?hsa05220/hsa:9846%09red/hsa:8503%09red/hsa:10000%09red/hsa:572%09red/hsa:2885%09red/hsa:595%09red/hsa:4089%09red/hsa:1019%09red/hsa:1147%09red/hsa:868%09red/hsa:5781%09red/hsa:1399%09red/hsa:1398%09red/hsa:4893%09red/hsa:598%09red/hsa:867%09red/hsa:2122%09red/hsa:1870%09red/hsa:1871%09red/hsa:5604%09red/hsa:1487%09red/hsa:3066%09red/hsa:1488%09red/hsa:64…
106	Long-term depression	KEGG PATHWAY	hsa04730	57	60	5.95934e-07	1.66974e-06	0.95	ENSG00000113575|ENSG00000150995|ENSG00000087258|ENSG00000106341|ENSG00000105568|ENSG00000147571|ENSG00000166501|ENSG00000120088|ENSG00000185532|ENSG00000137713|ENSG00000138669|ENSG00000168970|ENSG00000152402|ENSG00000141837|ENSG00000123104|ENSG00000065135|ENSG00000254087|ENSG00000101333|ENSG00000100030|ENSG00000017427|ENSG00000087460|ENSG00000174775|ENSG00000078061|ENSG00000169032|ENSG00000140443…	http://www.genome.jp/kegg-bin/show_pathway?hsa04730/hsa:3708%09red/hsa:3709%09red/hsa:5582%09red/hsa:2982%09red/hsa:3480%09red/hsa:23236%09red/hsa:255189%09red/hsa:10672%09red/hsa:4067%09red/hsa:123745%09red/hsa:5332%09red/hsa:5579%09red/hsa:5578%09red/hsa:2767%09red/hsa:1392%09red/hsa:1394%09red/hsa:5519%09red/hsa:5518%09red/hsa:4893%09red/hsa:3479%09red/hsa:2768%09red/hsa:5604%09red/hsa:8605%09…
107	Peroxisome	KEGG PATHWAY	hsa04146	70	83	6.99664e-07	1.94206e-06	0.843373	ENSG00000131779|ENSG00000197601|ENSG00000115425|ENSG00000140876|ENSG00000064763|ENSG00000108733|ENSG00000120915|ENSG00000254858|ENSG00000139197|ENSG00000197142|ENSG00000138413|ENSG00000179761|ENSG00000113790|ENSG00000213965|ENSG00000101986|ENSG00000133835|ENSG00000142655|ENSG00000203797|ENSG00000156968|ENSG00000164751|ENSG00000112096|ENSG00000215193|ENSG00000121691|ENSG00000104883|ENSG00000005469…	http://www.genome.jp/kegg-bin/show_pathway?hsa04146/hsa:55711%09red/hsa:10005%09red/hsa:570%09red/hsa:847%09red/hsa:8540%09red/hsa:255027%09red/hsa:55670%09red/hsa:8799%09red/hsa:4598%09red/hsa:5825%09red/hsa:9409%09red/hsa:6648%09red/hsa:215%09red/hsa:8310%09red/hsa:92960%09red/hsa:26061%09red/hsa:5826%09red/hsa:10901%09red/hsa:5824%09red/hsa:1610%09red/hsa:54363%09red/hsa:84769%09red/hsa:5193%0…
108	Pancreatic cancer	KEGG PATHWAY	hsa05212	60	66	8.16486e-07	2.24534e-06	0.909091	ENSG00000146648|ENSG00000117461|ENSG00000107643|ENSG00000115415|ENSG00000162434|ENSG00000106799|ENSG00000112242|ENSG00000175387|ENSG00000142208|ENSG00000109339|ENSG00000268173|ENSG00000105329|ENSG00000051382|ENSG00000138798|ENSG00000163513|ENSG00000139687|ENSG00000285396|ENSG00000144118|ENSG00000100030|ENSG00000160271|ENSG00000112715|ENSG00000141506|ENSG00000078061|ENSG00000169032|ENSG00000007968…	http://www.genome.jp/kegg-bin/show_pathway?hsa05212/hsa:3551%09red/hsa:8503%09red/hsa:10000%09red/hsa:572%09red/hsa:595%09red/hsa:9459%09red/hsa:842%09red/hsa:5900%09red/hsa:5925%09red/hsa:5296%09red/hsa:10928%09red/hsa:598%09red/hsa:369%09red/hsa:1870%09red/hsa:1871%09red/hsa:2064%09red/hsa:5604%09red/hsa:1956%09red/hsa:5601%09red/hsa:4089%09red/hsa:7039%09red/hsa:5888%09red/hsa:5899%09red/hsa:5…
109	Salivary secretion	KEGG PATHWAY	hsa04970	73	89	8.40246e-07	2.28948e-06	0.820225	ENSG00000162104|ENSG00000154229|ENSG00000165059|ENSG00000170373|ENSG00000164889|ENSG00000101892|ENSG00000061918|ENSG00000178372|ENSG00000133019|ENSG00000220205|ENSG00000039987|ENSG00000072062|ENSG00000152402|ENSG00000166501|ENSG00000087460|ENSG00000185532|ENSG00000004468|ENSG00000138669|ENSG00000123104|ENSG00000174233|ENSG00000187908|ENSG00000069849|ENSG00000101441|ENSG00000169885|ENSG00000101333…	http://www.genome.jp/kegg-bin/show_pathway?hsa04970/hsa:3708%09red/hsa:3709%09red/hsa:483%09red/hsa:5582%09red/hsa:2982%09red/hsa:155%09red/hsa:154%09red/hsa:153%09red/hsa:23236%09red/hsa:481%09red/hsa:480%09red/hsa:1469%09red/hsa:482%09red/hsa:5593%09red/hsa:1131%09red/hsa:476%09red/hsa:5332%09red/hsa:5579%09red/hsa:5578%09red/hsa:805%09red/hsa:4025%09red/hsa:5567%09red/hsa:1755%09red/hsa:107%09…
110	Epithelial cell signaling in Helicobacter pylori infection	KEGG PATHWAY	hsa05120	61	68	8.95952e-07	2.41907e-06	0.897059	ENSG00000146648|ENSG00000185386|ENSG00000107643|ENSG00000114573|ENSG00000147614|ENSG00000270149|ENSG00000164305|ENSG00000109339|ENSG00000163739|ENSG00000177606|ENSG00000117410|ENSG00000254087|ENSG00000169429|ENSG00000071553|ENSG00000104067|ENSG00000149269|ENSG00000116039|ENSG00000136238|ENSG00000171130|ENSG00000213341|ENSG00000183067|ENSG00000105929|ENSG00000179295|ENSG00000112062|ENSG00000158769…	http://www.genome.jp/kegg-bin/show_pathway?hsa05120/hsa:58494%09red/hsa:245973%09red/hsa:10392%09red/hsa:3725%09red/hsa:245972%09red/hsa:6868%09red/hsa:1445%09red/hsa:6714%09red/hsa:533%09red/hsa:50617%09red/hsa:537%09red/hsa:529%09red/hsa:4067%09red/hsa:23545%09red/hsa:1839%09red/hsa:5781%09red/hsa:5058%09red/hsa:102%09red/hsa:5603%09red/hsa:1956%09red/hsa:5601%09red/hsa:5600%09red/hsa:51382%09r…
111	NF-kappa B signaling pathway	KEGG PATHWAY	hsa04064	75	93	9.34646e-07	2.50081e-06	0.806452	ENSG00000065675|ENSG00000023445|ENSG00000131323|ENSG00000137275|ENSG00000243414|ENSG00000101966|ENSG00000142867|ENSG00000171791|ENSG00000100906|ENSG00000172175|ENSG00000101266|ENSG00000122861|ENSG00000175104|ENSG00000166501|ENSG00000073756|ENSG00000136869|ENSG00000082512|ENSG00000159958|ENSG00000172936|ENSG00000095585|ENSG00000232810|ENSG00000067182|ENSG00000003402|ENSG00000177595|ENSG00000135341…	http://www.genome.jp/kegg-bin/show_pathway?hsa04064/hsa:7185%09red/hsa:7099%09red/hsa:353376%09red/hsa:3383%09red/hsa:597%09red/hsa:596%09red/hsa:29760%09red/hsa:5328%09red/hsa:3932%09red/hsa:10673%09red/hsa:23586%09red/hsa:23085%09red/hsa:331%09red/hsa:4067%09red/hsa:4049%09red/hsa:1460%09red/hsa:5579%09red/hsa:330%09red/hsa:6387%09red/hsa:6885%09red/hsa:2920%09red/hsa:7124%09red/hsa:84433%09red…
112	Adipocytokine signaling pathway	KEGG PATHWAY	hsa04920	62	70	9.77891e-07	2.59316e-06	0.885714	ENSG00000065675|ENSG00000198793|ENSG00000107643|ENSG00000006831|ENSG00000115138|ENSG00000100906|ENSG00000124253|ENSG00000103740|ENSG00000186951|ENSG00000004660|ENSG00000127191|ENSG00000131791|ENSG00000181929|ENSG00000104825|ENSG00000130377|ENSG00000232810|ENSG00000067182|ENSG00000181856|ENSG00000076555|ENSG00000151726|ENSG00000142208|ENSG00000096968|ENSG00000181092|ENSG00000159346|ENSG00000028137…	http://www.genome.jp/kegg-bin/show_pathway?hsa04920/hsa:3667%09red/hsa:2538%09red/hsa:10000%09red/hsa:9370%09red/hsa:1375%09red/hsa:79602%09red/hsa:5588%09red/hsa:5105%09red/hsa:8471%09red/hsa:7132%09red/hsa:51422%09red/hsa:7186%09red/hsa:4792%09red/hsa:6258%09red/hsa:3953%09red/hsa:5781%09red/hsa:7124%09red/hsa:3952%09red/hsa:948%09red/hsa:84254%09red/hsa:6257%09red/hsa:5565%09red/hsa:5602%09red…
113	Prolactin signaling pathway	KEGG PATHWAY	hsa04917	63	72	1.06198e-06	2.79123e-06	0.875	ENSG00000125347|ENSG00000185634|ENSG00000117461|ENSG00000133703|ENSG00000173757|ENSG00000107643|ENSG00000113494|ENSG00000160691|ENSG00000174775|ENSG00000109339|ENSG00000268173|ENSG00000104826|ENSG00000177885|ENSG00000051382|ENSG00000126561|ENSG00000141655|ENSG00000135346|ENSG00000180008|ENSG00000100030|ENSG00000120833|ENSG00000185386|ENSG00000274211|ENSG00000141506|ENSG00000096968|ENSG00000169032…	http://www.genome.jp/kegg-bin/show_pathway?hsa04917/hsa:8651%09red/hsa:8503%09red/hsa:10000%09red/hsa:8792%09red/hsa:2885%09red/hsa:595%09red/hsa:3973%09red/hsa:3972%09red/hsa:2099%09red/hsa:5594%09red/hsa:122809%09red/hsa:5296%09red/hsa:2100%09red/hsa:4893%09red/hsa:2001%09red/hsa:9306%09red/hsa:5604%09red/hsa:5603%09red/hsa:399694%09red/hsa:5601%09red/hsa:5600%09red/hsa:1432%09red/hsa:6464%09re…
114	Hypertrophic cardiomyopathy (HCM)	KEGG PATHWAY	hsa05410	69	83	1.19044e-06	3.1014e-06	0.831325	ENSG00000159640|ENSG00000160808|ENSG00000175084|ENSG00000197616|ENSG00000017427|ENSG00000007402|ENSG00000005884|ENSG00000264813|ENSG00000131791|ENSG00000173402|ENSG00000213949|ENSG00000174437|ENSG00000157388|ENSG00000143549|ENSG00000091409|ENSG00000075461|ENSG00000151067|ENSG00000102119|ENSG00000134571|ENSG00000182389|ENSG00000105329|ENSG00000198626|ENSG00000075429|ENSG00000151062|ENSG00000067191…	http://www.genome.jp/kegg-bin/show_pathway?hsa05410/hsa:4607%09red/hsa:785%09red/hsa:93589%09red/hsa:9254%09red/hsa:8516%09red/hsa:4634%09red/hsa:51422%09red/hsa:27092%09red/hsa:4633%09red/hsa:22801%09red/hsa:2010%09red/hsa:488%09red/hsa:1674%09red/hsa:783%09red/hsa:5563%09red/hsa:775%09red/hsa:7124%09red/hsa:784%09red/hsa:3479%09red/hsa:782%09red/hsa:6262%09red/hsa:27091%09red/hsa:781%09red/hsa:…
115	Non-alcoholic fatty liver disease (NAFLD)	KEGG PATHWAY	hsa04932	105	151	1.22518e-06	3.16417e-06	0.695364	ENSG00000117118|ENSG00000164305|ENSG00000072310|ENSG00000268173|ENSG00000213619|ENSG00000187581|ENSG00000173327|ENSG00000009950|ENSG00000025434|ENSG00000159346|ENSG00000116678|ENSG00000189043|ENSG00000104365|ENSG00000115944|ENSG00000160712|ENSG00000117020|ENSG00000145675|ENSG00000064012|ENSG00000169021|ENSG00000082701|ENSG00000160471|ENSG00000186951|ENSG00000050748|ENSG00000178607|ENSG00000107643…	http://www.genome.jp/kegg-bin/show_pathway?hsa04932/hsa:3725%09red/hsa:6720%09red/hsa:7385%09red/hsa:55967%09red/hsa:7124%09red/hsa:8660%09red/hsa:4708%09red/hsa:341947%09red/hsa:51094%09red/hsa:7132%09red/hsa:126328%09red/hsa:53632%09red/hsa:355%09red/hsa:3643%09red/hsa:9167%09red/hsa:9370%09red/hsa:3552%09red/hsa:581%09red/hsa:10018%09red/hsa:125965%09red/hsa:4731%09red/hsa:7186%09red/hsa:5313%…
116	Spliceosome	KEGG PATHWAY	hsa03040	96	134	1.37589e-06	3.52275e-06	0.716418	ENSG00000051596|ENSG00000174243|ENSG00000110844|ENSG00000164548|ENSG00000254870|ENSG00000137168|ENSG00000163714|ENSG00000125835|ENSG00000111196|ENSG00000139343|ENSG00000085872|ENSG00000079134|ENSG00000170935|ENSG00000104897|ENSG00000198231|ENSG00000168883|ENSG00000169976|ENSG00000164609|ENSG00000100410|ENSG00000145833|ENSG00000113649|ENSG00000067596|ENSG00000175467|ENSG00000100650|ENSG00000173110…	http://www.genome.jp/kegg-bin/show_pathway?hsa03040/hsa:22938%09red/hsa:100534599%09red/hsa:153527%09red/hsa:23350%09red/hsa:57187%09red/hsa:10907%09red/hsa:3312%09red/hsa:3310%09red/hsa:22985%09red/hsa:83443%09red/hsa:84321%09red/hsa:55119%09red/hsa:9092%09red/hsa:9716%09red/hsa:84844%09red/hsa:23020%09red/hsa:9416%09red/hsa:23451%09red/hsa:23450%09red/hsa:10915%09red/hsa:51645%09red/hsa:10992%0…
117	Long-term potentiation	KEGG PATHWAY	hsa04720	59	66	1.44596e-06	3.67051e-06	0.893939	ENSG00000105464|ENSG00000165059|ENSG00000072062|ENSG00000070808|ENSG00000178372|ENSG00000145349|ENSG00000213639|ENSG00000166501|ENSG00000160014|ENSG00000127314|ENSG00000123104|ENSG00000148660|ENSG00000058404|ENSG00000168959|ENSG00000150995|ENSG00000169885|ENSG00000071242|ENSG00000183454|ENSG00000100030|ENSG00000174775|ENSG00000078061|ENSG00000169032|ENSG00000126583|ENSG00000151067|ENSG00000072133…	http://www.genome.jp/kegg-bin/show_pathway?hsa04720/hsa:10411%09red/hsa:3709%09red/hsa:5582%09red/hsa:5534%09red/hsa:673%09red/hsa:23236%09red/hsa:27330%09red/hsa:810%09red/hsa:2905%09red/hsa:2904%09red/hsa:2906%09red/hsa:2903%09red/hsa:2902%09red/hsa:5535%09red/hsa:5578%09red/hsa:3708%09red/hsa:805%09red/hsa:5530%09red/hsa:5906%09red/hsa:5532%09red/hsa:5908%09red/hsa:4893%09red/hsa:775%09red/hsa…
118	Toll-like receptor signaling pathway	KEGG PATHWAY	hsa04620	81	106	1.56666e-06	3.91417e-06	0.764151	ENSG00000117461|ENSG00000131323|ENSG00000107643|ENSG00000243414|ENSG00000143387|ENSG00000164342|ENSG00000100906|ENSG00000078902|ENSG00000128604|ENSG00000065559|ENSG00000137080|ENSG00000175104|ENSG00000142166|ENSG00000136869|ENSG00000268173|ENSG00000172936|ENSG00000109339|ENSG00000232810|ENSG00000177606|ENSG00000263528|ENSG00000135341|ENSG00000169248|ENSG00000107968|ENSG00000100030|ENSG00000142208…	http://www.genome.jp/kegg-bin/show_pathway?hsa04620/hsa:29110%09red/hsa:51311%09red/hsa:8772%09red/hsa:8503%09red/hsa:353376%09red/hsa:3661%09red/hsa:3665%09red/hsa:54472%09red/hsa:5608%09red/hsa:3725%09red/hsa:3627%09red/hsa:5604%09red/hsa:7099%09red/hsa:841%09red/hsa:51284%09red/hsa:3663%09red/hsa:958%09red/hsa:414062%09red/hsa:4283%09red/hsa:5296%09red/hsa:941%09red/hsa:3593%09red/hsa:6416%09r…
119	Alzheimer's disease	KEGG PATHWAY	hsa05010	113	168	1.5683e-06	3.91417e-06	0.672619	ENSG00000080815|ENSG00000152234|ENSG00000117118|ENSG00000164305|ENSG00000213619|ENSG00000124172|ENSG00000187581|ENSG00000150995|ENSG00000101333|ENSG00000100030|ENSG00000196549|ENSG00000151067|ENSG00000198668|ENSG00000160014|ENSG00000189043|ENSG00000115944|ENSG00000096433|ENSG00000074370|ENSG00000120868|ENSG00000182621|ENSG00000186868|ENSG00000167863|ENSG00000064012|ENSG00000169021|ENSG00000082701…	http://www.genome.jp/kegg-bin/show_pathway?hsa05010/hsa:317%09red/hsa:487%09red/hsa:25825%09red/hsa:2905%09red/hsa:2904%09red/hsa:2906%09red/hsa:489%09red/hsa:488%09red/hsa:2903%09red/hsa:2902%09red/hsa:5535%09red/hsa:5534%09red/hsa:4023%09red/hsa:805%09red/hsa:55967%09red/hsa:5532%09red/hsa:7124%09red/hsa:3416%09red/hsa:22926%09red/hsa:6391%09red/hsa:341947%09red/hsa:4137%09red/hsa:51806%09red/h…
120	Synaptic vesicle cycle	KEGG PATHWAY	hsa04721	57	63	1.67781e-06	4.15257e-06	0.904762	ENSG00000130477|ENSG00000171130|ENSG00000197959|ENSG00000168993|ENSG00000114573|ENSG00000104888|ENSG00000132639|ENSG00000166569|ENSG00000179520|ENSG00000113732|ENSG00000196961|ENSG00000073969|ENSG00000111450|ENSG00000148408|ENSG00000106089|ENSG00000175416|ENSG00000141837|ENSG00000137766|ENSG00000099365|ENSG00000091664|ENSG00000145920|ENSG00000147416|ENSG00000187714|ENSG00000220205|ENSG00000165646…	http://www.genome.jp/kegg-bin/show_pathway?hsa04721/hsa:4905%09red/hsa:8775%09red/hsa:57084%09red/hsa:9550%09red/hsa:1211%09red/hsa:1212%09red/hsa:1213%09red/hsa:10815%09red/hsa:533%09red/hsa:8218%09red/hsa:50617%09red/hsa:245973%09red/hsa:245972%09red/hsa:6812%09red/hsa:246213%09red/hsa:5864%09red/hsa:10497%09red/hsa:527%09red/hsa:23545%09red/hsa:112755%09red/hsa:1173%09red/hsa:1175%09red/hsa:15…
121	Endometrial cancer	KEGG PATHWAY	hsa05213	50	52	2.26776e-06	5.56633e-06	0.961538	ENSG00000146648|ENSG00000117461|ENSG00000115266|ENSG00000138795|ENSG00000266076|ENSG00000268173|ENSG00000177885|ENSG00000051382|ENSG00000138798|ENSG00000174775|ENSG00000183230|ENSG00000168036|ENSG00000132906|ENSG00000100030|ENSG00000142208|ENSG00000141506|ENSG00000078061|ENSG00000169032|ENSG00000039068|ENSG00000171608|ENSG00000044115|ENSG00000141736|ENSG00000126767|ENSG00000100485|ENSG00000076242…	http://www.genome.jp/kegg-bin/show_pathway?hsa05213/hsa:8503%09red/hsa:10000%09red/hsa:572%09red/hsa:2885%09red/hsa:595%09red/hsa:10297%09red/hsa:842%09red/hsa:6932%09red/hsa:6934%09red/hsa:8313%09red/hsa:673%09red/hsa:8312%09red/hsa:4893%09red/hsa:2002%09red/hsa:369%09red/hsa:5728%09red/hsa:2064%09red/hsa:5604%09red/hsa:207%09red/hsa:1956%09red/hsa:29119%09red/hsa:5170%09red/hsa:5594%09red/hsa:5…
122	Bile secretion	KEGG PATHWAY	hsa04976	61	71	2.33607e-06	5.64076e-06	0.859155	ENSG00000162104|ENSG00000165059|ENSG00000072062|ENSG00000012504|ENSG00000164889|ENSG00000073060|ENSG00000108846|ENSG00000173175|ENSG00000149452|ENSG00000143819|ENSG00000005471|ENSG00000111700|ENSG00000084453|ENSG00000131910|ENSG00000103569|ENSG00000113161|ENSG00000083807|ENSG00000175003|ENSG00000240583|ENSG00000117394|ENSG00000144959|ENSG00000132681|ENSG00000018625|ENSG00000118777|ENSG00000264324…	http://www.genome.jp/kegg-bin/show_pathway?hsa04976/hsa:10257%09red/hsa:9376%09red/hsa:5244%09red/hsa:570%09red/hsa:5566%09red/hsa:760%09red/hsa:9429%09red/hsa:481%09red/hsa:6580%09red/hsa:483%09red/hsa:482%09red/hsa:358%09red/hsa:57552%09red/hsa:107%09red/hsa:7363%09red/hsa:1581%09red/hsa:3781%09red/hsa:5567%09red/hsa:949%09red/hsa:9971%09red/hsa:6523%09red/hsa:6522%09red/hsa:196883%09red/hsa:10…
123	Thyroid hormone synthesis	KEGG PATHWAY	hsa04918	61	71	2.33607e-06	5.64076e-06	0.859155	ENSG00000162104|ENSG00000107175|ENSG00000165059|ENSG00000072062|ENSG00000132681|ENSG00000173175|ENSG00000129244|ENSG00000087460|ENSG00000104687|ENSG00000165409|ENSG00000069849|ENSG00000123104|ENSG00000081479|ENSG00000150995|ENSG00000135346|ENSG00000164294|ENSG00000101333|ENSG00000118260|ENSG00000143153|ENSG00000141505|ENSG00000140274|ENSG00000116830|ENSG00000156052|ENSG00000157613|ENSG00000137288…	http://www.genome.jp/kegg-bin/show_pathway?hsa04918/hsa:3708%09red/hsa:3709%09red/hsa:7849%09red/hsa:9586%09red/hsa:2880%09red/hsa:23236%09red/hsa:7173%09red/hsa:481%09red/hsa:480%09red/hsa:483%09red/hsa:482%09red/hsa:90993%09red/hsa:476%09red/hsa:389434%09red/hsa:5579%09red/hsa:5578%09red/hsa:5582%09red/hsa:821%09red/hsa:5567%09red/hsa:50506%09red/hsa:5566%09red/hsa:107%09red/hsa:8458%09red/hsa:…
124	Natural killer cell mediated cytotoxicity	KEGG PATHWAY	hsa04650	95	135	2.67155e-06	6.39879e-06	0.703704	ENSG00000243772|ENSG00000027697|ENSG00000204592|ENSG00000141506|ENSG00000164305|ENSG00000137080|ENSG00000255641|ENSG00000111981|ENSG00000268173|ENSG00000177885|ENSG00000204516|ENSG00000100030|ENSG00000169032|ENSG00000171608|ENSG00000132155|ENSG00000100485|ENSG00000121858|ENSG00000108622|ENSG00000203722|ENSG00000197943|ENSG00000213809|ENSG00000145675|ENSG00000111679|ENSG00000213281|ENSG00000043462…	http://www.genome.jp/kegg-bin/show_pathway?hsa04650/hsa:8793%09red/hsa:2534%09red/hsa:8797%09red/hsa:8794%09red/hsa:8795%09red/hsa:5535%09red/hsa:5534%09red/hsa:5530%09red/hsa:80329%09red/hsa:7124%09red/hsa:3002%09red/hsa:3824%09red/hsa:27040%09red/hsa:3845%09red/hsa:5532%09red/hsa:399694%09red/hsa:3133%09red/hsa:355%09red/hsa:5894%09red/hsa:353091%09red/hsa:2885%09red/hsa:6850%09red/hsa:2214%09r…
125	Alcoholism	KEGG PATHWAY	hsa05034	117	179	2.81603e-06	6.69089e-06	0.653631	ENSG00000107175|ENSG00000087258|ENSG00000171033|ENSG00000124635|ENSG00000111665|ENSG00000111664|ENSG00000177885|ENSG00000100030|ENSG00000078369|ENSG00000105968|ENSG00000169032|ENSG00000146592|ENSG00000273983|ENSG00000157613|ENSG00000132155|ENSG00000100485|ENSG00000128271|ENSG00000148082|ENSG00000160014|ENSG00000142319|ENSG00000065135|ENSG00000165646|ENSG00000171720|ENSG00000196890|ENSG00000277224…	http://www.genome.jp/kegg-bin/show_pathway?hsa05034/hsa:94239%09red/hsa:54331%09red/hsa:2905%09red/hsa:2904%09red/hsa:2906%09red/hsa:2903%09red/hsa:2902%09red/hsa:805%09red/hsa:128312%09red/hsa:554313%09red/hsa:8350%09red/hsa:9555%09red/hsa:3845%09red/hsa:51806%09red/hsa:84152%09red/hsa:399694%09red/hsa:51764%09red/hsa:2030%09red/hsa:1388%09red/hsa:1386%09red/hsa:8970%09red/hsa:1385%09red/hsa:810…
126	RNA degradation	KEGG PATHWAY	hsa03018	64	77	2.85269e-06	6.7242e-06	0.831169	ENSG00000166889|ENSG00000198791|ENSG00000197223|ENSG00000112941|ENSG00000106355|ENSG00000123737|ENSG00000113300|ENSG00000120699|ENSG00000140395|ENSG00000141959|ENSG00000130332|ENSG00000088038|ENSG00000147905|ENSG00000172795|ENSG00000171311|ENSG00000114127|ENSG00000110367|ENSG00000135473|ENSG00000128534|ENSG00000152520|ENSG00000179335|ENSG00000111596|ENSG00000164167|ENSG00000090621|ENSG00000083520…	http://www.genome.jp/kegg-bin/show_pathway?hsa03018/hsa:56915%09red/hsa:11044%09red/hsa:87178%09red/hsa:51690%09red/hsa:51691%09red/hsa:9337%09red/hsa:10438%09red/hsa:115752%09red/hsa:29883%09red/hsa:64282%09red/hsa:23019%09red/hsa:25804%09red/hsa:55802%09red/hsa:80349%09red/hsa:1656%09red/hsa:2026%09red/hsa:2027%09red/hsa:5393%09red/hsa:5211%09red/hsa:3313%09red/hsa:54464%09red/hsa:5213%09red/hs…
127	Pyrimidine metabolism	KEGG PATHWAY	hsa00240	79	105	3.15244e-06	7.37224e-06	0.752381	ENSG00000166548|ENSG00000156136|ENSG00000284681|ENSG00000198276|ENSG00000184470|ENSG00000161980|ENSG00000243678|ENSG00000228049|ENSG00000076685|ENSG00000105258|ENSG00000188641|ENSG00000177700|ENSG00000048392|ENSG00000129187|ENSG00000141698|ENSG00000005075|ENSG00000113356|ENSG00000162368|ENSG00000239672|ENSG00000100024|ENSG00000168002|ENSG00000188833|ENSG00000134326|ENSG00000144231|ENSG00000014138…	http://www.genome.jp/kegg-bin/show_pathway?hsa00240/hsa:4907%09red/hsa:221264%09red/hsa:9583%09red/hsa:30833%09red/hsa:23649%09red/hsa:171568%09red/hsa:5427%09red/hsa:50484%09red/hsa:661%09red/hsa:318%09red/hsa:5438%09red/hsa:7378%09red/hsa:151531%09red/hsa:25885%09red/hsa:51733%09red/hsa:221830%09red/hsa:5433%09red/hsa:10714%09red/hsa:5422%09red/hsa:56474%09red/hsa:978%09red/hsa:11128%09red/hsa:…
128	Amoebiasis	KEGG PATHWAY	hsa05146	76	100	3.70803e-06	8.60379e-06	0.76	ENSG00000188153|ENSG00000117461|ENSG00000072062|ENSG00000134871|ENSG00000169398|ENSG00000136869|ENSG00000165059|ENSG00000164305|ENSG00000108774|ENSG00000166501|ENSG00000268173|ENSG00000163739|ENSG00000232810|ENSG00000136634|ENSG00000135862|ENSG00000149782|ENSG00000058085|ENSG00000160255|ENSG00000101333|ENSG00000105329|ENSG00000197565|ENSG00000169031|ENSG00000141506|ENSG00000035403|ENSG00000130402…	http://www.genome.jp/kegg-bin/show_pathway?hsa05146/hsa:3918%09red/hsa:8503%09red/hsa:5582%09red/hsa:338382%09red/hsa:3910%09red/hsa:3915%09red/hsa:23236%09red/hsa:1277%09red/hsa:3576%09red/hsa:2774%09red/hsa:5869%09red/hsa:5868%09red/hsa:7414%09red/hsa:1278%09red/hsa:3554%09red/hsa:5579%09red/hsa:5578%09red/hsa:2767%09red/hsa:107%09red/hsa:3593%09red/hsa:5275%09red/hsa:7124%09red/hsa:7099%09red/…
129	Endocrine and other factor-regulated calcium reabsorption	KEGG PATHWAY	hsa04961	46	47	4.15771e-06	9.57241e-06	0.978723	ENSG00000162104|ENSG00000197959|ENSG00000072062|ENSG00000103769|ENSG00000101892|ENSG00000111424|ENSG00000160801|ENSG00000165059|ENSG00000167748|ENSG00000196961|ENSG00000166501|ENSG00000087460|ENSG00000069849|ENSG00000127412|ENSG00000175416|ENSG00000132681|ENSG00000091831|ENSG00000106976|ENSG00000101333|ENSG00000133116|ENSG00000143153|ENSG00000129244|ENSG00000126583|ENSG00000156052|ENSG00000161203…	http://www.genome.jp/kegg-bin/show_pathway?hsa04961/hsa:5582%09red/hsa:3816%09red/hsa:3817%09red/hsa:23236%09red/hsa:2099%09red/hsa:1213%09red/hsa:8218%09red/hsa:481%09red/hsa:480%09red/hsa:483%09red/hsa:482%09red/hsa:5745%09red/hsa:624%09red/hsa:5332%09red/hsa:5579%09red/hsa:5578%09red/hsa:1173%09red/hsa:1175%09red/hsa:5567%09red/hsa:56302%09red/hsa:1785%09red/hsa:163%09red/hsa:160%09red/hsa:654…
130	Non-small cell lung cancer	KEGG PATHWAY	hsa05223	51	56	5.08538e-06	1.16181e-05	0.910714	ENSG00000146648|ENSG00000117461|ENSG00000112242|ENSG00000174775|ENSG00000189283|ENSG00000166501|ENSG00000268173|ENSG00000177885|ENSG00000051382|ENSG00000138798|ENSG00000139687|ENSG00000132906|ENSG00000266094|ENSG00000100030|ENSG00000142208|ENSG00000141506|ENSG00000078061|ENSG00000169032|ENSG00000007968|ENSG00000171608|ENSG00000143171|ENSG00000163235|ENSG00000141736|ENSG00000132155|ENSG00000100485…	http://www.genome.jp/kegg-bin/show_pathway?hsa05223/hsa:8503%09red/hsa:10000%09red/hsa:572%09red/hsa:2885%09red/hsa:595%09red/hsa:1019%09red/hsa:842%09red/hsa:5579%09red/hsa:5578%09red/hsa:5925%09red/hsa:5582%09red/hsa:4893%09red/hsa:6257%09red/hsa:369%09red/hsa:1870%09red/hsa:1871%09red/hsa:2064%09red/hsa:5604%09red/hsa:1956%09red/hsa:673%09red/hsa:7039%09red/hsa:5170%09red/hsa:6789%09red/hsa:22…
131	Arrhythmogenic right ventricular cardiomyopathy (ARVC)	KEGG PATHWAY	hsa05412	61	74	5.7521e-06	1.3041e-05	0.824324	ENSG00000173402|ENSG00000175084|ENSG00000007402|ENSG00000005884|ENSG00000046604|ENSG00000138795|ENSG00000138448|ENSG00000044115|ENSG00000213949|ENSG00000157388|ENSG00000091409|ENSG00000075461|ENSG00000183230|ENSG00000168036|ENSG00000182389|ENSG00000134755|ENSG00000198626|ENSG00000130402|ENSG00000075429|ENSG00000081248|ENSG00000072110|ENSG00000115221|ENSG00000139626|ENSG00000102001|ENSG00000077522…	http://www.genome.jp/kegg-bin/show_pathway?hsa05412/hsa:93589%09red/hsa:29119%09red/hsa:9254%09red/hsa:8516%09red/hsa:783%09red/hsa:27092%09red/hsa:22801%09red/hsa:6932%09red/hsa:6934%09red/hsa:488%09red/hsa:1674%09red/hsa:3695%09red/hsa:775%09red/hsa:784%09red/hsa:785%09red/hsa:782%09red/hsa:83439%09red/hsa:27091%09red/hsa:781%09red/hsa:3696%09red/hsa:59283%09red/hsa:3694%09red/hsa:87%09red/hsa:…
132	Basal cell carcinoma	KEGG PATHWAY	hsa05217	50	55	6.47368e-06	1.45658e-05	0.909091	ENSG00000111432|ENSG00000143816|ENSG00000164930|ENSG00000185920|ENSG00000162552|ENSG00000106571|ENSG00000188763|ENSG00000138795|ENSG00000266076|ENSG00000155760|ENSG00000075290|ENSG00000134245|ENSG00000174804|ENSG00000169884|ENSG00000177283|ENSG00000154342|ENSG00000108379|ENSG00000128602|ENSG00000115266|ENSG00000107882|ENSG00000158955|ENSG00000114251|ENSG00000125378|ENSG00000161202|ENSG00000004975…	http://www.genome.jp/kegg-bin/show_pathway?hsa05217/hsa:11211%09red/hsa:7976%09red/hsa:89780%09red/hsa:10297%09red/hsa:6608%09red/hsa:6932%09red/hsa:6934%09red/hsa:8313%09red/hsa:7476%09red/hsa:7477%09red/hsa:7474%09red/hsa:7472%09red/hsa:7473%09red/hsa:80326%09red/hsa:8312%09red/hsa:81029%09red/hsa:7478%09red/hsa:7479%09red/hsa:1856%09red/hsa:1857%09red/hsa:1855%09red/hsa:8325%09red/hsa:6469%09r…
133	Longevity regulating pathway - multiple species	KEGG PATHWAY	hsa04213	55	64	7.11046e-06	1.58782e-05	0.859375	ENSG00000162104|ENSG00000162409|ENSG00000117461|ENSG00000198793|ENSG00000150907|ENSG00000017427|ENSG00000173175|ENSG00000165059|ENSG00000108443|ENSG00000174775|ENSG00000072062|ENSG00000131791|ENSG00000268173|ENSG00000196591|ENSG00000112096|ENSG00000175634|ENSG00000115592|ENSG00000121691|ENSG00000283932|ENSG00000057663|ENSG00000141506|ENSG00000051382|ENSG00000140443|ENSG00000171608|ENSG00000141564…	http://www.genome.jp/kegg-bin/show_pathway?hsa04213/hsa:3667%09red/hsa:8503%09red/hsa:10000%09red/hsa:3480%09red/hsa:3312%09red/hsa:51422%09red/hsa:847%09red/hsa:3643%09red/hsa:6648%09red/hsa:196883%09red/hsa:107%09red/hsa:81570%09red/hsa:5566%09red/hsa:8660%09red/hsa:5567%09red/hsa:5571%09red/hsa:4893%09red/hsa:3479%09red/hsa:111%09red/hsa:3310%09red/hsa:3066%09red/hsa:108%09red/hsa:109%09red/hs…
134	B cell receptor signaling pathway	KEGG PATHWAY	hsa04662	60	73	7.26516e-06	1.61026e-05	0.821918	ENSG00000117461|ENSG00000131196|ENSG00000142867|ENSG00000174775|ENSG00000101096|ENSG00000168918|ENSG00000105369|ENSG00000268173|ENSG00000104825|ENSG00000095585|ENSG00000177885|ENSG00000173039|ENSG00000221823|ENSG00000115904|ENSG00000254087|ENSG00000070190|ENSG00000100030|ENSG00000142208|ENSG00000141506|ENSG00000155629|ENSG00000169032|ENSG00000171608|ENSG00000134215|ENSG00000072694|ENSG00000012124…	http://www.genome.jp/kegg-bin/show_pathway?hsa04662/hsa:8503%09red/hsa:933%09red/hsa:10000%09red/hsa:5336%09red/hsa:2885%09red/hsa:29760%09red/hsa:27071%09red/hsa:3725%09red/hsa:6850%09red/hsa:4067%09red/hsa:7410%09red/hsa:5535%09red/hsa:5534%09red/hsa:10892%09red/hsa:5530%09red/hsa:5532%09red/hsa:84433%09red/hsa:4893%09red/hsa:4772%09red/hsa:4773%09red/hsa:2213%09red/hsa:5604%09red/hsa:25780%09r…
135	Hedgehog signaling pathway	KEGG PATHWAY	hsa04340	45	47	7.65668e-06	1.67587e-05	0.957447	ENSG00000137486|ENSG00000165059|ENSG00000113712|ENSG00000133275|ENSG00000213923|ENSG00000185920|ENSG00000171791|ENSG00000106571|ENSG00000166813|ENSG00000139549|ENSG00000072062|ENSG00000151292|ENSG00000081479|ENSG00000144228|ENSG00000128602|ENSG00000036257|ENSG00000107882|ENSG00000118971|ENSG00000100077|ENSG00000198742|ENSG00000141480|ENSG00000173020|ENSG00000169118|ENSG00000144857|ENSG00000164161…	http://www.genome.jp/kegg-bin/show_pathway?hsa04340/hsa:409%09red/hsa:408%09red/hsa:53944%09red/hsa:3549%09red/hsa:157%09red/hsa:156%09red/hsa:595%09red/hsa:8405%09red/hsa:596%09red/hsa:2121%09red/hsa:5566%09red/hsa:5567%09red/hsa:6608%09red/hsa:8945%09red/hsa:50937%09red/hsa:8454%09red/hsa:8452%09red/hsa:894%09red/hsa:57154%09red/hsa:6469%09red/hsa:64750%09red/hsa:50846%09red/hsa:1453%09red/hsa:…
136	Pertussis	KEGG PATHWAY	hsa05133	61	75	7.67403e-06	1.67587e-05	0.813333	ENSG00000125347|ENSG00000182326|ENSG00000107643|ENSG00000243414|ENSG00000178372|ENSG00000164305|ENSG00000175104|ENSG00000163735|ENSG00000185303|ENSG00000136869|ENSG00000172936|ENSG00000136634|ENSG00000232810|ENSG00000177606|ENSG00000173369|ENSG00000169885|ENSG00000244731|ENSG00000100030|ENSG00000185386|ENSG00000150455|ENSG00000178363|ENSG00000124875|ENSG00000173039|ENSG00000198001|ENSG00000137752…	http://www.genome.jp/kegg-bin/show_pathway?hsa05133/hsa:353376%09red/hsa:3661%09red/hsa:3725%09red/hsa:5594%09red/hsa:10392%09red/hsa:810%09red/hsa:727%09red/hsa:720%09red/hsa:721%09red/hsa:3576%09red/hsa:653509%09red/hsa:805%09red/hsa:3593%09red/hsa:7124%09red/hsa:7099%09red/hsa:1072%09red/hsa:1073%09red/hsa:3394%09red/hsa:7189%09red/hsa:5603%09red/hsa:114609%09red/hsa:4615%09red/hsa:5600%09red/…
137	Regulation of lipolysis in adipocytes	KEGG PATHWAY	hsa04923	50	56	9.02692e-06	1.95693e-05	0.892857	ENSG00000162104|ENSG00000133124|ENSG00000117461|ENSG00000072062|ENSG00000171105|ENSG00000173175|ENSG00000165059|ENSG00000142208|ENSG00000152270|ENSG00000177666|ENSG00000073756|ENSG00000268173|ENSG00000185532|ENSG00000165409|ENSG00000051382|ENSG00000164128|ENSG00000166819|ENSG00000087460|ENSG00000141506|ENSG00000171608|ENSG00000138669|ENSG00000163485|ENSG00000176485|ENSG00000185950|ENSG00000127955…	http://www.genome.jp/kegg-bin/show_pathway?hsa04923/hsa:3667%09red/hsa:8503%09red/hsa:10000%09red/hsa:5346%09red/hsa:155%09red/hsa:154%09red/hsa:153%09red/hsa:5566%09red/hsa:5291%09red/hsa:57104%09red/hsa:5140%09red/hsa:4886%09red/hsa:107%09red/hsa:5567%09red/hsa:5742%09red/hsa:5743%09red/hsa:196883%09red/hsa:108%09red/hsa:109%09red/hsa:2771%09red/hsa:1081%09red/hsa:5592%09red/hsa:8660%09red/hsa:…
138	Fatty acid metabolism	KEGG PATHWAY	hsa01212	45	48	1.0937e-05	2.35382e-05	0.9375	ENSG00000197977|ENSG00000115425|ENSG00000196177|ENSG00000075239|ENSG00000206527|ENSG00000169710|ENSG00000188921|ENSG00000138796|ENSG00000113790|ENSG00000117054|ENSG00000103740|ENSG00000074696|ENSG00000130377|ENSG00000138029|ENSG00000258388|ENSG00000170522|ENSG00000221988|ENSG00000149485|ENSG00000151726|ENSG00000115361|ENSG00000131238|ENSG00000157184|ENSG00000167315|ENSG00000254413|ENSG00000161533…	http://www.genome.jp/kegg-bin/show_pathway?hsa01212/hsa:9374%09red/hsa:201562%09red/hsa:1376%09red/hsa:1375%09red/hsa:1374%09red/hsa:55825%09red/hsa:8310%09red/hsa:51703%09red/hsa:51144%09red/hsa:401494%09red/hsa:5538%09red/hsa:3992%09red/hsa:51102%09red/hsa:10449%09red/hsa:2181%09red/hsa:2180%09red/hsa:2182%09red/hsa:81616%09red/hsa:54898%09red/hsa:9200%09red/hsa:79071%09red/hsa:79966%09red/hsa:…
139	Carbon metabolism	KEGG PATHWAY	hsa01200	80	113	1.3391e-05	2.86124e-05	0.707965	ENSG00000176974|ENSG00000198130|ENSG00000105953|ENSG00000146085|ENSG00000082212|ENSG00000075239|ENSG00000147224|ENSG00000159399|ENSG00000109107|ENSG00000122729|ENSG00000138413|ENSG00000172340|ENSG00000143252|ENSG00000113790|ENSG00000117054|ENSG00000073578|ENSG00000178445|ENSG00000105220|ENSG00000177156|ENSG00000067225|ENSG00000171314|ENSG00000145020|ENSG00000197444|ENSG00000067829|ENSG00000021826…	http://www.genome.jp/kegg-bin/show_pathway?hsa01200/hsa:230%09red/hsa:4967%09red/hsa:9563%09red/hsa:847%09red/hsa:22934%09red/hsa:1373%09red/hsa:2098%09red/hsa:5224%09red/hsa:84706%09red/hsa:3030%09red/hsa:55902%09red/hsa:84532%09red/hsa:275%09red/hsa:26275%09red/hsa:189%09red/hsa:5096%09red/hsa:2806%09red/hsa:283871%09red/hsa:2026%09red/hsa:2027%09red/hsa:26007%09red/hsa:2746%09red/hsa:6389%09re…
140	VEGF signaling pathway	KEGG PATHWAY	hsa04370	52	61	1.45022e-05	3.07653e-05	0.852459	ENSG00000117461|ENSG00000112715|ENSG00000169398|ENSG00000174775|ENSG00000101096|ENSG00000188089|ENSG00000166501|ENSG00000073756|ENSG00000268173|ENSG00000168970|ENSG00000051382|ENSG00000063176|ENSG00000221823|ENSG00000132906|ENSG00000100030|ENSG00000142208|ENSG00000185386|ENSG00000141506|ENSG00000169032|ENSG00000128052|ENSG00000126583|ENSG00000162889|ENSG00000106211|ENSG00000112062|ENSG00000132155…	http://www.genome.jp/kegg-bin/show_pathway?hsa04370/hsa:8503%09red/hsa:5582%09red/hsa:572%09red/hsa:5747%09red/hsa:255189%09red/hsa:842%09red/hsa:123745%09red/hsa:5535%09red/hsa:5578%09red/hsa:10000%09red/hsa:5532%09red/hsa:5743%09red/hsa:3315%09red/hsa:5336%09red/hsa:4773%09red/hsa:56848%09red/hsa:3791%09red/hsa:5604%09red/hsa:5603%09red/hsa:5600%09red/hsa:8605%09red/hsa:9261%09red/hsa:5579%09re…
141	Amyotrophic lateral sclerosis (ALS)	KEGG PATHWAY	hsa05014	46	51	1.70184e-05	3.58472e-05	0.901961	ENSG00000105464|ENSG00000130204|ENSG00000172115|ENSG00000104722|ENSG00000100285|ENSG00000110436|ENSG00000171791|ENSG00000164305|ENSG00000273079|ENSG00000232810|ENSG00000015475|ENSG00000067182|ENSG00000173992|ENSG00000221823|ENSG00000277586|ENSG00000121691|ENSG00000183454|ENSG00000185386|ENSG00000108984|ENSG00000028137|ENSG00000233276|ENSG00000137752|ENSG00000112062|ENSG00000138814|ENSG00000136986…	http://www.genome.jp/kegg-bin/show_pathway?hsa05014/hsa:79139%09red/hsa:317%09red/hsa:6506%09red/hsa:637%09red/hsa:596%09red/hsa:842%09red/hsa:847%09red/hsa:4747%09red/hsa:5868%09red/hsa:2905%09red/hsa:2904%09red/hsa:2906%09red/hsa:2903%09red/hsa:2902%09red/hsa:5535%09red/hsa:5534%09red/hsa:5530%09red/hsa:5532%09red/hsa:7124%09red/hsa:572%09red/hsa:1616%09red/hsa:5606%09red/hsa:9973%09red/hsa:560…
142	Amphetamine addiction	KEGG PATHWAY	hsa05031	55	67	1.74934e-05	3.65883e-05	0.820896	ENSG00000105464|ENSG00000107175|ENSG00000165059|ENSG00000072062|ENSG00000070808|ENSG00000178372|ENSG00000145349|ENSG00000213639|ENSG00000125740|ENSG00000060566|ENSG00000106089|ENSG00000087460|ENSG00000160014|ENSG00000157388|ENSG00000148660|ENSG00000058404|ENSG00000221823|ENSG00000213676|ENSG00000189221|ENSG00000169885|ENSG00000183454|ENSG00000118260|ENSG00000184845|ENSG00000178363|ENSG00000126583…	http://www.genome.jp/kegg-bin/show_pathway?hsa05031/hsa:64764%09red/hsa:1385%09red/hsa:9586%09red/hsa:3725%09red/hsa:23237%09red/hsa:116443%09red/hsa:23411%09red/hsa:2905%09red/hsa:2904%09red/hsa:90993%09red/hsa:4128%09red/hsa:2903%09red/hsa:2902%09red/hsa:5535%09red/hsa:5578%09red/hsa:2906%09red/hsa:805%09red/hsa:5582%09red/hsa:5532%09red/hsa:5567%09red/hsa:1812%09red/hsa:163688%09red/hsa:2354%0…
143	Platinum drug resistance	KEGG PATHWAY	hsa01524	59	75	2.12444e-05	4.40749e-05	0.786667	ENSG00000117461|ENSG00000116062|ENSG00000101966|ENSG00000171791|ENSG00000113318|ENSG00000142208|ENSG00000164305|ENSG00000136868|ENSG00000134201|ENSG00000268173|ENSG00000134202|ENSG00000015475|ENSG00000051382|ENSG00000095002|ENSG00000134184|ENSG00000085871|ENSG00000117560|ENSG00000197442|ENSG00000100030|ENSG00000170899|ENSG00000172115|ENSG00000141506|ENSG00000124762|ENSG00000171608|ENSG00000131747…	http://www.genome.jp/kegg-bin/show_pathway?hsa01524/hsa:538%09red/hsa:317%09red/hsa:8503%09red/hsa:10000%09red/hsa:572%09red/hsa:596%09red/hsa:842%09red/hsa:8772%09red/hsa:1317%09red/hsa:355%09red/hsa:356%09red/hsa:332%09red/hsa:331%09red/hsa:330%09red/hsa:2941%09red/hsa:2944%09red/hsa:2947%09red/hsa:4437%09red/hsa:2948%09red/hsa:598%09red/hsa:653689%09red/hsa:2064%09red/hsa:54205%09red/hsa:5980%…
144	Protein digestion and absorption	KEGG PATHWAY	hsa04974	67	90	2.13697e-05	4.40749e-05	0.744444	ENSG00000060718|ENSG00000092758|ENSG00000171502|ENSG00000196549|ENSG00000130234|ENSG00000134871|ENSG00000106688|ENSG00000197467|ENSG00000112394|ENSG00000143153|ENSG00000104783|ENSG00000206384|ENSG00000049089|ENSG00000175538|ENSG00000069849|ENSG00000111799|ENSG00000137509|ENSG00000204248|ENSG00000122121|ENSG00000124749|ENSG00000141086|ENSG00000080618|ENSG00000169031|ENSG00000261884|ENSG00000129244…	http://www.genome.jp/kegg-bin/show_pathway?hsa04974/hsa:59272%09red/hsa:1292%09red/hsa:1358%09red/hsa:10008%09red/hsa:1277%09red/hsa:481%09red/hsa:480%09red/hsa:483%09red/hsa:482%09red/hsa:7512%09red/hsa:1278%09red/hsa:340024%09red/hsa:1294%09red/hsa:117247%09red/hsa:1297%09red/hsa:1290%09red/hsa:1291%09red/hsa:50509%09red/hsa:6505%09red/hsa:80781%09red/hsa:2006%09red/hsa:23428%09red/hsa:1298%09r…
145	Acute myeloid leukemia	KEGG PATHWAY	hsa05221	49	57	2.17458e-05	4.45415e-05	0.859649	ENSG00000117461|ENSG00000198793|ENSG00000112033|ENSG00000245848|ENSG00000108443|ENSG00000174775|ENSG00000138795|ENSG00000102096|ENSG00000268173|ENSG00000177885|ENSG00000051382|ENSG00000126561|ENSG00000175634|ENSG00000100030|ENSG00000142208|ENSG00000141506|ENSG00000078061|ENSG00000169032|ENSG00000122025|ENSG00000171608|ENSG00000140464|ENSG00000079102|ENSG00000168610|ENSG00000132155|ENSG00000100485…	http://www.genome.jp/kegg-bin/show_pathway?hsa05221/hsa:11040%09red/hsa:8503%09red/hsa:10000%09red/hsa:572%09red/hsa:2885%09red/hsa:595%09red/hsa:6932%09red/hsa:1147%09red/hsa:6934%09red/hsa:1978%09red/hsa:673%09red/hsa:862%09red/hsa:4893%09red/hsa:83439%09red/hsa:1050%09red/hsa:5604%09red/hsa:6688%09red/hsa:3815%09red/hsa:8900%09red/hsa:3551%09red/hsa:5594%09red/hsa:6198%09red/hsa:6199%09red/hsa…
146	Pancreatic secretion	KEGG PATHWAY	hsa04972	70	96	2.28669e-05	4.65168e-05	0.729167	ENSG00000162104|ENSG00000103769|ENSG00000164889|ENSG00000101892|ENSG00000080618|ENSG00000173175|ENSG00000162341|ENSG00000133019|ENSG00000261884|ENSG00000091138|ENSG00000166501|ENSG00000087460|ENSG00000067842|ENSG00000117215|ENSG00000127314|ENSG00000123104|ENSG00000182621|ENSG00000123739|ENSG00000069849|ENSG00000150995|ENSG00000018625|ENSG00000101333|ENSG00000141086|ENSG00000109743|ENSG00000187980…	http://www.genome.jp/kegg-bin/show_pathway?hsa04972/hsa:760%09red/hsa:3709%09red/hsa:5582%09red/hsa:50487%09red/hsa:23236%09red/hsa:9545%09red/hsa:487%09red/hsa:481%09red/hsa:480%09red/hsa:483%09red/hsa:482%09red/hsa:64600%09red/hsa:489%09red/hsa:488%09red/hsa:5332%09red/hsa:5579%09red/hsa:5578%09red/hsa:3708%09red/hsa:1811%09red/hsa:683%09red/hsa:107%09red/hsa:1506%09red/hsa:112%09red/hsa:5908%0…
147	Fc epsilon RI signaling pathway	KEGG PATHWAY	hsa04664	55	68	2.33035e-05	4.70826e-05	0.808824	ENSG00000117461|ENSG00000107643|ENSG00000010810|ENSG00000076984|ENSG00000174775|ENSG00000065559|ENSG00000168918|ENSG00000243708|ENSG00000268173|ENSG00000177885|ENSG00000168970|ENSG00000232810|ENSG00000010671|ENSG00000169194|ENSG00000115904|ENSG00000254087|ENSG00000100030|ENSG00000213658|ENSG00000185386|ENSG00000141506|ENSG00000169032|ENSG00000108984|ENSG00000171608|ENSG00000033327|ENSG00000112062…	http://www.genome.jp/kegg-bin/show_pathway?hsa04664/hsa:8503%09red/hsa:10000%09red/hsa:2885%09red/hsa:2534%09red/hsa:255189%09red/hsa:3937%09red/hsa:6850%09red/hsa:4067%09red/hsa:7410%09red/hsa:5578%09red/hsa:3596%09red/hsa:5296%09red/hsa:123745%09red/hsa:7124%09red/hsa:4893%09red/hsa:5606%09red/hsa:5604%09red/hsa:5603%09red/hsa:5602%09red/hsa:5601%09red/hsa:5600%09red/hsa:8605%09red/hsa:5170%09r…
148	PPAR signaling pathway	KEGG PATHWAY	hsa03320	57	72	2.56124e-05	5.13979e-05	0.791667	ENSG00000173391|ENSG00000198814|ENSG00000112033|ENSG00000065833|ENSG00000214456|ENSG00000113790|ENSG00000117054|ENSG00000103740|ENSG00000186951|ENSG00000180432|ENSG00000110243|ENSG00000083807|ENSG00000115361|ENSG00000158874|ENSG00000110245|ENSG00000130377|ENSG00000145284|ENSG00000267385|ENSG00000166819|ENSG00000151726|ENSG00000167910|ENSG00000145384|ENSG00000025434|ENSG00000181092|ENSG00000157184…	http://www.genome.jp/kegg-bin/show_pathway?hsa03320/hsa:10062%09red/hsa:9370%09red/hsa:5346%09red/hsa:1376%09red/hsa:1375%09red/hsa:1374%09red/hsa:5105%09red/hsa:4023%09red/hsa:116519%09red/hsa:3158%09red/hsa:336%09red/hsa:8310%09red/hsa:6258%09red/hsa:345%09red/hsa:948%09red/hsa:6257%09red/hsa:729359%09red/hsa:1962%09red/hsa:10580%09red/hsa:6342%09red/hsa:1581%09red/hsa:1582%09red/hsa:2168%09red…
149	Central carbon metabolism in cancer	KEGG PATHWAY	hsa05230	54	67	2.94069e-05	5.86165e-05	0.80597	ENSG00000146648|ENSG00000134853|ENSG00000198793|ENSG00000066468|ENSG00000117394|ENSG00000159399|ENSG00000117461|ENSG00000138413|ENSG00000174775|ENSG00000152256|ENSG00000165731|ENSG00000268173|ENSG00000067225|ENSG00000171314|ENSG00000141526|ENSG00000163581|ENSG00000100030|ENSG00000142208|ENSG00000051382|ENSG00000141506|ENSG00000169032|ENSG00000140538|ENSG00000122025|ENSG00000171608|ENSG00000156515…	http://www.genome.jp/kegg-bin/show_pathway?hsa05230/hsa:8503%09red/hsa:10000%09red/hsa:3815%09red/hsa:5213%09red/hsa:57103%09red/hsa:5594%09red/hsa:4233%09red/hsa:3939%09red/hsa:23410%09red/hsa:5159%09red/hsa:5894%09red/hsa:207%09red/hsa:4893%09red/hsa:2744%09red/hsa:5728%09red/hsa:5211%09red/hsa:2064%09red/hsa:5604%09red/hsa:5214%09red/hsa:1956%09red/hsa:3417%09red/hsa:5315%09red/hsa:8140%09red/…
150	Complement and coagulation cascades	KEGG PATHWAY	hsa04610	60	79	3.73141e-05	7.3882e-05	0.759494	ENSG00000188488|ENSG00000171564|ENSG00000182326|ENSG00000203710|ENSG00000171560|ENSG00000080618|ENSG00000122194|ENSG00000164344|ENSG00000175899|ENSG00000122861|ENSG00000011422|ENSG00000117335|ENSG00000178726|ENSG00000124491|ENSG00000196352|ENSG00000173369|ENSG00000164220|ENSG00000244731|ENSG00000115718|ENSG00000125730|ENSG00000101981|ENSG00000117525|ENSG00000197405|ENSG00000285330|ENSG00000099937…	http://www.genome.jp/kegg-bin/show_pathway?hsa04610/hsa:5327%09red/hsa:3818%09red/hsa:1378%09red/hsa:5345%09red/hsa:5328%09red/hsa:5329%09red/hsa:1191%09red/hsa:3426%09red/hsa:629%09red/hsa:728%09red/hsa:729%09red/hsa:1604%09red/hsa:727%09red/hsa:720%09red/hsa:624%09red/hsa:722%09red/hsa:2149%09red/hsa:10544%09red/hsa:966%09red/hsa:5624%09red/hsa:5627%09red/hsa:721%09red/hsa:2162%09red/hsa:7056%0…
151	Lysine degradation	KEGG PATHWAY	hsa00310	45	52	4.14081e-05	8.14452e-05	0.865385	ENSG00000101945|ENSG00000110066|ENSG00000072210|ENSG00000075239|ENSG00000136169|ENSG00000179761|ENSG00000138796|ENSG00000113790|ENSG00000165671|ENSG00000104885|ENSG00000197444|ENSG00000005483|ENSG00000083444|ENSG00000272333|ENSG00000109685|ENSG00000143379|ENSG00000181090|ENSG00000119689|ENSG00000188266|ENSG00000181555|ENSG00000152952|ENSG00000185973|ENSG00000164904|ENSG00000118058|ENSG00000099381…	http://www.genome.jp/kegg-bin/show_pathway?hsa00310/hsa:5351%09red/hsa:55870%09red/hsa:54904%09red/hsa:23127%09red/hsa:9757%09red/hsa:4967%09red/hsa:387893%09red/hsa:79709%09red/hsa:79813%09red/hsa:29072%09red/hsa:55904%09red/hsa:219%09red/hsa:23067%09red/hsa:6839%09red/hsa:217%09red/hsa:1743%09red/hsa:8985%09red/hsa:83852%09red/hsa:84787%09red/hsa:51166%09red/hsa:51268%09red/hsa:79723%09red/hsa:…
152	N-Glycan biosynthesis	KEGG PATHWAY	hsa00510	43	49	4.87402e-05	9.52358e-05	0.877551	ENSG00000214160|ENSG00000172269|ENSG00000104723|ENSG00000089597|ENSG00000111885|ENSG00000139133|ENSG00000158850|ENSG00000168282|ENSG00000253710|ENSG00000177239|ENSG00000131446|ENSG00000073849|ENSG00000163902|ENSG00000119523|ENSG00000088035|ENSG00000196547|ENSG00000167130|ENSG00000175548|ENSG00000172339|ENSG00000117643|ENSG00000244038|ENSG00000167889|ENSG00000086062|ENSG00000159063|ENSG00000128268…	http://www.genome.jp/kegg-bin/show_pathway?hsa00510/hsa:144245%09red/hsa:6184%09red/hsa:2530%09red/hsa:152586%09red/hsa:3703%09red/hsa:8818%09red/hsa:84920%09red/hsa:84620%09red/hsa:4121%09red/hsa:56052%09red/hsa:4122%09red/hsa:8704%09red/hsa:6480%09red/hsa:79087%09red/hsa:2683%09red/hsa:10905%09red/hsa:440138%09red/hsa:79796%09red/hsa:10195%09red/hsa:4248%09red/hsa:146664%09red/hsa:7991%09red/hs…
153	Type II diabetes mellitus	KEGG PATHWAY	hsa04930	42	48	6.20372e-05	0.000120425	0.875	ENSG00000133124|ENSG00000117461|ENSG00000198793|ENSG00000006071|ENSG00000107643|ENSG00000159399|ENSG00000156515|ENSG00000171132|ENSG00000148408|ENSG00000268173|ENSG00000157388|ENSG00000067225|ENSG00000232810|ENSG00000187486|ENSG00000181856|ENSG00000141837|ENSG00000180008|ENSG00000100030|ENSG00000141506|ENSG00000181092|ENSG00000171608|ENSG00000151067|ENSG00000143627|ENSG00000185950|ENSG00000171105…	http://www.genome.jp/kegg-bin/show_pathway?hsa04930/hsa:3667%09red/hsa:773%09red/hsa:8651%09red/hsa:8503%09red/hsa:5581%09red/hsa:9370%09red/hsa:6833%09red/hsa:5594%09red/hsa:122809%09red/hsa:775%09red/hsa:7124%09red/hsa:8835%09red/hsa:5590%09red/hsa:5602%09red/hsa:5601%09red/hsa:5315%09red/hsa:3651%09red/hsa:5313%09red/hsa:3551%09red/hsa:2645%09red/hsa:777%09red/hsa:776%09red/hsa:8660%09red/hsa:…
154	RIG-I-like receptor signaling pathway	KEGG PATHWAY	hsa04622	54	70	6.66335e-05	0.000128507	0.771429	ENSG00000003400|ENSG00000131323|ENSG00000107643|ENSG00000149476|ENSG00000160703|ENSG00000137080|ENSG00000175104|ENSG00000109339|ENSG00000215301|ENSG00000127191|ENSG00000232810|ENSG00000198933|ENSG00000104825|ENSG00000163512|ENSG00000137275|ENSG00000263528|ENSG00000101695|ENSG00000135341|ENSG00000127445|ENSG00000057663|ENSG00000169245|ENSG00000187118|ENSG00000185386|ENSG00000104365|ENSG00000112062…	http://www.genome.jp/kegg-bin/show_pathway?hsa04622/hsa:9140%09red/hsa:29110%09red/hsa:8772%09red/hsa:3661%09red/hsa:56832%09red/hsa:3627%09red/hsa:3665%09red/hsa:841%09red/hsa:340061%09red/hsa:843%09red/hsa:23586%09red/hsa:54941%09red/hsa:1147%09red/hsa:1540%09red/hsa:6885%09red/hsa:1654%09red/hsa:3593%09red/hsa:7124%09red/hsa:55593%09red/hsa:3451%09red/hsa:3452%09red/hsa:7189%09red/hsa:5603%09r…
155	Shigellosis	KEGG PATHWAY	hsa05131	51	65	7.76568e-05	0.000148801	0.784615	ENSG00000131508|ENSG00000163466|ENSG00000131504|ENSG00000015285|ENSG00000100906|ENSG00000158195|ENSG00000085733|ENSG00000109339|ENSG00000104825|ENSG00000035403|ENSG00000107643|ENSG00000184009|ENSG00000026508|ENSG00000169429|ENSG00000100030|ENSG00000057663|ENSG00000185386|ENSG00000173039|ENSG00000116670|ENSG00000112062|ENSG00000167207|ENSG00000106299|ENSG00000197122|ENSG00000097007|ENSG00000104365…	http://www.genome.jp/kegg-bin/show_pathway?hsa05131/hsa:10109%09red/hsa:64127%09red/hsa:10392%09red/hsa:1729%09red/hsa:10093%09red/hsa:7414%09red/hsa:63916%09red/hsa:7454%09red/hsa:10163%09red/hsa:3059%09red/hsa:1399%09red/hsa:10094%09red/hsa:960%09red/hsa:10092%09red/hsa:391%09red/hsa:8945%09red/hsa:7322%09red/hsa:5602%09red/hsa:5601%09red/hsa:5600%09red/hsa:5603%09red/hsa:3551%09red/hsa:5594%09…
156	ECM-receptor interaction	KEGG PATHWAY	hsa04512	60	82	7.85903e-05	0.000149624	0.731707	ENSG00000116147|ENSG00000092758|ENSG00000041982|ENSG00000134871|ENSG00000122012|ENSG00000091128|ENSG00000005884|ENSG00000049089|ENSG00000213949|ENSG00000124145|ENSG00000135862|ENSG00000173402|ENSG00000088053|ENSG00000026508|ENSG00000185518|ENSG00000197565|ENSG00000169031|ENSG00000091409|ENSG00000115221|ENSG00000142798|ENSG00000168477|ENSG00000139626|ENSG00000188153|ENSG00000120332|ENSG00000188157…	http://www.genome.jp/kegg-bin/show_pathway?hsa04512/hsa:3918%09red/hsa:63923%09red/hsa:3675%09red/hsa:3910%09red/hsa:1282%09red/hsa:3915%09red/hsa:3914%09red/hsa:51206%09red/hsa:1277%09red/hsa:1286%09red/hsa:1292%09red/hsa:8516%09red/hsa:9899%09red/hsa:1278%09red/hsa:7450%09red/hsa:6382%09red/hsa:1297%09red/hsa:1291%09red/hsa:6385%09red/hsa:3371%09red/hsa:3339%09red/hsa:1299%09red/hsa:960%09red/h…
157	Hematopoietic cell lineage	KEGG PATHWAY	hsa04640	63	88	8.28541e-05	0.000156737	0.715909	ENSG00000196549|ENSG00000072274|ENSG00000203710|ENSG00000137070|ENSG00000104921|ENSG00000005884|ENSG00000182578|ENSG00000184371|ENSG00000158477|ENSG00000213949|ENSG00000090554|ENSG00000232810|ENSG00000091409|ENSG00000196352|ENSG00000026508|ENSG00000150337|ENSG00000172116|ENSG00000105383|ENSG00000090534|ENSG00000254126|ENSG00000167286|ENSG00000049130|ENSG00000010610|ENSG00000173762|ENSG00000124334…	http://www.genome.jp/kegg-bin/show_pathway?hsa04640/hsa:3568%09red/hsa:4311%09red/hsa:1378%09red/hsa:3815%09red/hsa:3566%09red/hsa:920%09red/hsa:921%09red/hsa:926%09red/hsa:1440%09red/hsa:924%09red/hsa:925%09red/hsa:928%09red/hsa:2322%09red/hsa:909%09red/hsa:2993%09red/hsa:947%09red/hsa:3590%09red/hsa:966%09red/hsa:945%09red/hsa:948%09red/hsa:951%09red/hsa:960%09red/hsa:1436%09red/hsa:3690%09red/…
158	Biosynthesis of amino acids	KEGG PATHWAY	hsa01230	56	75	9.15293e-05	0.000172052	0.746667	ENSG00000176974|ENSG00000143811|ENSG00000038274|ENSG00000183010|ENSG00000109107|ENSG00000122729|ENSG00000274276|ENSG00000060982|ENSG00000126522|ENSG00000141959|ENSG00000135821|ENSG00000177156|ENSG00000067225|ENSG00000171314|ENSG00000116761|ENSG00000067829|ENSG00000021826|ENSG00000062485|ENSG00000285043|ENSG00000138413|ENSG00000147224|ENSG00000101365|ENSG00000143627|ENSG00000101911|ENSG00000164904…	http://www.genome.jp/kegg-bin/show_pathway?hsa01230/hsa:230%09red/hsa:5009%09red/hsa:22934%09red/hsa:1373%09red/hsa:84706%09red/hsa:5634%09red/hsa:4143%09red/hsa:51166%09red/hsa:2806%09red/hsa:2026%09red/hsa:2027%09red/hsa:4144%09red/hsa:113675%09red/hsa:5214%09red/hsa:48%09red/hsa:5211%09red/hsa:5213%09red/hsa:100526760%09red/hsa:5230%09red/hsa:5091%09red/hsa:3418%09red/hsa:3419%09red/hsa:5313%0…
159	Glycerolipid metabolism	KEGG PATHWAY	hsa00561	47	59	0.000113237	0.000211519	0.79661	ENSG00000198814|ENSG00000072210|ENSG00000102780|ENSG00000149476|ENSG00000155189|ENSG00000172954|ENSG00000157680|ENSG00000058866|ENSG00000284686|ENSG00000177666|ENSG00000166035|ENSG00000141934|ENSG00000185000|ENSG00000134324|ENSG00000160216|ENSG00000166391|ENSG00000101670|ENSG00000106384|ENSG00000158669|ENSG00000164904|ENSG00000026652|ENSG00000274588|ENSG00000172197|ENSG00000136267|ENSG00000077044…	http://www.genome.jp/kegg-bin/show_pathway?hsa00561/hsa:231%09red/hsa:9162%09red/hsa:219%09red/hsa:8694%09red/hsa:10554%09red/hsa:10555%09red/hsa:57104%09red/hsa:154141%09red/hsa:217%09red/hsa:3990%09red/hsa:4023%09red/hsa:160851%09red/hsa:26007%09red/hsa:10327%09red/hsa:9388%09red/hsa:57678%09red/hsa:224%09red/hsa:223%09red/hsa:132158%09red/hsa:11343%09red/hsa:23175%09red/hsa:80168%09red/hsa:557…
160	ABC transporters	KEGG PATHWAY	hsa02010	39	45	0.000127992	0.000237585	0.866667	ENSG00000144452|ENSG00000131269|ENSG00000069431|ENSG00000006071|ENSG00000108846|ENSG00000005471|ENSG00000073734|ENSG00000197150|ENSG00000101986|ENSG00000091262|ENSG00000124574|ENSG00000114770|ENSG00000160179|ENSG00000119688|ENSG00000154262|ENSG00000154263|ENSG00000154265|ENSG00000118777|ENSG00000135776|ENSG00000140798|ENSG00000204267|ENSG00000115657|ENSG00000284820|ENSG00000125257|ENSG00000165029…	http://www.genome.jp/kegg-bin/show_pathway?hsa02010/hsa:10257%09red/hsa:10060%09red/hsa:10350%09red/hsa:6890%09red/hsa:6891%09red/hsa:26154%09red/hsa:9429%09red/hsa:215%09red/hsa:22%09red/hsa:20%09red/hsa:5826%09red/hsa:5825%09red/hsa:23461%09red/hsa:23457%09red/hsa:94160%09red/hsa:4363%09red/hsa:64137%09red/hsa:154664%09red/hsa:225%09red/hsa:10058%09red/hsa:1080%09red/hsa:8647%09red/hsa:10349%09…
161	Cocaine addiction	KEGG PATHWAY	hsa05030	41	49	0.000146708	0.000270635	0.836735	ENSG00000105464|ENSG00000107175|ENSG00000165059|ENSG00000072062|ENSG00000173175|ENSG00000273079|ENSG00000125740|ENSG00000060566|ENSG00000087460|ENSG00000176697|ENSG00000176749|ENSG00000177606|ENSG00000213676|ENSG00000189221|ENSG00000198822|ENSG00000065135|ENSG00000183454|ENSG00000118260|ENSG00000184845|ENSG00000146592|ENSG00000142319|ENSG00000157613|ENSG00000120251|ENSG00000127955|ENSG00000198785…	http://www.genome.jp/kegg-bin/show_pathway?hsa05030/hsa:64764%09red/hsa:9586%09red/hsa:3725%09red/hsa:116443%09red/hsa:26086%09red/hsa:2905%09red/hsa:2904%09red/hsa:90993%09red/hsa:4128%09red/hsa:2903%09red/hsa:2902%09red/hsa:1812%09red/hsa:1813%09red/hsa:2906%09red/hsa:1742%09red/hsa:8851%09red/hsa:627%09red/hsa:2354%09red/hsa:5173%09red/hsa:2891%09red/hsa:10488%09red/hsa:1644%09red/hsa:5970%09r…
162	Arachidonic acid metabolism	KEGG PATHWAY	hsa00590	48	62	0.00015479	0.000283782	0.774194	ENSG00000107317|ENSG00000123739|ENSG00000148344|ENSG00000186115|ENSG00000012779|ENSG00000187980|ENSG00000073756|ENSG00000117215|ENSG00000188089|ENSG00000283486|ENSG00000138109|ENSG00000186529|ENSG00000164294|ENSG00000100031|ENSG00000120915|ENSG00000059377|ENSG00000186526|ENSG00000168970|ENSG00000108839|ENSG00000155016|ENSG00000233276|ENSG00000197408|ENSG00000213316|ENSG00000184381|ENSG00000100078…	http://www.genome.jp/kegg-bin/show_pathway?hsa00590/hsa:2678%09red/hsa:123745%09red/hsa:50487%09red/hsa:240%09red/hsa:2880%09red/hsa:8398%09red/hsa:493869%09red/hsa:255189%09red/hsa:26279%09red/hsa:1558%09red/hsa:6916%09red/hsa:64600%09red/hsa:8605%09red/hsa:151056%09red/hsa:5742%09red/hsa:81579%09red/hsa:5740%09red/hsa:11283%09red/hsa:283748%09red/hsa:239%09red/hsa:27306%09red/hsa:9536%09red/hsa…
163	Primary immunodeficiency	KEGG PATHWAY	hsa05340	34	37	0.000161122	0.000293345	0.918919	ENSG00000133111|ENSG00000166349|ENSG00000153563|ENSG00000105369|ENSG00000159958|ENSG00000095585|ENSG00000211890|ENSG00000179583|ENSG00000211895|ENSG00000172116|ENSG00000101017|ENSG00000254126|ENSG00000010610|ENSG00000167286|ENSG00000182866|ENSG00000163600|ENSG00000175097|ENSG00000196839|ENSG00000240505|ENSG00000010671|ENSG00000076248|ENSG00000204267|ENSG00000143390|ENSG00000111732|ENSG00000152457…	http://www.genome.jp/kegg-bin/show_pathway?hsa05340/hsa:6891%09red/hsa:6890%09red/hsa:3561%09red/hsa:29760%09red/hsa:3543%09red/hsa:3932%09red/hsa:920%09red/hsa:84876%09red/hsa:5788%09red/hsa:925%09red/hsa:959%09red/hsa:29851%09red/hsa:64421%09red/hsa:100%09red/hsa:4261%09red/hsa:3718%09red/hsa:7374%09red/hsa:3575%09red/hsa:5993%09red/hsa:23495%09red/hsa:5897%09red/hsa:326%09red/hsa:695%09red/hsa…
164	Rheumatoid arthritis	KEGG PATHWAY	hsa05323	63	91	0.000162549	0.000293345	0.692308	ENSG00000171130|ENSG00000112715|ENSG00000102575|ENSG00000114573|ENSG00000143387|ENSG00000136869|ENSG00000147614|ENSG00000163735|ENSG00000237541|ENSG00000178562|ENSG00000163739|ENSG00000232810|ENSG00000105329|ENSG00000177606|ENSG00000117410|ENSG00000033627|ENSG00000231389|ENSG00000071553|ENSG00000113732|ENSG00000092969|ENSG00000116039|ENSG00000120156|ENSG00000143882|ENSG00000135047|ENSG00000105929…	http://www.genome.jp/kegg-bin/show_pathway?hsa05323/hsa:3600%09red/hsa:10673%09red/hsa:3383%09red/hsa:8792%09red/hsa:3725%09red/hsa:245972%09red/hsa:3683%09red/hsa:533%09red/hsa:50617%09red/hsa:4314%09red/hsa:537%09red/hsa:529%09red/hsa:414062%09red/hsa:527%09red/hsa:23545%09red/hsa:6387%09red/hsa:941%09red/hsa:7124%09red/hsa:7099%09red/hsa:245973%09red/hsa:284%09red/hsa:7010%09red/hsa:9296%09red…
165	Vasopressin-regulated water reabsorption	KEGG PATHWAY	hsa04962	38	44	0.00016297	0.000293345	0.863636	ENSG00000162104|ENSG00000107175|ENSG00000165059|ENSG00000072062|ENSG00000103769|ENSG00000073969|ENSG00000108774|ENSG00000060566|ENSG00000087460|ENSG00000132912|ENSG00000242173|ENSG00000077380|ENSG00000165272|ENSG00000264364|ENSG00000118260|ENSG00000167580|ENSG00000220205|ENSG00000185236|ENSG00000175203|ENSG00000104671|ENSG00000157613|ENSG00000088986|ENSG00000158560|ENSG00000144566|ENSG00000174233…	http://www.genome.jp/kegg-bin/show_pathway?hsa04962/hsa:64764%09red/hsa:4905%09red/hsa:1778%09red/hsa:9586%09red/hsa:5567%09red/hsa:10671%09red/hsa:5869%09red/hsa:5868%09red/hsa:359%09red/hsa:90993%09red/hsa:554%09red/hsa:84516%09red/hsa:8655%09red/hsa:1639%09red/hsa:1783%09red/hsa:1780%09red/hsa:1781%09red/hsa:140735%09red/hsa:51164%09red/hsa:109%09red/hsa:8766%09red/hsa:79659%09red/hsa:6844%09r…
166	Aldosterone-regulated sodium reabsorption	KEGG PATHWAY	hsa04960	35	39	0.000176872	0.000316452	0.897436	ENSG00000117461|ENSG00000168447|ENSG00000017427|ENSG00000143153|ENSG00000176387|ENSG00000175793|ENSG00000166501|ENSG00000268173|ENSG00000069849|ENSG00000118515|ENSG00000051382|ENSG00000111319|ENSG00000132681|ENSG00000049759|ENSG00000163399|ENSG00000100030|ENSG00000141506|ENSG00000129244|ENSG00000151704|ENSG00000126583|ENSG00000154229|ENSG00000151623|ENSG00000171105|ENSG00000018625|ENSG00000065054…	http://www.genome.jp/kegg-bin/show_pathway?hsa04960/hsa:3667%09red/hsa:4306%09red/hsa:8503%09red/hsa:5582%09red/hsa:481%09red/hsa:480%09red/hsa:483%09red/hsa:482%09red/hsa:5579%09red/hsa:5578%09red/hsa:3479%09red/hsa:6340%09red/hsa:3291%09red/hsa:5170%09red/hsa:6446%09red/hsa:5594%09red/hsa:5290%09red/hsa:5291%09red/hsa:5293%09red/hsa:5295%09red/hsa:5296%09red/hsa:3758%09red/hsa:478%09red/hsa:384…
167	Amino sugar and nucleotide sugar metabolism	KEGG PATHWAY	hsa00520	40	48	0.000186234	0.000331207	0.833333	ENSG00000013375|ENSG00000113552|ENSG00000159399|ENSG00000111726|ENSG00000100522|ENSG00000213614|ENSG00000100417|ENSG00000162066|ENSG00000166394|ENSG00000215883|ENSG00000144591|ENSG00000079739|ENSG00000156515|ENSG00000197355|ENSG00000124357|ENSG00000198380|ENSG00000169764|ENSG00000117143|ENSG00000115652|ENSG00000065615|ENSG00000104522|ENSG00000213930|ENSG00000159921|ENSG00000106633|ENSG00000170191…	http://www.genome.jp/kegg-bin/show_pathway?hsa00520/hsa:10007%09red/hsa:7264%09red/hsa:27159%09red/hsa:64841%09red/hsa:55577%09red/hsa:55907%09red/hsa:91373%09red/hsa:140838%09red/hsa:1727%09red/hsa:7360%09red/hsa:2821%09red/hsa:606495%09red/hsa:51167%09red/hsa:2582%09red/hsa:2584%09red/hsa:5236%09red/hsa:2673%09red/hsa:55276%09red/hsa:51005%09red/hsa:8790%09red/hsa:5238%09red/hsa:5373%09red/hsa:…
168	Vibrio cholerae infection	KEGG PATHWAY	hsa05110	41	51	0.000262933	0.000464829	0.803922	ENSG00000162104|ENSG00000171130|ENSG00000165059|ENSG00000072062|ENSG00000114573|ENSG00000147614|ENSG00000197930|ENSG00000087460|ENSG00000117410|ENSG00000071553|ENSG00000104067|ENSG00000113732|ENSG00000116039|ENSG00000105438|ENSG00000136888|ENSG00000053918|ENSG00000154229|ENSG00000136240|ENSG00000065665|ENSG00000155097|ENSG00000159720|ENSG00000124181|ENSG00000142875|ENSG00000105929|ENSG00000138031…	http://www.genome.jp/kegg-bin/show_pathway?hsa05110/hsa:537%09red/hsa:9550%09red/hsa:533%09red/hsa:535%09red/hsa:10945%09red/hsa:245972%09red/hsa:1080%09red/hsa:23545%09red/hsa:5578%09red/hsa:155066%09red/hsa:51382%09red/hsa:109%09red/hsa:11014%09red/hsa:9114%09red/hsa:5336%09red/hsa:5335%09red/hsa:30001%09red/hsa:528%09red/hsa:529%09red/hsa:526%09red/hsa:527%09red/hsa:9414%09red/hsa:525%09red/hs…
169	Fatty acid degradation	KEGG PATHWAY	hsa00071	37	44	0.000282553	0.000496557	0.840909	ENSG00000198099|ENSG00000075239|ENSG00000172955|ENSG00000138796|ENSG00000113790|ENSG00000117054|ENSG00000103740|ENSG00000162365|ENSG00000130377|ENSG00000138029|ENSG00000198721|ENSG00000072210|ENSG00000151726|ENSG00000111275|ENSG00000115361|ENSG00000157184|ENSG00000167315|ENSG00000254413|ENSG00000164904|ENSG00000161533|ENSG00000072778|ENSG00000196177|ENSG00000197142|ENSG00000060971|ENSG00000196616…	http://www.genome.jp/kegg-bin/show_pathway?hsa00071/hsa:1376%09red/hsa:1375%09red/hsa:1374%09red/hsa:219%09red/hsa:8310%09red/hsa:217%09red/hsa:51703%09red/hsa:284541%09red/hsa:128%09red/hsa:10449%09red/hsa:2181%09red/hsa:127%09red/hsa:2182%09red/hsa:224%09red/hsa:81616%09red/hsa:223%09red/hsa:23205%09red/hsa:501%09red/hsa:23305%09red/hsa:1579%09red/hsa:51%09red/hsa:126129%09red/hsa:30%09red/hsa:…
170	Leishmaniasis	KEGG PATHWAY	hsa05140	53	74	0.000287745	0.000502708	0.716216	ENSG00000203710|ENSG00000162434|ENSG00000027697|ENSG00000116701|ENSG00000175104|ENSG00000166501|ENSG00000237541|ENSG00000136869|ENSG00000172936|ENSG00000136634|ENSG00000104825|ENSG00000177606|ENSG00000135341|ENSG00000150337|ENSG00000160255|ENSG00000100030|ENSG00000105329|ENSG00000185386|ENSG00000096968|ENSG00000159128|ENSG00000051523|ENSG00000198001|ENSG00000112062|ENSG00000126767|ENSG00000113302…	http://www.genome.jp/kegg-bin/show_pathway?hsa05140/hsa:4688%09red/hsa:7189%09red/hsa:1378%09red/hsa:3725%09red/hsa:7099%09red/hsa:5594%09red/hsa:65108%09red/hsa:5579%09red/hsa:3111%09red/hsa:3459%09red/hsa:3593%09red/hsa:7124%09red/hsa:5743%09red/hsa:2002%09red/hsa:2212%09red/hsa:5603%09red/hsa:2214%09red/hsa:4615%09red/hsa:5600%09red/hsa:3654%09red/hsa:3127%09red/hsa:3676%09red/hsa:3552%09red/h…
171	Notch signaling pathway	KEGG PATHWAY	hsa04330	39	48	0.000316779	0.000546996	0.8125	ENSG00000080815|ENSG00000074181|ENSG00000169733|ENSG00000110042|ENSG00000196498|ENSG00000108773|ENSG00000175029|ENSG00000091073|ENSG00000196591|ENSG00000004975|ENSG00000133961|ENSG00000161021|ENSG00000148400|ENSG00000100603|ENSG00000163840|ENSG00000161202|ENSG00000162736|ENSG00000184384|ENSG00000005339|ENSG00000114315|ENSG00000159692|ENSG00000100393|ENSG00000184916|ENSG00000124232|ENSG00000196782…	http://www.genome.jp/kegg-bin/show_pathway?hsa04330/hsa:11317%09red/hsa:8650%09red/hsa:22938%09red/hsa:9253%09red/hsa:6868%09red/hsa:55534%09red/hsa:54567%09red/hsa:84441%09red/hsa:151636%09red/hsa:196403%09red/hsa:9794%09red/hsa:8850%09red/hsa:1856%09red/hsa:1857%09red/hsa:5663%09red/hsa:1855%09red/hsa:83464%09red/hsa:1487%09red/hsa:51107%09red/hsa:4855%09red/hsa:1488%09red/hsa:4242%09red/hsa:35…
172	Valine, leucine and isoleucine degradation	KEGG PATHWAY	hsa00280	39	48	0.000316779	0.000546996	0.8125	ENSG00000198130|ENSG00000072210|ENSG00000075239|ENSG00000083123|ENSG00000081760|ENSG00000060982|ENSG00000138796|ENSG00000113790|ENSG00000117054|ENSG00000137992|ENSG00000128928|ENSG00000138029|ENSG00000134240|ENSG00000146085|ENSG00000111275|ENSG00000146151|ENSG00000175198|ENSG00000167315|ENSG00000164904|ENSG00000196177|ENSG00000060971|ENSG00000105552|ENSG00000248098|ENSG00000138356|ENSG00000131844…	http://www.genome.jp/kegg-bin/show_pathway?hsa00280/hsa:316%09red/hsa:594%09red/hsa:593%09red/hsa:219%09red/hsa:27034%09red/hsa:3032%09red/hsa:26275%09red/hsa:217%09red/hsa:64087%09red/hsa:5096%09red/hsa:11112%09red/hsa:5095%09red/hsa:259307%09red/hsa:10449%09red/hsa:56922%09red/hsa:65985%09red/hsa:4329%09red/hsa:224%09red/hsa:54511%09red/hsa:223%09red/hsa:3712%09red/hsa:586%09red/hsa:587%09red/h…
173	Ovarian steroidogenesis	KEGG PATHWAY	hsa04913	40	50	0.000332612	0.000571016	0.8	ENSG00000162104|ENSG00000165059|ENSG00000072062|ENSG00000073060|ENSG00000017427|ENSG00000138061|ENSG00000173175|ENSG00000012779|ENSG00000073756|ENSG00000087460|ENSG00000153162|ENSG00000104826|ENSG00000279956|ENSG00000135346|ENSG00000147465|ENSG00000140443|ENSG00000168970|ENSG00000140465|ENSG00000164742|ENSG00000171105|ENSG00000188089|ENSG00000243708|ENSG00000130164|ENSG00000174233|ENSG00000132196…	http://www.genome.jp/kegg-bin/show_pathway?hsa04913/hsa:123745%09red/hsa:654%09red/hsa:3480%09red/hsa:3973%09red/hsa:3972%09red/hsa:255189%09red/hsa:10965%09red/hsa:1545%09red/hsa:8605%09red/hsa:1543%09red/hsa:5566%09red/hsa:107%09red/hsa:5567%09red/hsa:5743%09red/hsa:3479%09red/hsa:949%09red/hsa:1588%09red/hsa:196883%09red/hsa:108%09red/hsa:109%09red/hsa:1583%09red/hsa:1586%09red/hsa:1081%09red/…
174	Ether lipid metabolism	KEGG PATHWAY	hsa00565	37	45	0.000380876	0.000646402	0.822222	ENSG00000123739|ENSG00000018510|ENSG00000087253|ENSG00000284686|ENSG00000111666|ENSG00000164303|ENSG00000067113|ENSG00000141934|ENSG00000176454|ENSG00000180089|ENSG00000007168|ENSG00000163803|ENSG00000166428|ENSG00000187980|ENSG00000146070|ENSG00000168970|ENSG00000184381|ENSG00000153395|ENSG00000176485|ENSG00000168092|ENSG00000188089|ENSG00000243708|ENSG00000158786|ENSG00000159337|ENSG00000162407…	http://www.genome.jp/kegg-bin/show_pathway?hsa00565/hsa:122618%09red/hsa:123745%09red/hsa:23646%09red/hsa:50487%09red/hsa:8540%09red/hsa:8398%09red/hsa:255189%09red/hsa:26279%09red/hsa:254531%09red/hsa:10390%09red/hsa:64600%09red/hsa:54947%09red/hsa:255043%09red/hsa:151056%09red/hsa:81579%09red/hsa:7368%09red/hsa:5049%09red/hsa:5051%09red/hsa:5337%09red/hsa:133121%09red/hsa:7941%09red/hsa:8605%09…
175	Cysteine and methionine metabolism	KEGG PATHWAY	hsa00270	37	45	0.000380876	0.000646402	0.822222	ENSG00000129596|ENSG00000038274|ENSG00000259823|ENSG00000274276|ENSG00000060982|ENSG00000182551|ENSG00000001084|ENSG00000116761|ENSG00000149089|ENSG00000101444|ENSG00000166800|ENSG00000088305|ENSG00000099810|ENSG00000130816|ENSG00000100983|ENSG00000125166|ENSG00000105552|ENSG00000037757|ENSG00000132840|ENSG00000168710|ENSG00000145692|ENSG00000166796|ENSG00000168906|ENSG00000104951|ENSG00000116984…	http://www.genome.jp/kegg-bin/show_pathway?hsa00270/hsa:23743%09red/hsa:58478%09red/hsa:6898%09red/hsa:635%09red/hsa:191%09red/hsa:3939%09red/hsa:4143%09red/hsa:1788%09red/hsa:1789%09red/hsa:4144%09red/hsa:1786%09red/hsa:84245%09red/hsa:55256%09red/hsa:1036%09red/hsa:102724560%09red/hsa:4507%09red/hsa:586%09red/hsa:4548%09red/hsa:2729%09red/hsa:10768%09red/hsa:23382%09red/hsa:3948%09red/hsa:587%0…
176	Circadian rhythm	KEGG PATHWAY	hsa04710	29	31	0.000391334	0.000660377	0.935484	ENSG00000100387|ENSG00000134852|ENSG00000132326|ENSG00000213923|ENSG00000113558|ENSG00000131791|ENSG00000181929|ENSG00000118260|ENSG00000005812|ENSG00000179094|ENSG00000134107|ENSG00000132356|ENSG00000162409|ENSG00000126368|ENSG00000123095|ENSG00000133794|ENSG00000055130|ENSG00000121671|ENSG00000166167|ENSG00000115592|ENSG00000069667|ENSG00000143365|ENSG00000049246|ENSG00000198963|ENSG00000106617…	http://www.genome.jp/kegg-bin/show_pathway?hsa04710/hsa:5562%09red/hsa:4862%09red/hsa:406%09red/hsa:51422%09red/hsa:5571%09red/hsa:6500%09red/hsa:8945%09red/hsa:8863%09red/hsa:9978%09red/hsa:26224%09red/hsa:9575%09red/hsa:8553%09red/hsa:6097%09red/hsa:6096%09red/hsa:6095%09red/hsa:9572%09red/hsa:1453%09red/hsa:1454%09red/hsa:8454%09red/hsa:5187%09red/hsa:1408%09red/hsa:1385%09red/hsa:53632%09red/…
177	Nicotine addiction	KEGG PATHWAY	hsa05033	34	40	0.000428772	0.000719465	0.85	ENSG00000105464|ENSG00000179520|ENSG00000104888|ENSG00000166206|ENSG00000273079|ENSG00000148408|ENSG00000141837|ENSG00000187730|ENSG00000091664|ENSG00000183454|ENSG00000109158|ENSG00000022355|ENSG00000145864|ENSG00000145863|ENSG00000120251|ENSG00000182256|ENSG00000102287|ENSG00000198785|ENSG00000268089|ENSG00000160716|ENSG00000113327|ENSG00000125675|ENSG00000152578|ENSG00000101204|ENSG00000151834…	http://www.genome.jp/kegg-bin/show_pathway?hsa05033/hsa:773%09red/hsa:57084%09red/hsa:116443%09red/hsa:2905%09red/hsa:2904%09red/hsa:246213%09red/hsa:2906%09red/hsa:1137%09red/hsa:2903%09red/hsa:2902%09red/hsa:2560%09red/hsa:2567%09red/hsa:2566%09red/hsa:2565%09red/hsa:2564%09red/hsa:2563%09red/hsa:2562%09red/hsa:2561%09red/hsa:774%09red/hsa:2893%09red/hsa:2892%09red/hsa:2569%09red/hsa:2568%09red…
178	Glycosaminoglycan biosynthesis - heparan sulfate / heparin	KEGG PATHWAY	hsa00534	24	24	0.000654589	0.00109221	1	ENSG00000138653|ENSG00000122254|ENSG00000002587|ENSG00000176022|ENSG00000272916|ENSG00000166507|ENSG00000012232|ENSG00000103489|ENSG00000267561|ENSG00000249853|ENSG00000015532|ENSG00000164100|ENSG00000070614|ENSG00000027847|ENSG00000138604|ENSG00000125430|ENSG00000182197|ENSG00000171004|ENSG00000162694|ENSG00000136720|ENSG00000185352|ENSG00000158008|ENSG00000151348|ENSG00000153936	http://www.genome.jp/kegg-bin/show_pathway?hsa00534/hsa:90161%09red/hsa:266722%09red/hsa:8509%09red/hsa:2131%09red/hsa:11285%09red/hsa:9348%09red/hsa:9953%09red/hsa:222537%09red/hsa:9957%09red/hsa:9956%09red/hsa:9653%09red/hsa:64131%09red/hsa:64132%09red/hsa:126792%09red/hsa:2134%09red/hsa:2135%09red/hsa:2137%09red/hsa:64579%09red/hsa:9394%09red/hsa:2132%09red/hsa:26035%09red/hsa:3340%09red
179	Salmonella infection	KEGG PATHWAY	hsa05132	57	86	0.000698903	0.00115963	0.662791	ENSG00000196924|ENSG00000107643|ENSG00000027697|ENSG00000015285|ENSG00000136068|ENSG00000106299|ENSG00000163734|ENSG00000109339|ENSG00000136869|ENSG00000134318|ENSG00000163739|ENSG00000172936|ENSG00000177606|ENSG00000184009|ENSG00000108518|ENSG00000169429|ENSG00000100030|ENSG00000158560|ENSG00000185386|ENSG00000104067|ENSG00000126214|ENSG00000173039|ENSG00000137752|ENSG00000112062|ENSG00000077380…	http://www.genome.jp/kegg-bin/show_pathway?hsa05132/hsa:5586%09red/hsa:3831%09red/hsa:10109%09red/hsa:338382%09red/hsa:79784%09red/hsa:3725%09red/hsa:7099%09red/hsa:5594%09red/hsa:414062%09red/hsa:10163%09red/hsa:7454%09red/hsa:3459%09red/hsa:2921%09red/hsa:2920%09red/hsa:10095%09red/hsa:1783%09red/hsa:1780%09red/hsa:1781%09red/hsa:10093%09red/hsa:10092%09red/hsa:2316%09red/hsa:2317%09red/hsa:560…
180	Other types of O-glycan biosynthesis	KEGG PATHWAY	hsa00514	28	31	0.000708972	0.0011698	0.903226	ENSG00000115526|ENSG00000085998|ENSG00000169733|ENSG00000158850|ENSG00000196371|ENSG00000172986|ENSG00000117411|ENSG00000073849|ENSG00000187676|ENSG00000126091|ENSG00000112309|ENSG00000151233|ENSG00000009830|ENSG00000130714|ENSG00000130309|ENSG00000167889|ENSG00000163378|ENSG00000109956|ENSG00000186866|ENSG00000144057|ENSG00000106397|ENSG00000147162|ENSG00000198756|ENSG00000101346|ENSG00000086062…	http://www.genome.jp/kegg-bin/show_pathway?hsa00514/hsa:285203%09red/hsa:23127%09red/hsa:10690%09red/hsa:79709%09red/hsa:145173%09red/hsa:29954%09red/hsa:84620%09red/hsa:23275%09red/hsa:6487%09red/hsa:6480%09red/hsa:23509%09red/hsa:2683%09red/hsa:8985%09red/hsa:8704%09red/hsa:56983%09red/hsa:146664%09red/hsa:8703%09red/hsa:4242%09red/hsa:5986%09red/hsa:727936%09red/hsa:8473%09red/hsa:10585%09red/…
181	Starch and sucrose metabolism	KEGG PATHWAY	hsa00500	42	57	0.000782668	0.00127721	0.736842	ENSG00000244474|ENSG00000257335|ENSG00000133116|ENSG00000159399|ENSG00000171298|ENSG00000242515|ENSG00000240224|ENSG00000152254|ENSG00000241119|ENSG00000068976|ENSG00000162688|ENSG00000244122|ENSG00000154269|ENSG00000109181|ENSG00000100994|ENSG00000079739|ENSG00000197594|ENSG00000156515|ENSG00000243135|ENSG00000135220|ENSG00000173610|ENSG00000156096|ENSG00000169764|ENSG00000115652|ENSG00000241635…	http://www.genome.jp/kegg-bin/show_pathway?hsa00500/hsa:2538%09red/hsa:178%09red/hsa:2632%09red/hsa:54600%09red/hsa:11181%09red/hsa:10941%09red/hsa:2821%09red/hsa:7363%09red/hsa:7360%09red/hsa:7367%09red/hsa:7365%09red/hsa:283209%09red/hsa:5236%09red/hsa:5169%09red/hsa:2548%09red/hsa:55276%09red/hsa:2998%09red/hsa:79799%09red/hsa:9365%09red/hsa:2990%09red/hsa:2645%09red/hsa:54657%09red/hsa:2997%0…
182	NOD-like receptor signaling pathway	KEGG PATHWAY	hsa04621	42	57	0.000782668	0.00127721	0.736842	ENSG00000023445|ENSG00000081041|ENSG00000107643|ENSG00000105483|ENSG00000175104|ENSG00000109339|ENSG00000163739|ENSG00000232810|ENSG00000104825|ENSG00000087077|ENSG00000135341|ENSG00000169429|ENSG00000100030|ENSG00000185386|ENSG00000162711|ENSG00000096384|ENSG00000140368|ENSG00000112062|ENSG00000103313|ENSG00000132357|ENSG00000091592|ENSG00000100906|ENSG00000187796|ENSG00000104365|ENSG00000167207…	http://www.genome.jp/kegg-bin/show_pathway?hsa04621/hsa:22861%09red/hsa:64127%09red/hsa:841%09red/hsa:330%09red/hsa:7128%09red/hsa:2920%09red/hsa:7124%09red/hsa:7205%09red/hsa:7189%09red/hsa:5603%09red/hsa:5602%09red/hsa:5601%09red/hsa:5600%09red/hsa:3551%09red/hsa:257397%09red/hsa:5594%09red/hsa:8767%09red/hsa:6885%09red/hsa:23118%09red/hsa:9051%09red/hsa:22900%09red/hsa:4792%09red/hsa:4793%09re…
183	Glycolysis / Gluconeogenesis	KEGG PATHWAY	hsa00010	47	67	0.000843173	0.00136475	0.701493	ENSG00000072210|ENSG00000159399|ENSG00000131828|ENSG00000109107|ENSG00000172955|ENSG00000141959|ENSG00000152254|ENSG00000067225|ENSG00000171314|ENSG00000143891|ENSG00000159322|ENSG00000198099|ENSG00000285043|ENSG00000079739|ENSG00000156515|ENSG00000143627|ENSG00000124253|ENSG00000164904|ENSG00000117448|ENSG00000108602|ENSG00000197894|ENSG00000131069|ENSG00000091140|ENSG00000154930|ENSG00000067057…	http://www.genome.jp/kegg-bin/show_pathway?hsa00010/hsa:2538%09red/hsa:230%09red/hsa:9562%09red/hsa:5105%09red/hsa:218%09red/hsa:219%09red/hsa:55902%09red/hsa:84532%09red/hsa:3939%09red/hsa:2821%09red/hsa:217%09red/hsa:2026%09red/hsa:2027%09red/hsa:5236%09red/hsa:5211%09red/hsa:128%09red/hsa:5213%09red/hsa:10327%09red/hsa:5230%09red/hsa:55276%09red/hsa:5214%09red/hsa:83440%09red/hsa:127%09red/hsa…
184	Ribosome biogenesis in eukaryotes	KEGG PATHWAY	hsa03008	58	89	0.000848492	0.00136475	0.651685	ENSG00000165733|ENSG00000101888|ENSG00000141076|ENSG00000101361|ENSG00000082898|ENSG00000104356|ENSG00000269437|ENSG00000119616|ENSG00000108651|ENSG00000126524|ENSG00000164338|ENSG00000204435|ENSG00000114127|ENSG00000041802|ENSG00000182117|ENSG00000148688|ENSG00000049167|ENSG00000165271|ENSG00000147206|ENSG00000115368|ENSG00000112159|ENSG00000140598|ENSG00000005189|ENSG00000189306|ENSG00000076043…	http://www.genome.jp/kegg-bin/show_pathway?hsa03008/hsa:10436%09red/hsa:55781%09red/hsa:10556%09red/hsa:728343%09red/hsa:10775%09red/hsa:10799%09red/hsa:9724%09red/hsa:55127%09red/hsa:55341%09red/hsa:55916%09red/hsa:23160%09red/hsa:6949%09red/hsa:25996%09red/hsa:23560%09red/hsa:7514%09red/hsa:1460%09red/hsa:5901%09red/hsa:51068%09red/hsa:81691%09red/hsa:4809%09red/hsa:10528%09red/hsa:10885%09red/…
185	Drug metabolism - cytochrome P450	KEGG PATHWAY	hsa00982	48	69	0.000850098	0.00136475	0.695652	ENSG00000244474|ENSG00000007933|ENSG00000198099|ENSG00000241635|ENSG00000010932|ENSG00000242515|ENSG00000172955|ENSG00000240224|ENSG00000241119|ENSG00000134201|ENSG00000134202|ENSG00000170899|ENSG00000244122|ENSG00000138109|ENSG00000134184|ENSG00000184254|ENSG00000109181|ENSG00000189221|ENSG00000197894|ENSG00000135220|ENSG00000197448|ENSG00000243135|ENSG00000197408|ENSG00000173610|ENSG00000106258…	http://www.genome.jp/kegg-bin/show_pathway?hsa00982/hsa:316%09red/hsa:54600%09red/hsa:1558%09red/hsa:218%09red/hsa:10941%09red/hsa:1565%09red/hsa:1544%09red/hsa:221%09red/hsa:4128%09red/hsa:220%09red/hsa:2941%09red/hsa:7363%09red/hsa:2944%09red/hsa:2947%09red/hsa:7365%09red/hsa:2949%09red/hsa:2948%09red/hsa:2330%09red/hsa:653689%09red/hsa:128%09red/hsa:373156%09red/hsa:127%09red/hsa:79799%09red/h…
186	Chemical carcinogenesis	KEGG PATHWAY	hsa05204	54	82	0.00105559	0.00168554	0.658537	ENSG00000244474|ENSG00000151632|ENSG00000198099|ENSG00000241635|ENSG00000138061|ENSG00000242515|ENSG00000143819|ENSG00000172955|ENSG00000240224|ENSG00000073756|ENSG00000241119|ENSG00000134201|ENSG00000134202|ENSG00000170899|ENSG00000244122|ENSG00000138109|ENSG00000134184|ENSG00000184254|ENSG00000109181|ENSG00000197894|ENSG00000261052|ENSG00000197448|ENSG00000243135|ENSG00000135220|ENSG00000140465…	http://www.genome.jp/kegg-bin/show_pathway?hsa05204/hsa:221%09red/hsa:1558%09red/hsa:218%09red/hsa:10941%09red/hsa:1544%09red/hsa:1545%09red/hsa:883%09red/hsa:6817%09red/hsa:220%09red/hsa:2941%09red/hsa:7363%09red/hsa:2944%09red/hsa:2947%09red/hsa:7365%09red/hsa:2949%09red/hsa:2948%09red/hsa:128%09red/hsa:405%09red/hsa:1646%09red/hsa:373156%09red/hsa:127%09red/hsa:54600%09red/hsa:125%09red/hsa:64…
187	Pathogenic Escherichia coli infection	KEGG PATHWAY	hsa05130	40	55	0.00122602	0.00193685	0.727273	ENSG00000261456|ENSG00000116584|ENSG00000163466|ENSG00000010810|ENSG00000015285|ENSG00000167553|ENSG00000085733|ENSG00000136869|ENSG00000097007|ENSG00000168036|ENSG00000196230|ENSG00000111057|ENSG00000134308|ENSG00000039068|ENSG00000123416|ENSG00000183785|ENSG00000154229|ENSG00000164924|ENSG00000158092|ENSG00000106299|ENSG00000067560|ENSG00000284292|ENSG00000285082|ENSG00000258947|ENSG00000176014…	http://www.genome.jp/kegg-bin/show_pathway?hsa05130/hsa:10109%09red/hsa:2534%09red/hsa:25%09red/hsa:4691%09red/hsa:7430%09red/hsa:3875%09red/hsa:9181%09red/hsa:10093%09red/hsa:5578%09red/hsa:7454%09red/hsa:347688%09red/hsa:7534%09red/hsa:10095%09red/hsa:10094%09red/hsa:100506658%09red/hsa:10092%09red/hsa:10971%09red/hsa:387%09red/hsa:4690%09red/hsa:203068%09red/hsa:6093%09red/hsa:999%09red/hsa:14…
188	Fanconi anemia pathway	KEGG PATHWAY	hsa03460	40	55	0.00122602	0.00193685	0.727273	ENSG00000115392|ENSG00000198690|ENSG00000197774|ENSG00000122512|ENSG00000154920|ENSG00000132383|ENSG00000136492|ENSG00000135945|ENSG00000100038|ENSG00000285396|ENSG00000188827|ENSG00000175595|ENSG00000117748|ENSG00000114742|ENSG00000077152|ENSG00000187790|ENSG00000076242|ENSG00000114315|ENSG00000108384|ENSG00000130997|ENSG00000175054|ENSG00000009413|ENSG00000012048|ENSG00000170734|ENSG00000197299…	http://www.genome.jp/kegg-bin/show_pathway?hsa03460/hsa:641%09red/hsa:7398%09red/hsa:80233%09red/hsa:51426%09red/hsa:55120%09red/hsa:84126%09red/hsa:91442%09red/hsa:5395%09red/hsa:29089%09red/hsa:6117%09red/hsa:545%09red/hsa:80010%09red/hsa:146956%09red/hsa:116028%09red/hsa:2189%09red/hsa:8940%09red/hsa:5889%09red/hsa:5888%09red/hsa:55215%09red/hsa:6118%09red/hsa:353497%09red/hsa:22909%09red/hsa:…
189	Taste transduction	KEGG PATHWAY	hsa04742	54	83	0.00128609	0.002021	0.650602	ENSG00000165059|ENSG00000072062|ENSG00000168447|ENSG00000173662|ENSG00000022355|ENSG00000124493|ENSG00000169962|ENSG00000133019|ENSG00000169860|ENSG00000136531|ENSG00000111665|ENSG00000111664|ENSG00000153253|ENSG00000111319|ENSG00000123360|ENSG00000141837|ENSG00000178394|ENSG00000186912|ENSG00000109991|ENSG00000204681|ENSG00000179097|ENSG00000136928|ENSG00000138622|ENSG00000151067|ENSG00000154678…	http://www.genome.jp/kegg-bin/show_pathway?hsa04742/hsa:9568%09red/hsa:5028%09red/hsa:22953%09red/hsa:5024%09red/hsa:255022%09red/hsa:200909%09red/hsa:285242%09red/hsa:1131%09red/hsa:196883%09red/hsa:5137%09red/hsa:5567%09red/hsa:5136%09red/hsa:50832%09red/hsa:775%09red/hsa:3350%09red/hsa:83756%09red/hsa:3355%09red/hsa:6340%09red/hsa:40%09red/hsa:6326%09red/hsa:3359%09red/hsa:9033%09red/hsa:773%0…
190	Retinol metabolism	KEGG PATHWAY	hsa00830	45	65	0.00129806	0.00202907	0.692308	ENSG00000244474|ENSG00000072042|ENSG00000198099|ENSG00000242515|ENSG00000172955|ENSG00000240224|ENSG00000139988|ENSG00000006757|ENSG00000241119|ENSG00000244122|ENSG00000138109|ENSG00000135697|ENSG00000109181|ENSG00000197894|ENSG00000167600|ENSG00000187630|ENSG00000173610|ENSG00000243135|ENSG00000135220|ENSG00000140465|ENSG00000170786|ENSG00000185000|ENSG00000106258|ENSG00000156096|ENSG00000121207…	http://www.genome.jp/kegg-bin/show_pathway?hsa00830/hsa:316%09red/hsa:29785%09red/hsa:1559%09red/hsa:195814%09red/hsa:54600%09red/hsa:54884%09red/hsa:1558%09red/hsa:1562%09red/hsa:10941%09red/hsa:8694%09red/hsa:157506%09red/hsa:1544%09red/hsa:1555%09red/hsa:1543%09red/hsa:7363%09red/hsa:7367%09red/hsa:10901%09red/hsa:7365%09red/hsa:8854%09red/hsa:158835%09red/hsa:128%09red/hsa:51109%09red/hsa:922…
191	Apoptosis - multiple species	KEGG PATHWAY	hsa04215	28	33	0.00135479	0.00210666	0.848485	ENSG00000107643|ENSG00000101966|ENSG00000171791|ENSG00000164305|ENSG00000284934|ENSG00000109339|ENSG00000015475|ENSG00000067182|ENSG00000176720|ENSG00000172115|ENSG00000153094|ENSG00000126581|ENSG00000089685|ENSG00000115760|ENSG00000023445|ENSG00000064300|ENSG00000108387|ENSG00000165806|ENSG00000171552|ENSG00000120868|ENSG00000141682|ENSG00000132906|ENSG00000110330|ENSG00000087088|ENSG00000064012…	http://www.genome.jp/kegg-bin/show_pathway?hsa04215/hsa:317%09red/hsa:598%09red/hsa:596%09red/hsa:4804%09red/hsa:842%09red/hsa:8772%09red/hsa:5366%09red/hsa:841%09red/hsa:840%09red/hsa:56616%09red/hsa:332%09red/hsa:331%09red/hsa:330%09red/hsa:5414%09red/hsa:666%09red/hsa:5602%09red/hsa:5601%09red/hsa:637%09red/hsa:57448%09red/hsa:54205%09red/hsa:10018%09red/hsa:5599%09red/hsa:581%09red/hsa:329%09…
192	Ribosome	KEGG PATHWAY	hsa03010	80	138	0.00138171	0.00213734	0.57971	ENSG00000105364|ENSG00000182180|ENSG00000082515|ENSG00000241962|ENSG00000130312|ENSG00000182899|ENSG00000142676|ENSG00000136942|ENSG00000233927|ENSG00000116251|ENSG00000197756|ENSG00000071082|ENSG00000115364|ENSG00000144029|ENSG00000241343|ENSG00000242485|ENSG00000162244|ENSG00000185414|ENSG00000165502|ENSG00000164587|ENSG00000063177|ENSG00000266472|ENSG00000137876|ENSG00000115268|ENSG00000214026…	http://www.genome.jp/kegg-bin/show_pathway?hsa03010/hsa:6183%09red/hsa:6159%09red/hsa:6224%09red/hsa:6189%09red/hsa:6188%09red/hsa:6176%09red/hsa:6160%09red/hsa:51318%09red/hsa:55168%09red/hsa:64969%09red/hsa:102724828%09red/hsa:10573%09red/hsa:29093%09red/hsa:51073%09red/hsa:65008%09red/hsa:51187%09red/hsa:51081%09red/hsa:6217%09red/hsa:2197%09red/hsa:6157%09red/hsa:6154%09red/hsa:6155%09red/hsa…
193	Arginine and proline metabolism	KEGG PATHWAY	hsa00330	37	50	0.00147619	0.00227165	0.74	ENSG00000159423|ENSG00000122884|ENSG00000143811|ENSG00000002726|ENSG00000183010|ENSG00000149380|ENSG00000123505|ENSG00000142920|ENSG00000189221|ENSG00000250799|ENSG00000072210|ENSG00000111275|ENSG00000100033|ENSG00000104524|ENSG00000164867|ENSG00000164904|ENSG00000150656|ENSG00000172508|ENSG00000171766|ENSG00000115758|ENSG00000125166|ENSG00000133313|ENSG00000130005|ENSG00000255275|ENSG00000104879…	http://www.genome.jp/kegg-bin/show_pathway?hsa00330/hsa:8659%09red/hsa:79814%09red/hsa:219%09red/hsa:102724788%09red/hsa:4128%09red/hsa:57571%09red/hsa:217%09red/hsa:2806%09red/hsa:1158%09red/hsa:26%09red/hsa:5625%09red/hsa:1152%09red/hsa:283208%09red/hsa:55748%09red/hsa:384%09red/hsa:112817%09red/hsa:224%09red/hsa:4953%09red/hsa:223%09red/hsa:29920%09red/hsa:5033%09red/hsa:2628%09red/hsa:65263%0…
194	Dorso-ventral axis formation	KEGG PATHWAY	hsa04320	25	28	0.00149529	0.00227744	0.892857	ENSG00000134954|ENSG00000074181|ENSG00000107864|ENSG00000146648|ENSG00000155816|ENSG00000204991|ENSG00000214575|ENSG00000148400|ENSG00000100030|ENSG00000169032|ENSG00000134627|ENSG00000197181|ENSG00000100485|ENSG00000204301|ENSG00000115904|ENSG00000260836|ENSG00000139083|ENSG00000113742|ENSG00000134250|ENSG00000134278|ENSG00000133703|ENSG00000157764|ENSG00000177885|ENSG00000157557|ENSG00000137449	http://www.genome.jp/kegg-bin/show_pathway?hsa04320/hsa:2885%09red/hsa:22849%09red/hsa:55124%09red/hsa:64506%09red/hsa:56776%09red/hsa:2120%09red/hsa:5604%09red/hsa:1956%09red/hsa:4855%09red/hsa:4854%09red/hsa:4851%09red/hsa:4853%09red/hsa:56907%09red/hsa:5594%09red/hsa:673%09red/hsa:6655%09red/hsa:6654%09red/hsa:3845%09red/hsa:143689%09red/hsa:2113%09red/hsa:80315%09red/hsa:2114%09red/hsa:84501%…
195	Glyoxylate and dicarboxylate metabolism	KEGG PATHWAY	hsa00630	25	28	0.00149529	0.00227744	0.892857	ENSG00000176974|ENSG00000146085|ENSG00000075239|ENSG00000122729|ENSG00000135821|ENSG00000183077|ENSG00000178445|ENSG00000145020|ENSG00000121691|ENSG00000062485|ENSG00000284512|ENSG00000184207|ENSG00000175198|ENSG00000140905|ENSG00000182199|ENSG00000091140|ENSG00000100412|ENSG00000283189|ENSG00000101323|ENSG00000114054|ENSG00000137106|ENSG00000146701|ENSG00000172482|ENSG00000241935|ENSG00000168237	http://www.genome.jp/kegg-bin/show_pathway?hsa00630/hsa:2653%09red/hsa:847%09red/hsa:275%09red/hsa:5096%09red/hsa:283871%09red/hsa:48%09red/hsa:5095%09red/hsa:9380%09red/hsa:112817%09red/hsa:125061%09red/hsa:132158%09red/hsa:189%09red/hsa:1738%09red/hsa:54363%09red/hsa:1431%09red/hsa:4594%09red/hsa:50%09red/hsa:38%09red/hsa:2752%09red/hsa:6470%09red/hsa:6472%09red/hsa:4191%09red/hsa:2731%09red
196	Mineral absorption	KEGG PATHWAY	hsa04978	38	52	0.00150677	0.00228322	0.730769	ENSG00000174502|ENSG00000114859|ENSG00000111424|ENSG00000103415|ENSG00000100170|ENSG00000167996|ENSG00000091138|ENSG00000136868|ENSG00000177556|ENSG00000069849|ENSG00000089472|ENSG00000132681|ENSG00000018625|ENSG00000163399|ENSG00000225697|ENSG00000143153|ENSG00000129244|ENSG00000070961|ENSG00000170385|ENSG00000066230|ENSG00000183023|ENSG00000076351|ENSG00000071967|ENSG00000164647|ENSG00000105889…	http://www.genome.jp/kegg-bin/show_pathway?hsa04978/hsa:3163%09red/hsa:1317%09red/hsa:481%09red/hsa:480%09red/hsa:483%09red/hsa:482%09red/hsa:538%09red/hsa:113235%09red/hsa:54822%09red/hsa:261729%09red/hsa:1811%09red/hsa:4891%09red/hsa:7018%09red/hsa:6523%09red/hsa:6546%09red/hsa:7779%09red/hsa:140803%09red/hsa:55503%09red/hsa:1181%09red/hsa:79901%09red/hsa:10568%09red/hsa:490%09red/hsa:30061%09r…
197	Cardiac muscle contraction	KEGG PATHWAY	hsa04260	51	78	0.00159478	0.00240431	0.653846	ENSG00000160808|ENSG00000197616|ENSG00000164919|ENSG00000007402|ENSG00000164405|ENSG00000153956|ENSG00000160471|ENSG00000129244|ENSG00000174437|ENSG00000157388|ENSG00000143549|ENSG00000069849|ENSG00000075461|ENSG00000187581|ENSG00000140740|ENSG00000132681|ENSG00000163399|ENSG00000182389|ENSG00000127540|ENSG00000143153|ENSG00000198626|ENSG00000075429|ENSG00000151062|ENSG00000131174|ENSG00000184076…	http://www.genome.jp/kegg-bin/show_pathway?hsa04260/hsa:9167%09red/hsa:1350%09red/hsa:93589%09red/hsa:476%09red/hsa:9254%09red/hsa:4634%09red/hsa:481%09red/hsa:480%09red/hsa:483%09red/hsa:482%09red/hsa:4633%09red/hsa:125965%09red/hsa:488%09red/hsa:783%09red/hsa:477%09red/hsa:784%09red/hsa:785%09red/hsa:782%09red/hsa:6262%09red/hsa:27091%09red/hsa:781%09red/hsa:55799%09red/hsa:341947%09red/hsa:654…
198	Propanoate metabolism	KEGG PATHWAY	hsa00640	27	32	0.00173075	0.00259613	0.84375	ENSG00000198130|ENSG00000146085|ENSG00000075239|ENSG00000083123|ENSG00000172340|ENSG00000113790|ENSG00000117054|ENSG00000137992|ENSG00000111058|ENSG00000114054|ENSG00000175198|ENSG00000093144|ENSG00000248098|ENSG00000076555|ENSG00000091140|ENSG00000084754|ENSG00000154930|ENSG00000255730|ENSG00000278540|ENSG00000166796|ENSG00000119711|ENSG00000183044|ENSG00000131069|ENSG00000134333|ENSG00000166800…	http://www.genome.jp/kegg-bin/show_pathway?hsa00640/hsa:594%09red/hsa:593%09red/hsa:55902%09red/hsa:84532%09red/hsa:3939%09red/hsa:26275%09red/hsa:55862%09red/hsa:5096%09red/hsa:5095%09red/hsa:4329%09red/hsa:3948%09red/hsa:79611%09red/hsa:32%09red/hsa:1738%09red/hsa:34%09red/hsa:31%09red/hsa:8803%09red/hsa:8801%09red/hsa:4594%09red/hsa:18%09red/hsa:1629%09red/hsa:38%09red/hsa:3030%09red/hsa:16028…
199	Basal transcription factors	KEGG PATHWAY	hsa03022	34	45	0.00176617	0.00263595	0.755556	ENSG00000111358|ENSG00000104884|ENSG00000134480|ENSG00000165632|ENSG00000187325|ENSG00000135801|ENSG00000112592|ENSG00000064313|ENSG00000183474|ENSG00000110768|ENSG00000145736|ENSG00000141384|ENSG00000130699|ENSG00000020426|ENSG00000272047|ENSG00000153767|ENSG00000188342|ENSG00000064995|ENSG00000147133|ENSG00000163161|ENSG00000028839|ENSG00000122728|ENSG00000106290|ENSG00000263001|ENSG00000006704…	http://www.genome.jp/kegg-bin/show_pathway?hsa03022/hsa:9569%09red/hsa:728340%09red/hsa:6878%09red/hsa:6875%09red/hsa:6874%09red/hsa:6873%09red/hsa:6872%09red/hsa:54457%09red/hsa:2969%09red/hsa:51616%09red/hsa:27097%09red/hsa:902%09red/hsa:2960%09red/hsa:2967%09red/hsa:2966%09red/hsa:2965%09red/hsa:11036%09red/hsa:8148%09red/hsa:2068%09red/hsa:6882%09red/hsa:6883%09red/hsa:138474%09red/hsa:404672…
200	Sphingolipid metabolism	KEGG PATHWAY	hsa00600	35	47	0.00181219	0.0026911	0.744681	ENSG00000223802|ENSG00000166224|ENSG00000136699|ENSG00000103056|ENSG00000078124|ENSG00000090054|ENSG00000284686|ENSG00000141934|ENSG00000182156|ENSG00000177076|ENSG00000063176|ENSG00000204386|ENSG00000167769|ENSG00000172296|ENSG00000100422|ENSG00000172292|ENSG00000164023|ENSG00000163082|ENSG00000154227|ENSG00000139624|ENSG00000204147|ENSG00000188611|ENSG00000067113|ENSG00000162139|ENSG00000162407…	http://www.genome.jp/kegg-bin/show_pathway?hsa00600/hsa:8560%09red/hsa:123099%09red/hsa:2531%09red/hsa:9331%09red/hsa:10825%09red/hsa:29956%09red/hsa:55512%09red/hsa:10558%09red/hsa:125981%09red/hsa:10715%09red/hsa:91012%09red/hsa:2581%09red/hsa:129807%09red/hsa:7368%09red/hsa:64781%09red/hsa:204219%09red/hsa:259230%09red/hsa:55331%09red/hsa:8879%09red/hsa:253782%09red/hsa:166929%09red/hsa:339221…
201	SNARE interactions in vesicular transport	KEGG PATHWAY	hsa04130	28	34	0.00183529	0.00271185	0.823529	ENSG00000100568|ENSG00000170310|ENSG00000139190|ENSG00000079950|ENSG00000151532|ENSG00000135823|ENSG00000111450|ENSG00000106089|ENSG00000168818|ENSG00000113734|ENSG00000099365|ENSG00000220205|ENSG00000177951|ENSG00000105829|ENSG00000124333|ENSG00000265808|ENSG00000124222|ENSG00000162236|ENSG00000104915|ENSG00000108433|ENSG00000049245|ENSG00000092531|ENSG00000136874|ENSG00000166900|ENSG00000099940…	http://www.genome.jp/kegg-bin/show_pathway?hsa04130/hsa:8773%09red/hsa:10652%09red/hsa:662%09red/hsa:9527%09red/hsa:10490%09red/hsa:6811%09red/hsa:112755%09red/hsa:53407%09red/hsa:143187%09red/hsa:10228%09red/hsa:9342%09red/hsa:9341%09red/hsa:8417%09red/hsa:9570%09red/hsa:10282%09red/hsa:6844%09red/hsa:6845%09red/hsa:55014%09red/hsa:9554%09red/hsa:6843%09red/hsa:6804%09red/hsa:6809%09red/hsa:2054…
202	Metabolism of xenobiotics by cytochrome P450	KEGG PATHWAY	hsa00980	48	73	0.00197761	0.00290767	0.657534	ENSG00000244474|ENSG00000198099|ENSG00000138061|ENSG00000242515|ENSG00000143819|ENSG00000172955|ENSG00000240224|ENSG00000241119|ENSG00000134201|ENSG00000134202|ENSG00000170899|ENSG00000244122|ENSG00000138109|ENSG00000134184|ENSG00000184254|ENSG00000109181|ENSG00000197446|ENSG00000197894|ENSG00000167600|ENSG00000197448|ENSG00000211454|ENSG00000243135|ENSG00000135220|ENSG00000140465|ENSG00000106258…	http://www.genome.jp/kegg-bin/show_pathway?hsa00980/hsa:29785%09red/hsa:221%09red/hsa:1572%09red/hsa:218%09red/hsa:10941%09red/hsa:1565%09red/hsa:1544%09red/hsa:1545%09red/hsa:1555%09red/hsa:220%09red/hsa:2941%09red/hsa:7363%09red/hsa:2944%09red/hsa:2947%09red/hsa:7365%09red/hsa:2949%09red/hsa:2948%09red/hsa:8574%09red/hsa:653689%09red/hsa:128%09red/hsa:373156%09red/hsa:127%09red/hsa:54600%09red/…
203	Hippo signaling pathway -multiple species	KEGG PATHWAY	hsa04392	25	29	0.00207152	0.00303074	0.862069	ENSG00000144791|ENSG00000213923|ENSG00000150457|ENSG00000166341|ENSG00000114978|ENSG00000151748|ENSG00000131023|ENSG00000107551|ENSG00000187079|ENSG00000129474|ENSG00000137693|ENSG00000149269|ENSG00000169435|ENSG00000283900|ENSG00000196159|ENSG00000018408|ENSG00000074219|ENSG00000101265|ENSG00000153303|ENSG00000113645|ENSG00000197410|ENSG00000173542|ENSG00000186575|ENSG00000139926|ENSG00000142279	http://www.genome.jp/kegg-bin/show_pathway?hsa04392/hsa:10413%09red/hsa:8463%09red/hsa:25937%09red/hsa:84962%09red/hsa:4771%09red/hsa:126374%09red/hsa:5058%09red/hsa:23286%09red/hsa:9113%09red/hsa:60485%09red/hsa:55233%09red/hsa:8642%09red/hsa:79633%09red/hsa:166824%09red/hsa:122786%09red/hsa:1454%09red/hsa:83937%09red/hsa:9770%09red/hsa:26524%09red/hsa:54798%09red/hsa:8994%09red/hsa:92597%09red/…
204	Pyruvate metabolism	KEGG PATHWAY	hsa00620	31	40	0.00209493	0.00303509	0.775	ENSG00000072210|ENSG00000082212|ENSG00000075239|ENSG00000131828|ENSG00000119640|ENSG00000067225|ENSG00000063854|ENSG00000166816|ENSG00000111275|ENSG00000124767|ENSG00000143627|ENSG00000124253|ENSG00000164904|ENSG00000150768|ENSG00000065833|ENSG00000103253|ENSG00000170634|ENSG00000076555|ENSG00000091140|ENSG00000154930|ENSG00000278540|ENSG00000166796|ENSG00000173599|ENSG00000131069|ENSG00000134333…	http://www.genome.jp/kegg-bin/show_pathway?hsa00620/hsa:5105%09red/hsa:219%09red/hsa:55902%09red/hsa:84532%09red/hsa:3939%09red/hsa:217%09red/hsa:3029%09red/hsa:84264%09red/hsa:4200%09red/hsa:9380%09red/hsa:5091%09red/hsa:5315%09red/hsa:5313%09red/hsa:224%09red/hsa:223%09red/hsa:3948%09red/hsa:501%09red/hsa:1738%09red/hsa:1737%09red/hsa:31%09red/hsa:32%09red/hsa:10873%09red/hsa:197257%09red/hsa:1…
205	Glycine, serine and threonine metabolism	KEGG PATHWAY	hsa00260	31	40	0.00209493	0.00303509	0.775	ENSG00000176974|ENSG00000131471|ENSG00000123453|ENSG00000274276|ENSG00000132837|ENSG00000178445|ENSG00000016391|ENSG00000171314|ENSG00000116761|ENSG00000145020|ENSG00000189221|ENSG00000179761|ENSG00000167720|ENSG00000164904|ENSG00000092621|ENSG00000171766|ENSG00000140905|ENSG00000182199|ENSG00000091140|ENSG00000130005|ENSG00000145692|ENSG00000164708|ENSG00000284512|ENSG00000283189|ENSG00000139410…	http://www.genome.jp/kegg-bin/show_pathway?hsa00260/hsa:2653%09red/hsa:63826%09red/hsa:55349%09red/hsa:275%09red/hsa:29958%09red/hsa:4128%09red/hsa:23464%09red/hsa:1610%09red/hsa:51268%09red/hsa:9380%09red/hsa:102724560%09red/hsa:635%09red/hsa:132158%09red/hsa:2628%09red/hsa:189%09red/hsa:26227%09red/hsa:113675%09red/hsa:1738%09red/hsa:1757%09red/hsa:5223%09red/hsa:5224%09red/hsa:6470%09red/hsa:6…
206	Histidine metabolism	KEGG PATHWAY	hsa00340	22	24	0.00226025	0.00325214	0.916667	ENSG00000072210|ENSG00000002726|ENSG00000150540|ENSG00000139344|ENSG00000189221|ENSG00000111275|ENSG00000084110|ENSG00000132746|ENSG00000164904|ENSG00000150656|ENSG00000172508|ENSG00000159650|ENSG00000108602|ENSG00000133313|ENSG00000156017|ENSG00000108381|ENSG00000006534|ENSG00000140287|ENSG00000132437|ENSG00000184254|ENSG00000143149|ENSG00000137124	http://www.genome.jp/kegg-bin/show_pathway?hsa00340/hsa:218%09red/hsa:219%09red/hsa:443%09red/hsa:4128%09red/hsa:57571%09red/hsa:217%09red/hsa:26%09red/hsa:55748%09red/hsa:3067%09red/hsa:144193%09red/hsa:224%09red/hsa:221%09red/hsa:220%09red/hsa:223%09red/hsa:222%09red/hsa:501%09red/hsa:138199%09red/hsa:84735%09red/hsa:131669%09red/hsa:1644%09red/hsa:3034%09red/hsa:3176%09red
207	Drug metabolism - other enzymes	KEGG PATHWAY	hsa00983	34	46	0.00227759	0.00325214	0.73913	ENSG00000166548|ENSG00000244474|ENSG00000198276|ENSG00000130717|ENSG00000172831|ENSG00000242515|ENSG00000188641|ENSG00000240224|ENSG00000241119|ENSG00000244122|ENSG00000109181|ENSG00000178035|ENSG00000198848|ENSG00000007001|ENSG00000243135|ENSG00000135220|ENSG00000173610|ENSG00000114491|ENSG00000156096|ENSG00000260851|ENSG00000143179|ENSG00000241635|ENSG00000137364|ENSG00000169919|ENSG00000106348…	http://www.genome.jp/kegg-bin/show_pathway?hsa00983/hsa:54600%09red/hsa:7378%09red/hsa:151531%09red/hsa:10941%09red/hsa:51733%09red/hsa:7363%09red/hsa:83549%09red/hsa:7367%09red/hsa:54963%09red/hsa:7365%09red/hsa:8833%09red/hsa:3251%09red/hsa:7498%09red/hsa:54659%09red/hsa:79799%09red/hsa:2990%09red/hsa:54658%09red/hsa:54657%09red/hsa:3614%09red/hsa:3615%09red/hsa:54576%09red/hsa:54577%09red/hsa:…
208	Carbohydrate digestion and absorption	KEGG PATHWAY	hsa04973	34	46	0.00227759	0.00325214	0.73913	ENSG00000117461|ENSG00000257335|ENSG00000137700|ENSG00000169962|ENSG00000159399|ENSG00000143153|ENSG00000100170|ENSG00000115850|ENSG00000166501|ENSG00000268173|ENSG00000157388|ENSG00000051382|ENSG00000132681|ENSG00000163581|ENSG00000163399|ENSG00000142208|ENSG00000141506|ENSG00000129244|ENSG00000171608|ENSG00000156515|ENSG00000069849|ENSG00000018625|ENSG00000105647|ENSG00000121879|ENSG00000131482…	http://www.genome.jp/kegg-bin/show_pathway?hsa04973/hsa:2538%09red/hsa:8503%09red/hsa:10000%09red/hsa:481%09red/hsa:480%09red/hsa:483%09red/hsa:482%09red/hsa:3938%09red/hsa:5579%09red/hsa:6523%09red/hsa:83756%09red/hsa:2542%09red/hsa:776%09red/hsa:5330%09red/hsa:5290%09red/hsa:5291%09red/hsa:5293%09red/hsa:5295%09red/hsa:5296%09red/hsa:208%09red/hsa:478%09red/hsa:3099%09red/hsa:476%09red/hsa:477%…
209	Steroid hormone biosynthesis	KEGG PATHWAY	hsa00140	40	58	0.00245114	0.00345468	0.689655	ENSG00000244474|ENSG00000151632|ENSG00000167165|ENSG00000138061|ENSG00000242515|ENSG00000240224|ENSG00000122787|ENSG00000149084|ENSG00000172817|ENSG00000241119|ENSG00000244122|ENSG00000160882|ENSG00000179142|ENSG00000167910|ENSG00000173610|ENSG00000243135|ENSG00000135220|ENSG00000140465|ENSG00000231852|ENSG00000277893|ENSG00000156096|ENSG00000093010|ENSG00000285269|ENSG00000128039|ENSG00000241635…	http://www.genome.jp/kegg-bin/show_pathway?hsa00140/hsa:79644%09red/hsa:54600%09red/hsa:1312%09red/hsa:10941%09red/hsa:1544%09red/hsa:1545%09red/hsa:9420%09red/hsa:6716%09red/hsa:1543%09red/hsa:7363%09red/hsa:1581%09red/hsa:7365%09red/hsa:51144%09red/hsa:1588%09red/hsa:1589%09red/hsa:6783%09red/hsa:3293%09red/hsa:1583%09red/hsa:1584%09red/hsa:1585%09red/hsa:1586%09red/hsa:54657%09red/hsa:412%09re…
210	Alanine, aspartate and glutamate metabolism	KEGG PATHWAY	hsa00250	28	35	0.00245494	0.00345468	0.8	ENSG00000159423|ENSG00000136750|ENSG00000148672|ENSG00000135821|ENSG00000177181|ENSG00000203797|ENSG00000185100|ENSG00000112294|ENSG00000198380|ENSG00000128059|ENSG00000185818|ENSG00000125166|ENSG00000166123|ENSG00000115419|ENSG00000108381|ENSG00000183044|ENSG00000166532|ENSG00000255275|ENSG00000021826|ENSG00000104951|ENSG00000126522|ENSG00000114021|ENSG00000135423|ENSG00000128683|ENSG00000035687…	http://www.genome.jp/kegg-bin/show_pathway?hsa00250/hsa:2571%09red/hsa:159%09red/hsa:158%09red/hsa:2673%09red/hsa:8659%09red/hsa:1373%09red/hsa:56954%09red/hsa:84706%09red/hsa:443%09red/hsa:2806%09red/hsa:2572%09red/hsa:2746%09red/hsa:2744%09red/hsa:284716%09red/hsa:5471%09red/hsa:122622%09red/hsa:435%09red/hsa:7915%09red/hsa:339983%09red/hsa:189%09red/hsa:18%09red/hsa:259307%09red/hsa:2752%09red…
211	Glycosphingolipid biosynthesis - lacto and neolacto series	KEGG PATHWAY	hsa00601	23	26	0.00246538	0.00345468	0.884615	ENSG00000111728|ENSG00000176383|ENSG00000158850|ENSG00000267740|ENSG00000156413|ENSG00000196371|ENSG00000110080|ENSG00000086062|ENSG00000162630|ENSG00000130383|ENSG00000171124|ENSG00000176920|ENSG00000170340|ENSG00000121578|ENSG00000064225|ENSG00000117411|ENSG00000172318|ENSG00000183778|ENSG00000174951|ENSG00000126091|ENSG00000176597|ENSG00000172461|ENSG00000111846	http://www.genome.jp/kegg-bin/show_pathway?hsa00601/hsa:2651%09red/hsa:10690%09red/hsa:6489%09red/hsa:6484%09red/hsa:6487%09red/hsa:10678%09red/hsa:2683%09red/hsa:84002%09red/hsa:8704%09red/hsa:8707%09red/hsa:8703%09red/hsa:8702%09red/hsa:8708%09red/hsa:10402%09red/hsa:2528%09red/hsa:2523%09red/hsa:2527%09red/hsa:2526%09red/hsa:2525%09red/hsa:2524%09red/hsa:10317%09red/hsa:79369%09red
212	Parkinson's disease	KEGG PATHWAY	hsa05012	80	142	0.00246596	0.00345468	0.56338	ENSG00000184845|ENSG00000152234|ENSG00000165059|ENSG00000172115|ENSG00000156587|ENSG00000185651|ENSG00000185633|ENSG00000127955|ENSG00000174886|ENSG00000160087|ENSG00000173175|ENSG00000108179|ENSG00000164405|ENSG00000117118|ENSG00000164305|ENSG00000188906|ENSG00000072062|ENSG00000213585|ENSG00000090266|ENSG00000154518|ENSG00000132388|ENSG00000078668|ENSG00000213619|ENSG00000184702|ENSG00000189043…	http://www.genome.jp/kegg-bin/show_pathway?hsa05012/hsa:9167%09red/hsa:317%09red/hsa:120892%09red/hsa:1350%09red/hsa:10105%09red/hsa:9627%09red/hsa:10476%09red/hsa:515%09red/hsa:5567%09red/hsa:7419%09red/hsa:842%09red/hsa:7384%09red/hsa:56901%09red/hsa:7416%09red/hsa:7417%09red/hsa:7385%09red/hsa:6392%09red/hsa:518%09red/hsa:4731%09red/hsa:1813%09red/hsa:51465%09red/hsa:5413%09red/hsa:55967%09red…
213	Bladder cancer	KEGG PATHWAY	hsa05219	31	41	0.00273111	0.00380817	0.756098	ENSG00000146648|ENSG00000112242|ENSG00000100784|ENSG00000138798|ENSG00000139687|ENSG00000124762|ENSG00000039068|ENSG00000100030|ENSG00000112715|ENSG00000174775|ENSG00000078061|ENSG00000169032|ENSG00000007968|ENSG00000141736|ENSG00000132155|ENSG00000169429|ENSG00000135679|ENSG00000197122|ENSG00000113070|ENSG00000135446|ENSG00000087245|ENSG00000035664|ENSG00000213281|ENSG00000068078|ENSG00000141510…	http://www.genome.jp/kegg-bin/show_pathway?hsa05219/hsa:9252%09red/hsa:1019%09red/hsa:23604%09red/hsa:5925%09red/hsa:1839%09red/hsa:4893%09red/hsa:1870%09red/hsa:1871%09red/hsa:2064%09red/hsa:5604%09red/hsa:1956%09red/hsa:595%09red/hsa:2261%09red/hsa:5594%09red/hsa:673%09red/hsa:999%09red/hsa:3576%09red/hsa:3845%09red/hsa:7422%09red/hsa:6714%09red/hsa:369%09red/hsa:1026%09red/hsa:1869%09red/hsa:4…
214	Nucleotide excision repair	KEGG PATHWAY	hsa03420	34	47	0.00291133	0.00402182	0.723404	ENSG00000100387|ENSG00000111358|ENSG00000104884|ENSG00000134480|ENSG00000133119|ENSG00000105486|ENSG00000183474|ENSG00000110768|ENSG00000132383|ENSG00000145736|ENSG00000158290|ENSG00000134574|ENSG00000020426|ENSG00000272047|ENSG00000225830|ENSG00000147400|ENSG00000117748|ENSG00000132646|ENSG00000148229|ENSG00000139842|ENSG00000167986|ENSG00000111445|ENSG00000177084|ENSG00000179262|ENSG00000049541…	http://www.genome.jp/kegg-bin/show_pathway?hsa03420/hsa:728340%09red/hsa:3978%09red/hsa:56655%09red/hsa:10714%09red/hsa:902%09red/hsa:2967%09red/hsa:2966%09red/hsa:2965%09red/hsa:6117%09red/hsa:5887%09red/hsa:5886%09red/hsa:5981%09red/hsa:5982%09red/hsa:5983%09red/hsa:8451%09red/hsa:8450%09red/hsa:2068%09red/hsa:6118%09red/hsa:54107%09red/hsa:5111%09red/hsa:404672%09red/hsa:9978%09red/hsa:7507%09…
215	Biosynthesis of unsaturated fatty acids	KEGG PATHWAY	hsa01040	21	23	0.00291142	0.00402182	0.913043	ENSG00000012660|ENSG00000197977|ENSG00000119673|ENSG00000115425|ENSG00000060971|ENSG00000149485|ENSG00000206527|ENSG00000165996|ENSG00000097021|ENSG00000084754|ENSG00000188921|ENSG00000170522|ENSG00000136881|ENSG00000149084|ENSG00000177465|ENSG00000099194|ENSG00000145284|ENSG00000074696|ENSG00000161533|ENSG00000134824|ENSG00000087008	http://www.genome.jp/kegg-bin/show_pathway?hsa01040/hsa:30%09red/hsa:3992%09red/hsa:570%09red/hsa:51%09red/hsa:9200%09red/hsa:201562%09red/hsa:3030%09red/hsa:122970%09red/hsa:401494%09red/hsa:79966%09red/hsa:6319%09red/hsa:51144%09red/hsa:51495%09red/hsa:55825%09red/hsa:79071%09red/hsa:10965%09red/hsa:11332%09red/hsa:9415%09red/hsa:60481%09red/hsa:8310%09red/hsa:54898%09red
216	Malaria	KEGG PATHWAY	hsa05144	35	49	0.00295272	0.00405999	0.714286	ENSG00000255819|ENSG00000206172|ENSG00000203710|ENSG00000170180|ENSG00000136732|ENSG00000136869|ENSG00000105329|ENSG00000136634|ENSG00000239732|ENSG00000172936|ENSG00000244734|ENSG00000019991|ENSG00000173366|ENSG00000101017|ENSG00000007908|ENSG00000186340|ENSG00000090339|ENSG00000232810|ENSG00000092969|ENSG00000285082|ENSG00000110651|ENSG00000102245|ENSG00000213809|ENSG00000108342|ENSG00000160255…	http://www.genome.jp/kegg-bin/show_pathway?hsa05144/hsa:1378%09red/hsa:22914%09red/hsa:1440%09red/hsa:3082%09red/hsa:6383%09red/hsa:6382%09red/hsa:2993%09red/hsa:7124%09red/hsa:7099%09red/hsa:3383%09red/hsa:948%09red/hsa:7057%09red/hsa:6401%09red/hsa:4615%09red/hsa:5175%09red/hsa:959%09red/hsa:7058%09red/hsa:54106%09red/hsa:2995%09red/hsa:3576%09red/hsa:3043%09red/hsa:3586%09red/hsa:3689%09red/hs…
217	Fatty acid elongation	KEGG PATHWAY	hsa00062	22	25	0.00316839	0.00433645	0.88	ENSG00000197977|ENSG00000206527|ENSG00000066322|ENSG00000164181|ENSG00000138796|ENSG00000149084|ENSG00000074696|ENSG00000170522|ENSG00000138029|ENSG00000258388|ENSG00000221988|ENSG00000097021|ENSG00000131238|ENSG00000167315|ENSG00000012660|ENSG00000165996|ENSG00000084754|ENSG00000177465|ENSG00000118402|ENSG00000119673|ENSG00000188921|ENSG00000116353	http://www.genome.jp/kegg-bin/show_pathway?hsa00062/hsa:3032%09red/hsa:9374%09red/hsa:54898%09red/hsa:79993%09red/hsa:9200%09red/hsa:201562%09red/hsa:3033%09red/hsa:3030%09red/hsa:122970%09red/hsa:401494%09red/hsa:5538%09red/hsa:79071%09red/hsa:51144%09red/hsa:51102%09red/hsa:51495%09red/hsa:10449%09red/hsa:64834%09red/hsa:11332%09red/hsa:10965%09red/hsa:60481%09red/hsa:6785%09red
218	One carbon pool by folate	KEGG PATHWAY	hsa00670	19	20	0.0034006	0.00463293	0.95	ENSG00000145020|ENSG00000176974|ENSG00000159131|ENSG00000136010|ENSG00000065911|ENSG00000100714|ENSG00000182199|ENSG00000177000|ENSG00000163738|ENSG00000138363|ENSG00000178700|ENSG00000259332|ENSG00000228716|ENSG00000103707|ENSG00000120254|ENSG00000136371|ENSG00000144908|ENSG00000283189|ENSG00000116984	http://www.genome.jp/kegg-bin/show_pathway?hsa00670/hsa:25902%09red/hsa:10840%09red/hsa:10588%09red/hsa:123263%09red/hsa:4522%09red/hsa:2618%09red/hsa:160428%09red/hsa:200895%09red/hsa:6470%09red/hsa:4524%09red/hsa:100528021%09red/hsa:6472%09red/hsa:441024%09red/hsa:10797%09red/hsa:275%09red/hsa:1719%09red/hsa:471%09red/hsa:4548%09red
219	Porphyrin and chlorophyll metabolism	KEGG PATHWAY	hsa00860	31	42	0.00352507	0.00478057	0.738095	ENSG00000165060|ENSG00000244474|ENSG00000256269|ENSG00000089472|ENSG00000080819|ENSG00000242515|ENSG00000240224|ENSG00000241119|ENSG00000047457|ENSG00000006695|ENSG00000103415|ENSG00000244122|ENSG00000143224|ENSG00000109181|ENSG00000188690|ENSG00000066926|ENSG00000243135|ENSG00000135220|ENSG00000173610|ENSG00000156096|ENSG00000139428|ENSG00000148218|ENSG00000241635|ENSG00000103356|ENSG00000169919…	http://www.genome.jp/kegg-bin/show_pathway?hsa00860/hsa:1355%09red/hsa:1356%09red/hsa:124454%09red/hsa:1352%09red/hsa:54600%09red/hsa:7390%09red/hsa:1371%09red/hsa:10941%09red/hsa:210%09red/hsa:2395%09red/hsa:7363%09red/hsa:7367%09red/hsa:7365%09red/hsa:3145%09red/hsa:5498%09red/hsa:3163%09red/hsa:2235%09red/hsa:7389%09red/hsa:2990%09red/hsa:54657%09red/hsa:54659%09red/hsa:54658%09red/hsa:54576%0…
220	Proteasome	KEGG PATHWAY	hsa03050	32	44	0.00359175	0.00484886	0.727273	ENSG00000222028|ENSG00000100911|ENSG00000041357|ENSG00000108671|ENSG00000175166|ENSG00000125818|ENSG00000100567|ENSG00000161057|ENSG00000087191|ENSG00000154611|ENSG00000099341|ENSG00000165916|ENSG00000129084|ENSG00000204264|ENSG00000131467|ENSG00000185627|ENSG00000100902|ENSG00000173692|ENSG00000100804|ENSG00000100764|ENSG00000100519|ENSG00000108344|ENSG00000143106|ENSG00000132963|ENSG00000142507…	http://www.genome.jp/kegg-bin/show_pathway?hsa03050/hsa:5687%09red/hsa:5686%09red/hsa:5685%09red/hsa:5684%09red/hsa:5682%09red/hsa:143471%09red/hsa:10197%09red/hsa:5708%09red/hsa:5709%09red/hsa:5706%09red/hsa:5721%09red/hsa:5705%09red/hsa:5702%09red/hsa:5700%09red/hsa:5701%09red/hsa:122706%09red/hsa:9491%09red/hsa:7979%09red/hsa:5707%09red/hsa:5694%09red/hsa:5696%09red/hsa:5690%09red/hsa:5693%09r…
221	Mucin type O-Glycan biosynthesis	KEGG PATHWAY	hsa00512	25	31	0.0038018	0.00506339	0.806452	ENSG00000178234|ENSG00000158089|ENSG00000109586|ENSG00000185274|ENSG00000257594|ENSG00000140297|ENSG00000141429|ENSG00000008513|ENSG00000100626|ENSG00000106648|ENSG00000139629|ENSG00000176928|ENSG00000143641|ENSG00000158470|ENSG00000259075|ENSG00000174473|ENSG00000198488|ENSG00000164574|ENSG00000070526|ENSG00000144278|ENSG00000136542|ENSG00000131386|ENSG00000115339|ENSG00000106392|ENSG00000157350	http://www.genome.jp/kegg-bin/show_pathway?hsa00512/hsa:56913%09red/hsa:79623%09red/hsa:57452%09red/hsa:9334%09red/hsa:8693%09red/hsa:55808%09red/hsa:6482%09red/hsa:6483%09red/hsa:64409%09red/hsa:51301%09red/hsa:114805%09red/hsa:192134%09red/hsa:117248%09red/hsa:2589%09red/hsa:63917%09red/hsa:55568%09red/hsa:11227%09red/hsa:11226%09red/hsa:9245%09red/hsa:51809%09red/hsa:168391%09red/hsa:442117%09…
222	Galactose metabolism	KEGG PATHWAY	hsa00052	25	31	0.0038018	0.00506339	0.806452	ENSG00000257335|ENSG00000159399|ENSG00000171298|ENSG00000141959|ENSG00000152254|ENSG00000115850|ENSG00000214013|ENSG00000143891|ENSG00000079739|ENSG00000085662|ENSG00000156515|ENSG00000086062|ENSG00000117308|ENSG00000169764|ENSG00000117411|ENSG00000213930|ENSG00000131482|ENSG00000067057|ENSG00000227471|ENSG00000108479|ENSG00000152556|ENSG00000090402|ENSG00000169299|ENSG00000106633|ENSG00000167531	http://www.genome.jp/kegg-bin/show_pathway?hsa00052/hsa:2538%09red/hsa:231%09red/hsa:3938%09red/hsa:2683%09red/hsa:7360%09red/hsa:5211%09red/hsa:2582%09red/hsa:2584%09red/hsa:5236%09red/hsa:8704%09red/hsa:5213%09red/hsa:5214%09red/hsa:2548%09red/hsa:55276%09red/hsa:130589%09red/hsa:2645%09red/hsa:3906%09red/hsa:3098%09red/hsa:3099%09red/hsa:57016%09red/hsa:8972%09red/hsa:2595%09red/hsa:2592%09red…
223	beta-Alanine metabolism	KEGG PATHWAY	hsa00410	25	31	0.0038018	0.00506339	0.806452	ENSG00000198130|ENSG00000131471|ENSG00000072210|ENSG00000188641|ENSG00000136750|ENSG00000113790|ENSG00000117054|ENSG00000111275|ENSG00000132746|ENSG00000164904|ENSG00000150656|ENSG00000172508|ENSG00000108602|ENSG00000133313|ENSG00000084754|ENSG00000183044|ENSG00000006534|ENSG00000119711|ENSG00000144644|ENSG00000128683|ENSG00000100024|ENSG00000184254|ENSG00000143149|ENSG00000103150|ENSG00000137124	http://www.genome.jp/kegg-bin/show_pathway?hsa00410/hsa:2571%09red/hsa:2572%09red/hsa:218%09red/hsa:219%09red/hsa:51733%09red/hsa:26275%09red/hsa:57571%09red/hsa:217%09red/hsa:55748%09red/hsa:339896%09red/hsa:4329%09red/hsa:224%09red/hsa:221%09red/hsa:220%09red/hsa:223%09red/hsa:222%09red/hsa:18%09red/hsa:501%09red/hsa:84735%09red/hsa:1806%09red/hsa:34%09red/hsa:23417%09red/hsa:3030%09red/hsa:196…
224	Base excision repair	KEGG PATHWAY	hsa03410	26	33	0.00396806	0.00526122	0.787879	ENSG00000041880|ENSG00000148229|ENSG00000005156|ENSG00000140398|ENSG00000132781|ENSG00000123415|ENSG00000168496|ENSG00000154328|ENSG00000132646|ENSG00000109674|ENSG00000076248|ENSG00000065057|ENSG00000129484|ENSG00000073050|ENSG00000100823|ENSG00000100479|ENSG00000177084|ENSG00000129071|ENSG00000105486|ENSG00000166169|ENSG00000139372|ENSG00000143799|ENSG00000169188|ENSG00000077514|ENSG00000115350…	http://www.genome.jp/kegg-bin/show_pathway?hsa03410/hsa:6996%09red/hsa:3978%09red/hsa:56655%09red/hsa:252969%09red/hsa:23583%09red/hsa:7515%09red/hsa:10714%09red/hsa:3146%09red/hsa:10039%09red/hsa:10038%09red/hsa:2237%09red/hsa:54107%09red/hsa:27301%09red/hsa:4913%09red/hsa:5111%09red/hsa:142%09red/hsa:328%09red/hsa:27343%09red/hsa:7374%09red/hsa:4595%09red/hsa:5427%09red/hsa:5426%09red/hsa:3980%…
225	Maturity onset diabetes of the young	KEGG PATHWAY	hsa04950	22	26	0.00436343	0.00574703	0.846154	ENSG00000106331|ENSG00000180535|ENSG00000185002|ENSG00000162992|ENSG00000116833|ENSG00000283932|ENSG00000143627|ENSG00000101076|ENSG00000163623|ENSG00000122859|ENSG00000114315|ENSG00000163581|ENSG00000007372|ENSG00000130675|ENSG00000169856|ENSG00000125820|ENSG00000164749|ENSG00000139515|ENSG00000275410|ENSG00000106633|ENSG00000121351|ENSG00000135100	http://www.genome.jp/kegg-bin/show_pathway?hsa04950/hsa:4821%09red/hsa:4825%09red/hsa:2494%09red/hsa:50674%09red/hsa:3375%09red/hsa:3651%09red/hsa:5313%09red/hsa:2645%09red/hsa:5078%09red/hsa:6928%09red/hsa:168620%09red/hsa:3280%09red/hsa:6927%09red/hsa:5080%09red/hsa:6514%09red/hsa:4760%09red/hsa:3110%09red/hsa:3175%09red/hsa:3174%09red/hsa:3172%09red/hsa:3170%09red/hsa:222546%09red
226	Oxidative phosphorylation	KEGG PATHWAY	hsa00190	74	133	0.00437316	0.00574703	0.556391	ENSG00000152234|ENSG00000127540|ENSG00000169020|ENSG00000185633|ENSG00000114573|ENSG00000174886|ENSG00000065518|ENSG00000186010|ENSG00000147614|ENSG00000164405|ENSG00000117118|ENSG00000014919|ENSG00000073578|ENSG00000090266|ENSG00000154518|ENSG00000006695|ENSG00000213619|ENSG00000189043|ENSG00000128609|ENSG00000138495|ENSG00000140740|ENSG00000117410|ENSG00000033627|ENSG00000023228|ENSG00000071553…	http://www.genome.jp/kegg-bin/show_pathway?hsa00190/hsa:1355%09red/hsa:9167%09red/hsa:245973%09red/hsa:10063%09red/hsa:528%09red/hsa:1352%09red/hsa:495%09red/hsa:1327%09red/hsa:515%09red/hsa:514%09red/hsa:50617%09red/hsa:537%09red/hsa:245972%09red/hsa:7384%09red/hsa:56901%09red/hsa:10632%09red/hsa:518%09red/hsa:23545%09red/hsa:525%09red/hsa:8992%09red/hsa:4724%09red/hsa:155066%09red/hsa:6389%09re…
227	Nicotinate and nicotinamide metabolism	KEGG PATHWAY	hsa00760	24	30	0.00484711	0.006314	0.8	ENSG00000197594|ENSG00000076685|ENSG00000141698|ENSG00000103485|ENSG00000157064|ENSG00000154269|ENSG00000109743|ENSG00000147813|ENSG00000125458|ENSG00000173614|ENSG00000004468|ENSG00000077009|ENSG00000138356|ENSG00000112992|ENSG00000008130|ENSG00000250741|ENSG00000185013|ENSG00000152620|ENSG00000106733|ENSG00000112874|ENSG00000105835|ENSG00000122643|ENSG00000135318|ENSG00000172890	http://www.genome.jp/kegg-bin/show_pathway?hsa00760/hsa:4907%09red/hsa:316%09red/hsa:30833%09red/hsa:64802%09red/hsa:54981%09red/hsa:683%09red/hsa:51251%09red/hsa:55191%09red/hsa:115024%09red/hsa:93034%09red/hsa:22978%09red/hsa:65220%09red/hsa:10135%09red/hsa:23057%09red/hsa:83594%09red/hsa:100526794%09red/hsa:27231%09red/hsa:23530%09red/hsa:93100%09red/hsa:952%09red/hsa:105369247%09red/hsa:13368…
228	Citrate cycle (TCA cycle)	KEGG PATHWAY	hsa00020	24	30	0.00484711	0.006314	0.8	ENSG00000131473|ENSG00000172340|ENSG00000122729|ENSG00000138413|ENSG00000117118|ENSG00000073578|ENSG00000197444|ENSG00000067829|ENSG00000062485|ENSG00000119689|ENSG00000124253|ENSG00000150768|ENSG00000091140|ENSG00000173599|ENSG00000131828|ENSG00000166411|ENSG00000100412|ENSG00000101365|ENSG00000143252|ENSG00000182054|ENSG00000204370|ENSG00000105953|ENSG00000146701|ENSG00000136143	http://www.genome.jp/kegg-bin/show_pathway?hsa00020/hsa:4967%09red/hsa:5105%09red/hsa:1743%09red/hsa:6389%09red/hsa:48%09red/hsa:3417%09red/hsa:3418%09red/hsa:3419%09red/hsa:47%09red/hsa:1431%09red/hsa:5091%09red/hsa:55753%09red/hsa:1738%09red/hsa:1737%09red/hsa:6390%09red/hsa:8803%09red/hsa:6392%09red/hsa:8801%09red/hsa:50%09red/hsa:3421%09red/hsa:3420%09red/hsa:4191%09red/hsa:5160%09red/hsa:639…
229	Proximal tubule bicarbonate reclamation	KEGG PATHWAY	hsa04964	20	23	0.00524314	0.00680006	0.869565	ENSG00000132681|ENSG00000135423|ENSG00000018625|ENSG00000167434|ENSG00000115419|ENSG00000163399|ENSG00000143153|ENSG00000129244|ENSG00000188338|ENSG00000262660|ENSG00000104267|ENSG00000066230|ENSG00000101892|ENSG00000148672|ENSG00000124253|ENSG00000080493|ENSG00000105409|ENSG00000183048|ENSG00000240583|ENSG00000069849	http://www.genome.jp/kegg-bin/show_pathway?hsa04964/hsa:760%09red/hsa:23439%09red/hsa:762%09red/hsa:2744%09red/hsa:2746%09red/hsa:482%09red/hsa:358%09red/hsa:5105%09red/hsa:10991%09red/hsa:481%09red/hsa:480%09red/hsa:483%09red/hsa:1468%09red/hsa:8671%09red/hsa:478%09red/hsa:476%09red/hsa:477%09red/hsa:6550%09red
230	Pentose and glucuronate interconversions	KEGG PATHWAY	hsa00040	27	36	0.00535695	0.00691745	0.75	ENSG00000244474|ENSG00000072210|ENSG00000133116|ENSG00000242515|ENSG00000240224|ENSG00000241119|ENSG00000244122|ENSG00000109181|ENSG00000111275|ENSG00000169919|ENSG00000093217|ENSG00000243135|ENSG00000135220|ENSG00000173610|ENSG00000156096|ENSG00000169764|ENSG00000241635|ENSG00000085662|ENSG00000197888|ENSG00000227471|ENSG00000109814|ENSG00000242366|ENSG00000167165|ENSG00000117448|ENSG00000140263…	http://www.genome.jp/kegg-bin/show_pathway?hsa00040/hsa:231%09red/hsa:224%09red/hsa:54600%09red/hsa:54575%09red/hsa:219%09red/hsa:10941%09red/hsa:57016%09red/hsa:217%09red/hsa:7363%09red/hsa:7360%09red/hsa:7367%09red/hsa:7365%09red/hsa:10327%09red/hsa:79799%09red/hsa:9365%09red/hsa:2990%09red/hsa:54657%09red/hsa:54659%09red/hsa:54658%09red/hsa:54576%09red/hsa:54577%09red/hsa:6652%09red/hsa:54578%…
231	Tryptophan metabolism	KEGG PATHWAY	hsa00380	29	40	0.0055733	0.00716568	0.725	ENSG00000072210|ENSG00000002726|ENSG00000075239|ENSG00000138061|ENSG00000115919|ENSG00000138796|ENSG00000113790|ENSG00000183077|ENSG00000197444|ENSG00000189221|ENSG00000121691|ENSG00000111275|ENSG00000140465|ENSG00000139287|ENSG00000129167|ENSG00000164904|ENSG00000188676|ENSG00000117009|ENSG00000138356|ENSG00000084754|ENSG00000109576|ENSG00000104951|ENSG00000132437|ENSG00000105953|ENSG00000241644…	http://www.genome.jp/kegg-bin/show_pathway?hsa00380/hsa:316%09red/hsa:8564%09red/hsa:4967%09red/hsa:125061%09red/hsa:11185%09red/hsa:219%09red/hsa:847%09red/hsa:1544%09red/hsa:1545%09red/hsa:883%09red/hsa:4128%09red/hsa:217%09red/hsa:26%09red/hsa:121278%09red/hsa:51166%09red/hsa:8942%09red/hsa:7166%09red/hsa:1543%09red/hsa:224%09red/hsa:223%09red/hsa:169355%09red/hsa:501%09red/hsa:55753%09red/hsa…
232	Glycosylphosphatidylinositol(GPI)-anchor biosynthesis	KEGG PATHWAY	hsa00563	21	25	0.00559835	0.00716685	0.84	ENSG00000165195|ENSG00000277161|ENSG00000197858|ENSG00000124155|ENSG00000142892|ENSG00000197121|ENSG00000060642|ENSG00000174227|ENSG00000101464|ENSG00000165282|ENSG00000197563|ENSG00000185808|ENSG00000007541|ENSG00000087111|ENSG00000143315|ENSG00000112293|ENSG00000119227|ENSG00000136908|ENSG00000100564|ENSG00000151665|ENSG00000163964	http://www.genome.jp/kegg-bin/show_pathway?hsa00563/hsa:23556%09red/hsa:80235%09red/hsa:9091%09red/hsa:5277%09red/hsa:10026%09red/hsa:5283%09red/hsa:80055%09red/hsa:5281%09red/hsa:51604%09red/hsa:54872%09red/hsa:8818%09red/hsa:55650%09red/hsa:51227%09red/hsa:54965%09red/hsa:94005%09red/hsa:2822%09red/hsa:93183%09red/hsa:128869%09red/hsa:284098%09red/hsa:84720%09red/hsa:8733%09red
233	Viral myocarditis	KEGG PATHWAY	hsa05416	39	60	0.00567252	0.00722703	0.65	ENSG00000173402|ENSG00000197616|ENSG00000010810|ENSG00000204592|ENSG00000164305|ENSG00000237541|ENSG00000178562|ENSG00000015475|ENSG00000196352|ENSG00000097007|ENSG00000160255|ENSG00000110321|ENSG00000204642|ENSG00000231389|ENSG00000172115|ENSG00000102245|ENSG00000136238|ENSG00000102683|ENSG00000154639|ENSG00000121594|ENSG00000090339|ENSG00000241106|ENSG00000196735|ENSG00000163069|ENSG00000114867…	http://www.genome.jp/kegg-bin/show_pathway?hsa05416/hsa:1981%09red/hsa:1982%09red/hsa:3383%09red/hsa:595%09red/hsa:2534%09red/hsa:841%09red/hsa:1605%09red/hsa:842%09red/hsa:958%09red/hsa:941%09red/hsa:1525%09red/hsa:940%09red/hsa:27%09red/hsa:25%09red/hsa:3113%09red/hsa:6442%09red/hsa:6443%09red/hsa:6444%09red/hsa:6445%09red/hsa:3127%09red/hsa:637%09red/hsa:3117%09red/hsa:54205%09red/hsa:5879%09r…
234	Pantothenate and CoA biosynthesis	KEGG PATHWAY	hsa00770	17	18	0.00569403	0.00722703	0.944444	ENSG00000120137|ENSG00000154269|ENSG00000144644|ENSG00000105552|ENSG00000197594|ENSG00000127125|ENSG00000068120|ENSG00000138621|ENSG00000188641|ENSG00000060982|ENSG00000157881|ENSG00000149313|ENSG00000125779|ENSG00000112303|ENSG00000100024|ENSG00000152782|ENSG00000112299	http://www.genome.jp/kegg-bin/show_pathway?hsa00770/hsa:1806%09red/hsa:53354%09red/hsa:339896%09red/hsa:5169%09red/hsa:79717%09red/hsa:586%09red/hsa:587%09red/hsa:51733%09red/hsa:80347%09red/hsa:55229%09red/hsa:79646%09red/hsa:8876%09red/hsa:8875%09red/hsa:60496%09red/hsa:80025%09red/hsa:5167%09red/hsa:60490%09red
235	Collecting duct acid secretion	KEGG PATHWAY	hsa04966	22	27	0.00590999	0.00746923	0.814815	ENSG00000171130|ENSG00000114573|ENSG00000105675|ENSG00000147614|ENSG00000185344|ENSG00000113732|ENSG00000004939|ENSG00000116039|ENSG00000136888|ENSG00000116035|ENSG00000159720|ENSG00000155097|ENSG00000104267|ENSG00000113504|ENSG00000105929|ENSG00000128524|ENSG00000143882|ENSG00000100554|ENSG00000131100|ENSG00000185883|ENSG00000147416|ENSG00000033627	http://www.genome.jp/kegg-bin/show_pathway?hsa04966/hsa:760%09red/hsa:495%09red/hsa:8992%09red/hsa:525%09red/hsa:6521%09red/hsa:9296%09red/hsa:9550%09red/hsa:245972%09red/hsa:245973%09red/hsa:23545%09red/hsa:51382%09red/hsa:527%09red/hsa:50617%09red/hsa:528%09red/hsa:529%09red/hsa:526%09red/hsa:535%09red/hsa:9114%09red/hsa:10723%09red/hsa:523%09red/hsa:155066%09red
236	Homologous recombination	KEGG PATHWAY	hsa03440	23	29	0.00618017	0.00777759	0.793103	ENSG00000283782|ENSG00000085999|ENSG00000265817|ENSG00000182185|ENSG00000051180|ENSG00000185379|ENSG00000154920|ENSG00000020922|ENSG00000132383|ENSG00000100038|ENSG00000285396|ENSG00000126215|ENSG00000117748|ENSG00000197275|ENSG00000104320|ENSG00000108384|ENSG00000113522|ENSG00000197299|ENSG00000177302|ENSG00000196584|ENSG00000077514|ENSG00000002016|ENSG00000127922	http://www.genome.jp/kegg-bin/show_pathway?hsa03440/hsa:10111%09red/hsa:641%09red/hsa:8438%09red/hsa:6117%09red/hsa:6118%09red/hsa:4683%09red/hsa:25788%09red/hsa:146956%09red/hsa:7979%09red/hsa:8940%09red/hsa:10714%09red/hsa:7517%09red/hsa:5889%09red/hsa:5888%09red/hsa:4361%09red/hsa:7156%09red/hsa:5892%09red/hsa:5893%09red/hsa:5890%09red/hsa:7516%09red
237	Fructose and mannose metabolism	KEGG PATHWAY	hsa00051	25	33	0.00660635	0.00827884	0.757576	ENSG00000114268|ENSG00000149476|ENSG00000159399|ENSG00000138030|ENSG00000109107|ENSG00000141959|ENSG00000170525|ENSG00000144591|ENSG00000285043|ENSG00000156515|ENSG00000132199|ENSG00000104522|ENSG00000085662|ENSG00000067057|ENSG00000227471|ENSG00000100417|ENSG00000140263|ENSG00000152556|ENSG00000178802|ENSG00000078237|ENSG00000140650|ENSG00000149925|ENSG00000123836|ENSG00000254685|ENSG00000157353	http://www.genome.jp/kegg-bin/show_pathway?hsa00051/hsa:230%09red/hsa:231%09red/hsa:55556%09red/hsa:8790%09red/hsa:57103%09red/hsa:26007%09red/hsa:7264%09red/hsa:5210%09red/hsa:5211%09red/hsa:5213%09red/hsa:5214%09red/hsa:3795%09red/hsa:226%09red/hsa:5373%09red/hsa:5372%09red/hsa:3098%09red/hsa:3099%09red/hsa:6652%09red/hsa:57016%09red/hsa:197258%09red/hsa:29926%09red/hsa:5209%09red/hsa:5208%09re…
238	Legionellosis	KEGG PATHWAY	hsa05134	36	55	0.00708439	0.0088406	0.654545	ENSG00000113302|ENSG00000203710|ENSG00000164305|ENSG00000163734|ENSG00000152700|ENSG00000136869|ENSG00000163739|ENSG00000172936|ENSG00000101210|ENSG00000232810|ENSG00000185122|ENSG00000169429|ENSG00000172115|ENSG00000174903|ENSG00000144381|ENSG00000137752|ENSG00000081041|ENSG00000100906|ENSG00000109971|ENSG00000165806|ENSG00000285082|ENSG00000126803|ENSG00000265808|ENSG00000120868|ENSG00000125730…	http://www.genome.jp/kegg-bin/show_pathway?hsa05134/hsa:317%09red/hsa:3329%09red/hsa:23786%09red/hsa:1378%09red/hsa:664%09red/hsa:841%09red/hsa:840%09red/hsa:842%09red/hsa:4671%09red/hsa:2921%09red/hsa:2920%09red/hsa:7124%09red/hsa:7099%09red/hsa:1915%09red/hsa:3312%09red/hsa:3310%09red/hsa:51128%09red/hsa:4615%09red/hsa:4792%09red/hsa:3297%09red/hsa:3689%09red/hsa:81876%09red/hsa:54205%09red/hsa…
239	Antigen processing and presentation	KEGG PATHWAY	hsa04612	47	78	0.00726896	0.00903298	0.602564	ENSG00000133111|ENSG00000170606|ENSG00000100911|ENSG00000243772|ENSG00000204592|ENSG00000153563|ENSG00000164733|ENSG00000255641|ENSG00000237541|ENSG00000232810|ENSG00000204252|ENSG00000204642|ENSG00000205809|ENSG00000120837|ENSG00000179583|ENSG00000134539|ENSG00000172116|ENSG00000231389|ENSG00000179218|ENSG00000127022|ENSG00000010610|ENSG00000100600|ENSG00000135047|ENSG00000204267|ENSG00000131467…	http://www.genome.jp/kegg-bin/show_pathway?hsa04612/hsa:6892%09red/hsa:6891%09red/hsa:6890%09red/hsa:3811%09red/hsa:4800%09red/hsa:4801%09red/hsa:920%09red/hsa:926%09red/hsa:925%09red/hsa:10197%09red/hsa:2923%09red/hsa:1520%09red/hsa:7124%09red/hsa:3127%09red/hsa:3312%09red/hsa:3310%09red/hsa:5721%09red/hsa:5641%09red/hsa:4261%09red/hsa:3824%09red/hsa:3821%09red/hsa:3823%09red/hsa:3822%09red/hsa:…
240	Selenocompound metabolism	KEGG PATHWAY	hsa00450	16	17	0.0073826	0.00913597	0.941176	ENSG00000247626|ENSG00000086475|ENSG00000166986|ENSG00000132330|ENSG00000258984|ENSG00000198431|ENSG00000184470|ENSG00000197763|ENSG00000241644|ENSG00000171097|ENSG00000116984|ENSG00000138801|ENSG00000198682|ENSG00000179918|ENSG00000116761|ENSG00000109618	http://www.genome.jp/kegg-bin/show_pathway?hsa00450/hsa:4141%09red/hsa:51091%09red/hsa:22928%09red/hsa:92935%09red/hsa:9061%09red/hsa:114112%09red/hsa:7296%09red/hsa:9060%09red/hsa:10587%09red/hsa:22929%09red/hsa:11185%09red/hsa:51540%09red/hsa:883%09red/hsa:1491%09red/hsa:4548%09red
241	Inflammatory bowel disease (IBD)	KEGG PATHWAY	hsa05321	41	66	0.00808862	0.00996814	0.621212	ENSG00000166888|ENSG00000107485|ENSG00000027697|ENSG00000103522|ENSG00000237541|ENSG00000136869|ENSG00000105329|ENSG00000136634|ENSG00000232810|ENSG00000177606|ENSG00000069667|ENSG00000231389|ENSG00000159128|ENSG00000169194|ENSG00000204252|ENSG00000168610|ENSG00000073861|ENSG00000113302|ENSG00000115415|ENSG00000167207|ENSG00000092969|ENSG00000131196|ENSG00000241106|ENSG00000115008|ENSG00000285082…	http://www.genome.jp/kegg-bin/show_pathway?hsa05321/hsa:3561%09red/hsa:3725%09red/hsa:3566%09red/hsa:50943%09red/hsa:50615%09red/hsa:3595%09red/hsa:3596%09red/hsa:3459%09red/hsa:3593%09red/hsa:7124%09red/hsa:7099%09red/hsa:4772%09red/hsa:149233%09red/hsa:4088%09red/hsa:64127%09red/hsa:4087%09red/hsa:4094%09red/hsa:2625%09red/hsa:3552%09red/hsa:6097%09red/hsa:30009%09red/hsa:6095%09red/hsa:5970%09…
242	DNA replication	KEGG PATHWAY	hsa03030	26	36	0.00868503	0.0106589	0.722222	ENSG00000104889|ENSG00000101868|ENSG00000105486|ENSG00000136104|ENSG00000146143|ENSG00000138346|ENSG00000132383|ENSG00000014138|ENSG00000133119|ENSG00000168496|ENSG00000117748|ENSG00000148229|ENSG00000132646|ENSG00000073111|ENSG00000112118|ENSG00000100297|ENSG00000104738|ENSG00000100479|ENSG00000111445|ENSG00000177084|ENSG00000049541|ENSG00000172922|ENSG00000077514|ENSG00000035928|ENSG00000171865…	http://www.genome.jp/kegg-bin/show_pathway?hsa03030/hsa:23649%09red/hsa:56655%09red/hsa:79621%09red/hsa:10535%09red/hsa:10714%09red/hsa:1763%09red/hsa:3978%09red/hsa:6117%09red/hsa:5981%09red/hsa:5982%09red/hsa:5983%09red/hsa:2237%09red/hsa:5985%09red/hsa:6118%09red/hsa:54107%09red/hsa:5111%09red/hsa:246243%09red/hsa:84153%09red/hsa:4174%09red/hsa:5558%09red/hsa:4172%09red/hsa:4173%09red/hsa:4171…
243	Ascorbate and aldarate metabolism	KEGG PATHWAY	hsa00053	21	27	0.010048	0.0122809	0.777778	ENSG00000244474|ENSG00000109181|ENSG00000135220|ENSG00000072210|ENSG00000241635|ENSG00000111275|ENSG00000242366|ENSG00000197888|ENSG00000100253|ENSG00000242515|ENSG00000240224|ENSG00000243135|ENSG00000167165|ENSG00000143149|ENSG00000173610|ENSG00000156096|ENSG00000241119|ENSG00000109814|ENSG00000164904|ENSG00000137124|ENSG00000244122	http://www.genome.jp/kegg-bin/show_pathway?hsa00053/hsa:7363%09red/hsa:54658%09red/hsa:54657%09red/hsa:7367%09red/hsa:223%09red/hsa:7358%09red/hsa:54600%09red/hsa:54659%09red/hsa:7365%09red/hsa:224%09red/hsa:55586%09red/hsa:219%09red/hsa:10941%09red/hsa:54576%09red/hsa:54577%09red/hsa:501%09red/hsa:54575%09red/hsa:54578%09red/hsa:54579%09red/hsa:79799%09red/hsa:217%09red
244	Thyroid cancer	KEGG PATHWAY	hsa05216	22	29	0.0103529	0.0126017	0.758621	ENSG00000165731|ENSG00000266412|ENSG00000138795|ENSG00000168036|ENSG00000100030|ENSG00000174775|ENSG00000169032|ENSG00000039068|ENSG00000143171|ENSG00000132170|ENSG00000114354|ENSG00000125618|ENSG00000213281|ENSG00000152284|ENSG00000148737|ENSG00000133703|ENSG00000157764|ENSG00000110092|ENSG00000141510|ENSG00000081059|ENSG00000108091|ENSG00000204231	http://www.genome.jp/kegg-bin/show_pathway?hsa05216/hsa:595%09red/hsa:5594%09red/hsa:8031%09red/hsa:8030%09red/hsa:6932%09red/hsa:6934%09red/hsa:6258%09red/hsa:4893%09red/hsa:6257%09red/hsa:5604%09red/hsa:10342%09red/hsa:7849%09red/hsa:673%09red/hsa:999%09red/hsa:3845%09red/hsa:5979%09red/hsa:83439%09red/hsa:7157%09red/hsa:51176%09red/hsa:3265%09red/hsa:1499%09red/hsa:5468%09red
245	African trypanosomiasis	KEGG PATHWAY	hsa05143	25	35	0.0109268	0.0132459	0.714286	ENSG00000206172|ENSG00000188676|ENSG00000117560|ENSG00000166501|ENSG00000232810|ENSG00000136634|ENSG00000239732|ENSG00000172936|ENSG00000244734|ENSG00000101333|ENSG00000173366|ENSG00000126583|ENSG00000007908|ENSG00000154229|ENSG00000156052|ENSG00000113302|ENSG00000090339|ENSG00000149782|ENSG00000026103|ENSG00000182621|ENSG00000100342|ENSG00000172009|ENSG00000112769|ENSG00000164251|ENSG00000137841	http://www.genome.jp/kegg-bin/show_pathway?hsa05143/hsa:5582%09red/hsa:3383%09red/hsa:3910%09red/hsa:23236%09red/hsa:355%09red/hsa:356%09red/hsa:5579%09red/hsa:5578%09red/hsa:3593%09red/hsa:7124%09red/hsa:6401%09red/hsa:4615%09red/hsa:8542%09red/hsa:3043%09red/hsa:54106%09red/hsa:5332%09red/hsa:5331%09red/hsa:5330%09red/hsa:169355%09red/hsa:2776%09red/hsa:3039%09red/hsa:3586%09red/hsa:7064%09red/…
246	Non-homologous end-joining	KEGG PATHWAY	hsa03450	13	13	0.0111677	0.0134829	1	ENSG00000283782|ENSG00000187736|ENSG00000152422|ENSG00000280537|ENSG00000253729|ENSG00000113522|ENSG00000168496|ENSG00000152457|ENSG00000020922|ENSG00000079246|ENSG00000174405|ENSG00000122678|ENSG00000166169	http://www.genome.jp/kegg-bin/show_pathway?hsa03450/hsa:7520%09red/hsa:10111%09red/hsa:79840%09red/hsa:5591%09red/hsa:27434%09red/hsa:64421%09red/hsa:3981%09red/hsa:7518%09red/hsa:27343%09red/hsa:4361%09red/hsa:2237%09red
247	Glycosaminoglycan biosynthesis - chondroitin sulfate / dermatan sulfate	KEGG PATHWAY	hsa00532	17	20	0.011225	0.0134973	0.85	ENSG00000111817|ENSG00000169826|ENSG00000123989|ENSG00000147408|ENSG00000176022|ENSG00000122863|ENSG00000131873|ENSG00000198108|ENSG00000136213|ENSG00000103489|ENSG00000171310|ENSG00000111962|ENSG00000147119|ENSG00000169105|ENSG00000027847|ENSG00000015532|ENSG00000182022	http://www.genome.jp/kegg-bin/show_pathway?hsa00532/hsa:55790%09red/hsa:50515%09red/hsa:55501%09red/hsa:55454%09red/hsa:79586%09red/hsa:56548%09red/hsa:10090%09red/hsa:11285%09red/hsa:29940%09red/hsa:22856%09red/hsa:51363%09red/hsa:337876%09red/hsa:126792%09red/hsa:64132%09red/hsa:64131%09red/hsa:9469%09red/hsa:113189%09red
248	Olfactory transduction	KEGG PATHWAY	hsa04740	192	420	0.0122574	0.0146792	0.457143	ENSG00000137486|ENSG00000170605|ENSG00000279486|ENSG00000221813|ENSG00000116741|ENSG00000179626|ENSG00000279000|ENSG00000170683|ENSG00000169327|ENSG00000141404|ENSG00000279395|ENSG00000171561|ENSG00000180934|ENSG00000256574|ENSG00000183862|ENSG00000140090|ENSG00000118160|ENSG00000228198|ENSG00000171944|ENSG00000141480|ENSG00000213215|ENSG00000183023|ENSG00000160014|ENSG00000254658|ENSG00000180974…	http://www.genome.jp/kegg-bin/show_pathway?hsa04740/hsa:390151%09red/hsa:8392%09red/hsa:408%09red/hsa:219473%09red/hsa:390649%09red/hsa:157%09red/hsa:156%09red/hsa:51806%09red/hsa:144125%09red/hsa:390093%09red/hsa:343169%09red/hsa:393046%09red/hsa:120066%09red/hsa:390882%09red/hsa:409%09red/hsa:341152%09red/hsa:283365%09red/hsa:805%09red/hsa:26188%09red/hsa:4995%09red/hsa:81472%09red/hsa:4991%09r…
249	Glycosaminoglycan biosynthesis - keratan sulfate	KEGG PATHWAY	hsa00533	14	15	0.0124697	0.0148735	0.933333	ENSG00000183196|ENSG00000121578|ENSG00000117411|ENSG00000086062|ENSG00000140835|ENSG00000008513|ENSG00000175040|ENSG00000156966|ENSG00000033170|ENSG00000175264|ENSG00000157350|ENSG00000126091|ENSG00000170340|ENSG00000158850	http://www.genome.jp/kegg-bin/show_pathway?hsa00533/hsa:6483%09red/hsa:2683%09red/hsa:10164%09red/hsa:2530%09red/hsa:93010%09red/hsa:10678%09red/hsa:8704%09red/hsa:8534%09red/hsa:8703%09red/hsa:8702%09red/hsa:6487%09red/hsa:9435%09red/hsa:6482%09red/hsa:4166%09red
250	Glutathione metabolism	KEGG PATHWAY	hsa00480	33	52	0.0131716	0.0156478	0.634615	ENSG00000115758|ENSG00000138413|ENSG00000104687|ENSG00000284681|ENSG00000048392|ENSG00000134201|ENSG00000134202|ENSG00000170899|ENSG00000134184|ENSG00000085871|ENSG00000167741|ENSG00000100031|ENSG00000197448|ENSG00000099984|ENSG00000233276|ENSG00000133433|ENSG00000065621|ENSG00000100983|ENSG00000163106|ENSG00000164294|ENSG00000006625|ENSG00000211445|ENSG00000176153|ENSG00000224586|ENSG00000168765…	http://www.genome.jp/kegg-bin/show_pathway?hsa00480/hsa:2678%09red/hsa:50484%09red/hsa:2880%09red/hsa:2941%09red/hsa:2686%09red/hsa:2944%09red/hsa:2947%09red/hsa:2949%09red/hsa:2948%09red/hsa:51060%09red/hsa:2730%09red/hsa:653689%09red/hsa:3417%09red/hsa:3418%09red/hsa:373156%09red/hsa:124975%09red/hsa:2729%09red/hsa:4953%09red/hsa:27306%09red/hsa:79017%09red/hsa:2936%09red/hsa:2937%09red/hsa:119…
251	Intestinal immune network for IgA production	KEGG PATHWAY	hsa04672	32	50	0.0133359	0.0157799	0.64	ENSG00000151882|ENSG00000173585|ENSG00000237541|ENSG00000178562|ENSG00000159958|ENSG00000105329|ENSG00000136634|ENSG00000121966|ENSG00000231389|ENSG00000134470|ENSG00000163600|ENSG00000139626|ENSG00000006062|ENSG00000121594|ENSG00000240505|ENSG00000115232|ENSG00000241106|ENSG00000196735|ENSG00000111321|ENSG00000102524|ENSG00000111732|ENSG00000277117|ENSG00000107562|ENSG00000204252|ENSG00000160223…	http://www.genome.jp/kegg-bin/show_pathway?hsa04672/hsa:3601%09red/hsa:3600%09red/hsa:5284%09red/hsa:10673%09red/hsa:10803%09red/hsa:29851%09red/hsa:56477%09red/hsa:940%09red/hsa:941%09red/hsa:3695%09red/hsa:8741%09red/hsa:7852%09red/hsa:3127%09red/hsa:3676%09red/hsa:4055%09red/hsa:23495%09red/hsa:23308%09red/hsa:6387%09red/hsa:3586%09red/hsa:6370%09red/hsa:57379%09red/hsa:959%09red/hsa:958%09red…
252	Regulation of autophagy	KEGG PATHWAY	hsa04140	27	40	0.0138363	0.016307	0.675	ENSG00000144848|ENSG00000078142|ENSG00000137080|ENSG00000125703|ENSG00000085978|ENSG00000168010|ENSG00000057663|ENSG00000126581|ENSG00000197548|ENSG00000120235|ENSG00000132356|ENSG00000162409|ENSG00000175224|ENSG00000139112|ENSG00000130734|ENSG00000236637|ENSG00000152348|ENSG00000147873|ENSG00000168397|ENSG00000101844|ENSG00000186803|ENSG00000177169|ENSG00000140474|ENSG00000145782|ENSG00000234829…	http://www.genome.jp/kegg-bin/show_pathway?hsa04140/hsa:9140%09red/hsa:5289%09red/hsa:8408%09red/hsa:9706%09red/hsa:22863%09red/hsa:64422%09red/hsa:10533%09red/hsa:83734%09red/hsa:3451%09red/hsa:3452%09red/hsa:115201%09red/hsa:84971%09red/hsa:9474%09red/hsa:25989%09red/hsa:84938%09red/hsa:23710%09red/hsa:9776%09red/hsa:55054%09red/hsa:23192%09red/hsa:3446%09red/hsa:3443%09red/hsa:3442%09red/hsa:3…
253	Systemic lupus erythematosus	KEGG PATHWAY	hsa05322	71	136	0.0148373	0.0174177	0.522059	ENSG00000106804|ENSG00000182326|ENSG00000125730|ENSG00000270882|ENSG00000158406|ENSG00000180596|ENSG00000188486|ENSG00000125835|ENSG00000244731|ENSG00000273079|ENSG00000124635|ENSG00000237541|ENSG00000178562|ENSG00000232810|ENSG00000136634|ENSG00000100448|ENSG00000167088|ENSG00000173369|ENSG00000163041|ENSG00000274750|ENSG00000204252|ENSG00000150337|ENSG00000197837|ENSG00000116747|ENSG00000184678…	http://www.genome.jp/kegg-bin/show_pathway?hsa05322/hsa:94239%09red/hsa:286436%09red/hsa:3017%09red/hsa:55766%09red/hsa:729%09red/hsa:2904%09red/hsa:727%09red/hsa:720%09red/hsa:721%09red/hsa:2903%09red/hsa:3111%09red/hsa:940%09red/hsa:941%09red/hsa:128312%09red/hsa:6628%09red/hsa:8334%09red/hsa:6738%09red/hsa:3021%09red/hsa:87%09red/hsa:2214%09red/hsa:731%09red/hsa:554313%09red/hsa:716%09red/hsa:…
254	Staphylococcus aureus infection	KEGG PATHWAY	hsa05150	35	57	0.0153569	0.0179567	0.614035	ENSG00000106804|ENSG00000182326|ENSG00000122194|ENSG00000237541|ENSG00000171051|ENSG00000136634|ENSG00000150337|ENSG00000173369|ENSG00000231389|ENSG00000197405|ENSG00000072694|ENSG00000169403|ENSG00000285330|ENSG00000110876|ENSG00000243649|ENSG00000090339|ENSG00000166278|ENSG00000241106|ENSG00000203747|ENSG00000196735|ENSG00000224389|ENSG00000160255|ENSG00000125730|ENSG00000165471|ENSG00000005844…	http://www.genome.jp/kegg-bin/show_pathway?hsa05150/hsa:3383%09red/hsa:5340%09red/hsa:629%09red/hsa:728%09red/hsa:727%09red/hsa:720%09red/hsa:721%09red/hsa:6404%09red/hsa:2359%09red/hsa:2213%09red/hsa:5648%09red/hsa:2214%09red/hsa:5724%09red/hsa:2357%09red/hsa:718%09red/hsa:2212%09red/hsa:713%09red/hsa:712%09red/hsa:717%09red/hsa:716%09red/hsa:3689%09red/hsa:4153%09red/hsa:3586%09red/hsa:1828%09r…
255	Renin-angiotensin system	KEGG PATHWAY	hsa04614	18	23	0.0158567	0.0184684	0.782609	ENSG00000172009|ENSG00000196549|ENSG00000123213|ENSG00000130234|ENSG00000159640|ENSG00000113441|ENSG00000180772|ENSG00000167748|ENSG00000264813|ENSG00000166825|ENSG00000167751|ENSG00000138792|ENSG00000130368|ENSG00000085377|ENSG00000135744|ENSG00000137509|ENSG00000100448|ENSG00000064601	http://www.genome.jp/kegg-bin/show_pathway?hsa04614/hsa:59272%09red/hsa:57486%09red/hsa:1511%09red/hsa:3817%09red/hsa:4142%09red/hsa:1636%09red/hsa:7064%09red/hsa:3816%09red/hsa:4311%09red/hsa:290%09red/hsa:183%09red/hsa:5550%09red/hsa:5476%09red/hsa:5547%09red/hsa:4012%09red/hsa:2028%09red/hsa:186%09red
256	Folate biosynthesis	KEGG PATHWAY	hsa00790	13	14	0.0162517	0.0188545	0.928571	ENSG00000164172|ENSG00000163283|ENSG00000150787|ENSG00000136877|ENSG00000116096|ENSG00000228716|ENSG00000163286|ENSG00000124615|ENSG00000131979|ENSG00000163295|ENSG00000178700|ENSG00000162551|ENSG00000151552	http://www.genome.jp/kegg-bin/show_pathway?hsa00790/hsa:249%09red/hsa:200895%09red/hsa:5805%09red/hsa:2643%09red/hsa:4337%09red/hsa:250%09red/hsa:251%09red/hsa:6697%09red/hsa:1719%09red/hsa:248%09red/hsa:4338%09red/hsa:2356%09red/hsa:5860%09red
257	alpha-Linolenic acid metabolism	KEGG PATHWAY	hsa00592	19	25	0.016336	0.0188785	0.76	ENSG00000105499|ENSG00000159337|ENSG00000161533|ENSG00000188089|ENSG00000060971|ENSG00000188784|ENSG00000123739|ENSG00000100078|ENSG00000168907|ENSG00000187980|ENSG00000168970|ENSG00000163803|ENSG00000117215|ENSG00000243708|ENSG00000158786|ENSG00000184381|ENSG00000134824|ENSG00000176485|ENSG00000087008	http://www.genome.jp/kegg-bin/show_pathway?hsa00592/hsa:151056%09red/hsa:30%09red/hsa:64600%09red/hsa:51%09red/hsa:123745%09red/hsa:81579%09red/hsa:8398%09red/hsa:391013%09red/hsa:255189%09red/hsa:26279%09red/hsa:283748%09red/hsa:100137049%09red/hsa:50487%09red/hsa:8605%09red/hsa:9415%09red/hsa:11145%09red/hsa:8310%09red/hsa:30814%09red
258	Fat digestion and absorption	KEGG PATHWAY	hsa04975	27	41	0.0171129	0.019669	0.658537	ENSG00000123739|ENSG00000073060|ENSG00000145384|ENSG00000284686|ENSG00000117215|ENSG00000141934|ENSG00000185000|ENSG00000187980|ENSG00000106384|ENSG00000100078|ENSG00000167114|ENSG00000163586|ENSG00000067113|ENSG00000125166|ENSG00000165029|ENSG00000162407|ENSG00000143921|ENSG00000138075|ENSG00000158786|ENSG00000166391|ENSG00000015520|ENSG00000188784|ENSG00000204310|ENSG00000169692|ENSG00000137392…	http://www.genome.jp/kegg-bin/show_pathway?hsa04975/hsa:50487%09red/hsa:26279%09red/hsa:8694%09red/hsa:10554%09red/hsa:10555%09red/hsa:391013%09red/hsa:2806%09red/hsa:64600%09red/hsa:81579%09red/hsa:948%09red/hsa:949%09red/hsa:4547%09red/hsa:2169%09red/hsa:2168%09red/hsa:1208%09red/hsa:64241%09red/hsa:64240%09red/hsa:19%09red/hsa:346606%09red/hsa:29881%09red/hsa:80168%09red/hsa:10999%09red/hsa:86…
259	Cytosolic DNA-sensing pathway	KEGG PATHWAY	hsa04623	38	64	0.0171524	0.019669	0.59375	ENSG00000161980|ENSG00000137275|ENSG00000163882|ENSG00000137080|ENSG00000113356|ENSG00000104825|ENSG00000263528|ENSG00000137033|ENSG00000148606|ENSG00000169245|ENSG00000168495|ENSG00000100142|ENSG00000099817|ENSG00000236637|ENSG00000171453|ENSG00000088888|ENSG00000124256|ENSG00000120235|ENSG00000107201|ENSG00000100906|ENSG00000104365|ENSG00000184584|ENSG00000147669|ENSG00000160710|ENSG00000147873…	http://www.genome.jp/kegg-bin/show_pathway?hsa04623/hsa:29110%09red/hsa:3665%09red/hsa:3661%09red/hsa:171568%09red/hsa:661%09red/hsa:340061%09red/hsa:23586%09red/hsa:5434%09red/hsa:5435%09red/hsa:5437%09red/hsa:3451%09red/hsa:3452%09red/hsa:11035%09red/hsa:103%09red/hsa:3551%09red/hsa:11128%09red/hsa:3627%09red/hsa:4792%09red/hsa:4793%09red/hsa:57506%09red/hsa:55718%09red/hsa:9533%09red/hsa:51728…
260	Tyrosine metabolism	KEGG PATHWAY	hsa00350	24	35	0.0172962	0.0197576	0.685714	ENSG00000131471|ENSG00000198099|ENSG00000172955|ENSG00000123454|ENSG00000189221|ENSG00000197894|ENSG00000103876|ENSG00000115705|ENSG00000180185|ENSG00000093010|ENSG00000107165|ENSG00000125166|ENSG00000138356|ENSG00000108602|ENSG00000080166|ENSG00000006534|ENSG00000196616|ENSG00000104951|ENSG00000132437|ENSG00000100577|ENSG00000141744|ENSG00000184254|ENSG00000198650|ENSG00000132746	http://www.genome.jp/kegg-bin/show_pathway?hsa00350/hsa:316%09red/hsa:1312%09red/hsa:218%09red/hsa:4128%09red/hsa:2806%09red/hsa:1638%09red/hsa:128%09red/hsa:7306%09red/hsa:2184%09red/hsa:127%09red/hsa:125%09red/hsa:6898%09red/hsa:221%09red/hsa:220%09red/hsa:222%09red/hsa:1621%09red/hsa:81889%09red/hsa:1644%09red/hsa:259307%09red/hsa:2954%09red/hsa:5409%09red/hsa:7173%09red/hsa:8639%09red/hsa:130…
261	Terpenoid backbone biosynthesis	KEGG PATHWAY	hsa00900	17	22	0.0203065	0.0231074	0.772727	ENSG00000084073|ENSG00000075239|ENSG00000067064|ENSG00000164494|ENSG00000153989|ENSG00000112972|ENSG00000173653|ENSG00000113161|ENSG00000167508|ENSG00000148459|ENSG00000117682|ENSG00000116005|ENSG00000257365|ENSG00000134240|ENSG00000116237|ENSG00000152904|ENSG00000110921	http://www.genome.jp/kegg-bin/show_pathway?hsa00900/hsa:3156%09red/hsa:23463%09red/hsa:4597%09red/hsa:51449%09red/hsa:9453%09red/hsa:3157%09red/hsa:10269%09red/hsa:4598%09red/hsa:23590%09red/hsa:38%09red/hsa:57107%09red/hsa:3422%09red/hsa:2342%09red/hsa:116150%09red/hsa:3158%09red/hsa:9986%09red/hsa:79947%09red
262	Fatty acid biosynthesis	KEGG PATHWAY	hsa00061	12	13	0.0212278	0.0240636	0.923077	ENSG00000076555|ENSG00000197142|ENSG00000068366|ENSG00000164398|ENSG00000100294|ENSG00000123983|ENSG00000169710|ENSG00000151726|ENSG00000103740|ENSG00000278540|ENSG00000130377|ENSG00000152463	http://www.genome.jp/kegg-bin/show_pathway?hsa00061/hsa:31%09red/hsa:32%09red/hsa:51703%09red/hsa:81616%09red/hsa:23205%09red/hsa:2194%09red/hsa:23305%09red/hsa:2182%09red/hsa:2181%09red/hsa:2180%09red/hsa:27349%09red/hsa:55301%09red
263	Butanoate metabolism	KEGG PATHWAY	hsa00650	20	28	0.0214546	0.0242282	0.714286	ENSG00000138796|ENSG00000136750|ENSG00000173124|ENSG00000183549|ENSG00000087299|ENSG00000161267|ENSG00000081760|ENSG00000112294|ENSG00000066813|ENSG00000164039|ENSG00000146151|ENSG00000113790|ENSG00000128683|ENSG00000117305|ENSG00000084754|ENSG00000112972|ENSG00000134240|ENSG00000183747|ENSG00000183044|ENSG00000075239	http://www.genome.jp/kegg-bin/show_pathway?hsa00650/hsa:2571%09red/hsa:348158%09red/hsa:54511%09red/hsa:2572%09red/hsa:7915%09red/hsa:3033%09red/hsa:65985%09red/hsa:56898%09red/hsa:142827%09red/hsa:123876%09red/hsa:3155%09red/hsa:18%09red/hsa:1962%09red/hsa:3030%09red/hsa:79944%09red/hsa:38%09red/hsa:622%09red/hsa:54988%09red/hsa:3157%09red/hsa:3158%09red
264	RNA polymerase	KEGG PATHWAY	hsa03020	22	32	0.0216541	0.0243609	0.6875	ENSG00000161980|ENSG00000163882|ENSG00000005075|ENSG00000113356|ENSG00000148606|ENSG00000105849|ENSG00000168495|ENSG00000100142|ENSG00000105258|ENSG00000099817|ENSG00000171453|ENSG00000125630|ENSG00000137054|ENSG00000147669|ENSG00000102978|ENSG00000228049|ENSG00000100413|ENSG00000144231|ENSG00000177700|ENSG00000168002|ENSG00000058600|ENSG00000068654	http://www.genome.jp/kegg-bin/show_pathway?hsa03020/hsa:25885%09red/hsa:171568%09red/hsa:661%09red/hsa:221830%09red/hsa:5438%09red/hsa:5439%09red/hsa:5434%09red/hsa:5435%09red/hsa:64425%09red/hsa:5437%09red/hsa:5432%09red/hsa:5433%09red/hsa:246721%09red/hsa:55718%09red/hsa:9533%09red/hsa:51728%09red/hsa:10622%09red/hsa:84172%09red/hsa:5441%09red/hsa:5440%09red/hsa:11128%09red/hsa:5436%09red
265	Glycosphingolipid biosynthesis - ganglio series	KEGG PATHWAY	hsa00604	13	15	0.0229128	0.0256796	0.866667	ENSG00000115525|ENSG00000111728|ENSG00000136840|ENSG00000101638|ENSG00000008513|ENSG00000160408|ENSG00000213614|ENSG00000284952|ENSG00000135454|ENSG00000157350|ENSG00000257524|ENSG00000184005|ENSG00000169359	http://www.genome.jp/kegg-bin/show_pathway?hsa00604/hsa:29906%09red/hsa:6482%09red/hsa:256435%09red/hsa:2583%09red/hsa:27090%09red/hsa:9197%09red/hsa:6489%09red/hsa:8869%09red/hsa:3073%09red/hsa:30815%09red/hsa:6483%09red
266	Primary bile acid biosynthesis	KEGG PATHWAY	hsa00120	14	17	0.0242364	0.0269596	0.823529	ENSG00000099377|ENSG00000133835|ENSG00000083807|ENSG00000136881|ENSG00000101473|ENSG00000242110|ENSG00000167910|ENSG00000180432|ENSG00000036530|ENSG00000122787|ENSG00000172817|ENSG00000168306|ENSG00000135929|ENSG00000116171	http://www.genome.jp/kegg-bin/show_pathway?hsa00120/hsa:10005%09red/hsa:570%09red/hsa:1593%09red/hsa:80270%09red/hsa:10858%09red/hsa:10998%09red/hsa:23600%09red/hsa:6718%09red/hsa:6342%09red/hsa:8309%09red/hsa:1581%09red/hsa:1582%09red/hsa:9420%09red/hsa:3295%09red
267	Nitrogen metabolism	KEGG PATHWAY	hsa00910	14	17	0.0242364	0.0269596	0.823529	ENSG00000168748|ENSG00000118298|ENSG00000169239|ENSG00000185015|ENSG00000178538|ENSG00000167434|ENSG00000135821|ENSG00000104267|ENSG00000074410|ENSG00000174990|ENSG00000133742|ENSG00000148672|ENSG00000131686|ENSG00000021826	http://www.genome.jp/kegg-bin/show_pathway?hsa00910/hsa:760%09red/hsa:2752%09red/hsa:771%09red/hsa:763%09red/hsa:759%09red/hsa:765%09red/hsa:766%09red/hsa:767%09red/hsa:2746%09red/hsa:1373%09red/hsa:762%09red/hsa:11238%09red/hsa:23632%09red/hsa:377677%09red
268	Protein export	KEGG PATHWAY	hsa03060	17	23	0.0265498	0.0294228	0.73913	ENSG00000065665|ENSG00000129128|ENSG00000140319|ENSG00000118363|ENSG00000044574|ENSG00000144867|ENSG00000174780|ENSG00000258864|ENSG00000167881|ENSG00000182934|ENSG00000184903|ENSG00000025796|ENSG00000008952|ENSG00000100883|ENSG00000155463|ENSG00000114902|ENSG00000058262	http://www.genome.jp/kegg-bin/show_pathway?hsa03060/hsa:9789%09red/hsa:83943%09red/hsa:3309%09red/hsa:29927%09red/hsa:6729%09red/hsa:11231%09red/hsa:5018%09red/hsa:6727%09red/hsa:58477%09red/hsa:6730%09red/hsa:6731%09red/hsa:6734%09red/hsa:7095%09red/hsa:28972%09red/hsa:60559%09red/hsa:6728%09red/hsa:55176%09red
269	Prion diseases	KEGG PATHWAY	hsa05020	23	35	0.0268189	0.0296104	0.657143	ENSG00000165059|ENSG00000072062|ENSG00000010810|ENSG00000135862|ENSG00000173369|ENSG00000100030|ENSG00000169032|ENSG00000149294|ENSG00000126767|ENSG00000154654|ENSG00000148400|ENSG00000115008|ENSG00000142875|ENSG00000157131|ENSG00000112936|ENSG00000204403|ENSG00000044574|ENSG00000087088|ENSG00000106804|ENSG00000039537|ENSG00000171867|ENSG00000173372|ENSG00000271503	http://www.genome.jp/kegg-bin/show_pathway?hsa05020/hsa:4684%09red/hsa:4685%09red/hsa:3915%09red/hsa:5594%09red/hsa:729%09red/hsa:727%09red/hsa:5621%09red/hsa:2002%09red/hsa:5604%09red/hsa:731%09red/hsa:4851%09red/hsa:3552%09red/hsa:2534%09red/hsa:581%09red/hsa:713%09red/hsa:712%09red/hsa:100506742%09red/hsa:730%09red/hsa:3309%09red/hsa:5566%09red/hsa:5567%09red/hsa:6352%09red/hsa:5568%09red
270	Linoleic acid metabolism	KEGG PATHWAY	hsa00591	20	29	0.0271808	0.0298989	0.689655	ENSG00000165841|ENSG00000159337|ENSG00000188089|ENSG00000123739|ENSG00000188784|ENSG00000243708|ENSG00000163803|ENSG00000168907|ENSG00000187980|ENSG00000276490|ENSG00000168970|ENSG00000138115|ENSG00000105499|ENSG00000117215|ENSG00000158786|ENSG00000184381|ENSG00000100078|ENSG00000176485|ENSG00000138109|ENSG00000140505	http://www.genome.jp/kegg-bin/show_pathway?hsa00591/hsa:151056%09red/hsa:123745%09red/hsa:81579%09red/hsa:50487%09red/hsa:8398%09red/hsa:391013%09red/hsa:255189%09red/hsa:26279%09red/hsa:283748%09red/hsa:1544%09red/hsa:1559%09red/hsa:1558%09red/hsa:1557%09red/hsa:8605%09red/hsa:64600%09red/hsa:11145%09red/hsa:100137049%09red/hsa:30814%09red
271	2-Oxocarboxylic acid metabolism	KEGG PATHWAY	hsa01210	14	18	0.0325303	0.0356513	0.777778	ENSG00000067829|ENSG00000125166|ENSG00000105552|ENSG00000062485|ENSG00000182054|ENSG00000166123|ENSG00000109576|ENSG00000122729|ENSG00000138413|ENSG00000060982|ENSG00000114786|ENSG00000166411|ENSG00000100412|ENSG00000101365	http://www.genome.jp/kegg-bin/show_pathway?hsa01210/hsa:1431%09red/hsa:2806%09red/hsa:50%09red/hsa:3421%09red/hsa:3420%09red/hsa:586%09red/hsa:587%09red/hsa:48%09red/hsa:84706%09red/hsa:100526760%09red/hsa:3417%09red/hsa:3418%09red/hsa:3419%09red/hsa:51166%09red
272	Vitamin digestion and absorption	KEGG PATHWAY	hsa04977	17	24	0.0341241	0.0372605	0.708333	ENSG00000135917|ENSG00000076351|ENSG00000073060|ENSG00000101276|ENSG00000117479|ENSG00000132763|ENSG00000134812|ENSG00000114113|ENSG00000169814|ENSG00000173638|ENSG00000185339|ENSG00000147160|ENSG00000163803|ENSG00000121207|ENSG00000103222|ENSG00000138074|ENSG00000107611	http://www.genome.jp/kegg-bin/show_pathway?hsa04977/hsa:151056%09red/hsa:686%09red/hsa:80704%09red/hsa:6948%09red/hsa:2694%09red/hsa:949%09red/hsa:158835%09red/hsa:8029%09red/hsa:5948%09red/hsa:25974%09red/hsa:10560%09red/hsa:4363%09red/hsa:113278%09red/hsa:9227%09red/hsa:6573%09red/hsa:113235%09red/hsa:8884%09red
273	Taurine and hypotaurine metabolism	KEGG PATHWAY	hsa00430	10	11	0.0365132	0.0397232	0.909091	ENSG00000167741|ENSG00000129596|ENSG00000100031|ENSG00000144644|ENSG00000131067|ENSG00000136750|ENSG00000136881|ENSG00000128683|ENSG00000181915|ENSG00000139631	http://www.genome.jp/kegg-bin/show_pathway?hsa00430/hsa:1036%09red/hsa:2678%09red/hsa:2686%09red/hsa:570%09red/hsa:2572%09red/hsa:124975%09red/hsa:339896%09red/hsa:51380%09red/hsa:84890%09red/hsa:2571%09red
274	MicroRNAs in cancer	KEGG PATHWAY	hsa05206	134	299	0.0464043	0.0502996	0.448161	ENSG00000198793|ENSG00000166484|ENSG00000164305|ENSG00000171132|ENSG00000268173|ENSG00000177885|ENSG00000100311|ENSG00000168283|ENSG00000100030|ENSG00000100234|ENSG00000169032|ENSG00000168209|ENSG00000126583|ENSG00000141564|ENSG00000132155|ENSG00000100485|ENSG00000135679|ENSG00000113328|ENSG00000175305|ENSG00000105173|ENSG00000100393|ENSG00000197943|ENSG00000146670|ENSG00000185338|ENSG00000158402…	http://www.genome.jp/kegg-bin/show_pathway?hsa05206/hsa:8651%09red/hsa:9252%09red/hsa:7430%09red/hsa:7431%09red/hsa:6935%09red/hsa:6541%09red/hsa:599%09red/hsa:2146%09red/hsa:1870%09red/hsa:1871%09red/hsa:4855%09red/hsa:4854%09red/hsa:4851%09red/hsa:4853%09red/hsa:7143%09red/hsa:5156%09red/hsa:5155%09red/hsa:5154%09red/hsa:9493%09red/hsa:8660%09red/hsa:659%09red/hsa:898%09red/hsa:27086%09red/hsa:…
275	Glycosphingolipid biosynthesis - globo series	KEGG PATHWAY	hsa00603	11	14	0.0529146	0.0571478	0.785714	ENSG00000174951|ENSG00000111728|ENSG00000172461|ENSG00000008513|ENSG00000148288|ENSG00000213614|ENSG00000128274|ENSG00000157350|ENSG00000183778|ENSG00000176920|ENSG00000198951	http://www.genome.jp/kegg-bin/show_pathway?hsa00603/hsa:53947%09red/hsa:10690%09red/hsa:2523%09red/hsa:26301%09red/hsa:4668%09red/hsa:2524%09red/hsa:6489%09red/hsa:10317%09red/hsa:3073%09red/hsa:6482%09red/hsa:6483%09red
276	Other glycan degradation	KEGG PATHWAY	hsa00511	13	18	0.0547148	0.058874	0.722222	ENSG00000013288|ENSG00000169660|ENSG00000204099|ENSG00000204386|ENSG00000162139|ENSG00000104774|ENSG00000213614|ENSG00000167280|ENSG00000001036|ENSG00000179163|ENSG00000038002|ENSG00000109323|ENSG00000140400	http://www.genome.jp/kegg-bin/show_pathway?hsa00511/hsa:64772%09red/hsa:2519%09red/hsa:2517%09red/hsa:4758%09red/hsa:175%09red/hsa:284004%09red/hsa:23324%09red/hsa:4125%09red/hsa:10825%09red/hsa:4126%09red/hsa:4123%09red/hsa:129807%09red/hsa:3073%09red
277	Steroid biosynthesis	KEGG PATHWAY	hsa00100	14	20	0.0549094	0.058874	0.7	ENSG00000107798|ENSG00000186104|ENSG00000057252|ENSG00000019186|ENSG00000170271|ENSG00000132196|ENSG00000160285|ENSG00000240720|ENSG00000149809|ENSG00000116133|ENSG00000001630|ENSG00000079459|ENSG00000109929|ENSG00000052802	http://www.genome.jp/kegg-bin/show_pathway?hsa00100/hsa:3988%09red/hsa:120227%09red/hsa:7108%09red/hsa:10826%09red/hsa:1718%09red/hsa:51478%09red/hsa:6309%09red/hsa:6646%09red/hsa:4047%09red/hsa:2222%09red/hsa:6307%09red/hsa:1591%09red/hsa:1595%09red
278	Phototransduction	KEGG PATHWAY	hsa04744	17	27	0.0661222	0.0706413	0.62963	ENSG00000112599|ENSG00000160014|ENSG00000169885|ENSG00000114349|ENSG00000178363|ENSG00000109047|ENSG00000178372|ENSG00000127928|ENSG00000114124|ENSG00000163914|ENSG00000078369|ENSG00000070729|ENSG00000185527|ENSG00000198668|ENSG00000048545|ENSG00000185974|ENSG00000132915	http://www.genome.jp/kegg-bin/show_pathway?hsa04744/hsa:2978%09red/hsa:2979%09red/hsa:805%09red/hsa:5145%09red/hsa:2782%09red/hsa:2792%09red/hsa:2779%09red/hsa:5148%09red/hsa:810%09red/hsa:1258%09red/hsa:6011%09red/hsa:6010%09red/hsa:51806%09red/hsa:5957%09red/hsa:163688%09red/hsa:131890%09red
279	Mismatch repair	KEGG PATHWAY	hsa03430	15	23	0.068429	0.0728438	0.652174	ENSG00000132646|ENSG00000076242|ENSG00000116062|ENSG00000133119|ENSG00000077514|ENSG00000105486|ENSG00000122512|ENSG00000035928|ENSG00000111445|ENSG00000117748|ENSG00000113318|ENSG00000049541|ENSG00000132383|ENSG00000119684|ENSG00000095002	http://www.genome.jp/kegg-bin/show_pathway?hsa03430/hsa:5395%09red/hsa:4292%09red/hsa:3978%09red/hsa:4437%09red/hsa:4436%09red/hsa:5111%09red/hsa:2956%09red/hsa:6117%09red/hsa:6118%09red/hsa:27030%09red/hsa:5981%09red/hsa:5982%09red/hsa:5983%09red/hsa:5985%09red/hsa:10714%09red
280	Arginine biosynthesis	KEGG PATHWAY	hsa00220	14	21	0.0693002	0.0735077	0.666667	ENSG00000089250|ENSG00000007171|ENSG00000135423|ENSG00000125166|ENSG00000166123|ENSG00000115419|ENSG00000126522|ENSG00000164867|ENSG00000081181|ENSG00000114786|ENSG00000148672|ENSG00000036473|ENSG00000135821|ENSG00000021826	http://www.genome.jp/kegg-bin/show_pathway?hsa00220/hsa:2806%09red/hsa:435%09red/hsa:5009%09red/hsa:2746%09red/hsa:2744%09red/hsa:1373%09red/hsa:2752%09red/hsa:84706%09red/hsa:100526760%09red/hsa:4842%09red/hsa:4843%09red/hsa:4846%09red/hsa:384%09red
281	Sulfur relay system	KEGG PATHWAY	hsa04122	8	10	0.0881505	0.0931698	0.8	ENSG00000124217|ENSG00000164172|ENSG00000167118|ENSG00000124615|ENSG00000142544|ENSG00000174177|ENSG00000100416|ENSG00000244005	http://www.genome.jp/kegg-bin/show_pathway?hsa04122/hsa:348180%09red/hsa:9054%09red/hsa:27304%09red/hsa:4338%09red/hsa:81605%09red/hsa:4337%09red/hsa:90353%09red/hsa:55687%09red
282	Type I diabetes mellitus	KEGG PATHWAY	hsa04940	24	44	0.0891663	0.0939092	0.545455	ENSG00000003147|ENSG00000117560|ENSG00000054356|ENSG00000204592|ENSG00000136750|ENSG00000128683|ENSG00000237541|ENSG00000178562|ENSG00000232810|ENSG00000204642|ENSG00000231389|ENSG00000226979|ENSG00000144381|ENSG00000113302|ENSG00000121594|ENSG00000241106|ENSG00000115008|ENSG00000026103|ENSG00000155093|ENSG00000100453|ENSG00000109472|ENSG00000204252|ENSG00000198502|ENSG00000196735	http://www.genome.jp/kegg-bin/show_pathway?hsa04940/hsa:2571%09red/hsa:2572%09red/hsa:355%09red/hsa:356%09red/hsa:4049%09red/hsa:940%09red/hsa:941%09red/hsa:3593%09red/hsa:7124%09red/hsa:3002%09red/hsa:3127%09red/hsa:3552%09red/hsa:3117%09red/hsa:1363%09red/hsa:5799%09red/hsa:5798%09red/hsa:3329%09red/hsa:3111%09red/hsa:3113%09red/hsa:3112%09red/hsa:3382%09red/hsa:3133%09red/hsa:3118%09red/hsa:31…
283	Pentose phosphate pathway	KEGG PATHWAY	hsa00030	17	29	0.0961414	0.100897	0.586207	ENSG00000141959|ENSG00000049239|ENSG00000067057|ENSG00000285043|ENSG00000079739|ENSG00000163931|ENSG00000149925|ENSG00000147224|ENSG00000171174|ENSG00000169299|ENSG00000197713|ENSG00000109107|ENSG00000101911|ENSG00000105220|ENSG00000177156|ENSG00000152556|ENSG00000153574	http://www.genome.jp/kegg-bin/show_pathway?hsa00030/hsa:230%09red/hsa:226%09red/hsa:64080%09red/hsa:6888%09red/hsa:9563%09red/hsa:22934%09red/hsa:5213%09red/hsa:5634%09red/hsa:5631%09red/hsa:5236%09red/hsa:5211%09red/hsa:6120%09red/hsa:5214%09red/hsa:55276%09red/hsa:2821%09red/hsa:7086%09red
284	Asthma	KEGG PATHWAY	hsa05310	18	32	0.110014	0.11505	0.5625	ENSG00000121053|ENSG00000145839|ENSG00000136634|ENSG00000172156|ENSG00000101017|ENSG00000169397|ENSG00000241106|ENSG00000231389|ENSG00000196735|ENSG00000204252|ENSG00000186652|ENSG00000237541|ENSG00000102245|ENSG00000232810|ENSG00000198502|ENSG00000169194|ENSG00000149534|ENSG00000158869	http://www.genome.jp/kegg-bin/show_pathway?hsa05310/hsa:5553%09red/hsa:3578%09red/hsa:3586%09red/hsa:8288%09red/hsa:3113%09red/hsa:6037%09red/hsa:958%09red/hsa:3111%09red/hsa:7124%09red/hsa:6356%09red/hsa:3112%09red/hsa:959%09red/hsa:3117%09red/hsa:2207%09red/hsa:2206%09red/hsa:3118%09red/hsa:3596%09red/hsa:3127%09red
285	Glycosaminoglycan degradation	KEGG PATHWAY	hsa00531	12	19	0.11049	0.115142	0.631579	ENSG00000010404|ENSG00000135677|ENSG00000172987|ENSG00000169919|ENSG00000173083|ENSG00000141012|ENSG00000113273|ENSG00000114378|ENSG00000213614|ENSG00000186792|ENSG00000181523|ENSG00000165102	http://www.genome.jp/kegg-bin/show_pathway?hsa00531/hsa:2588%09red/hsa:2990%09red/hsa:10855%09red/hsa:2799%09red/hsa:3423%09red/hsa:411%09red/hsa:138050%09red/hsa:6448%09red/hsa:3373%09red/hsa:8372%09red/hsa:60495%09red/hsa:3073%09red
286	Phenylalanine metabolism	KEGG PATHWAY	hsa00360	11	17	0.112959	0.117303	0.647059	ENSG00000132437|ENSG00000189221|ENSG00000125166|ENSG00000108602|ENSG00000184254|ENSG00000198650|ENSG00000132746|ENSG00000006534|ENSG00000131471|ENSG00000104951|ENSG00000149124	http://www.genome.jp/kegg-bin/show_pathway?hsa00360/hsa:2806%09red/hsa:1644%09red/hsa:221%09red/hsa:220%09red/hsa:222%09red/hsa:259307%09red/hsa:6898%09red/hsa:218%09red/hsa:10249%09red/hsa:8639%09red/hsa:4128%09red
287	Ubiquinone and other terpenoid-quinone biosynthesis	KEGG PATHWAY	hsa00130	8	11	0.117257	0.121342	0.727273	ENSG00000198650|ENSG00000181019|ENSG00000173085|ENSG00000119723|ENSG00000167186|ENSG00000196715|ENSG00000115486|ENSG00000110871	http://www.genome.jp/kegg-bin/show_pathway?hsa00130/hsa:84274%09red/hsa:6898%09red/hsa:2677%09red/hsa:154807%09red/hsa:1728%09red/hsa:10229%09red/hsa:27235%09red/hsa:51004%09red
288	Aminoacyl-tRNA biosynthesis	KEGG PATHWAY	hsa00970	32	66	0.137183	0.14147	0.484848	ENSG00000257218|ENSG00000166986|ENSG00000170445|ENSG00000185418|ENSG00000103707|ENSG00000134684|ENSG00000143374|ENSG00000117593|ENSG00000059691|ENSG00000172053|ENSG00000116874|ENSG00000134905|ENSG00000011376|ENSG00000103356|ENSG00000124608|ENSG00000162396|ENSG00000090861|ENSG00000110619|ENSG00000130348|ENSG00000031698|ENSG00000136628|ENSG00000115866|ENSG00000104835|ENSG00000140105|ENSG00000109618…	http://www.genome.jp/kegg-bin/show_pathway?hsa00970/hsa:10352%09red/hsa:8565%09red/hsa:124454%09red/hsa:79587%09red/hsa:25973%09red/hsa:51520%09red/hsa:283459%09red/hsa:4141%09red/hsa:7453%09red/hsa:1615%09red/hsa:123263%09red/hsa:55278%09red/hsa:6301%09red/hsa:80222%09red/hsa:92935%09red/hsa:4677%09red/hsa:10056%09red/hsa:57505%09red/hsa:55157%09red/hsa:123283%09red/hsa:5859%09red/hsa:54938%09re…
289	Synthesis and degradation of ketone bodies	KEGG PATHWAY	hsa00072	7	10	0.153503	0.157752	0.7	ENSG00000134240|ENSG00000075239|ENSG00000161267|ENSG00000164039|ENSG00000146151|ENSG00000117305|ENSG00000112972	http://www.genome.jp/kegg-bin/show_pathway?hsa00072/hsa:54511%09red/hsa:3155%09red/hsa:38%09red/hsa:3157%09red/hsa:56898%09red/hsa:622%09red/hsa:3158%09red
290	Autoimmune thyroid disease	KEGG PATHWAY	hsa05320	26	54	0.173959	0.178158	0.481481	ENSG00000117560|ENSG00000204592|ENSG00000137080|ENSG00000237541|ENSG00000178562|ENSG00000165409|ENSG00000136634|ENSG00000204642|ENSG00000135346|ENSG00000231389|ENSG00000115705|ENSG00000120235|ENSG00000121594|ENSG00000241106|ENSG00000236637|ENSG00000196735|ENSG00000026103|ENSG00000100453|ENSG00000147873|ENSG00000042832|ENSG00000186803|ENSG00000204252|ENSG00000234829|ENSG00000102245|ENSG00000198502…	http://www.genome.jp/kegg-bin/show_pathway?hsa05320/hsa:355%09red/hsa:959%09red/hsa:356%09red/hsa:3111%09red/hsa:940%09red/hsa:941%09red/hsa:3451%09red/hsa:3452%09red/hsa:3002%09red/hsa:7038%09red/hsa:3127%09red/hsa:1081%09red/hsa:7253%09red/hsa:3586%09red/hsa:3446%09red/hsa:3443%09red/hsa:3442%09red/hsa:3441%09red/hsa:958%09red/hsa:7173%09red/hsa:3113%09red/hsa:3112%09red/hsa:3117%09red/hsa:3133…
291	Graft-versus-host disease	KEGG PATHWAY	hsa05332	20	42	0.224162	0.228784	0.47619	ENSG00000121594|ENSG00000204592|ENSG00000117560|ENSG00000167633|ENSG00000134539|ENSG00000241106|ENSG00000243772|ENSG00000231389|ENSG00000115008|ENSG00000026103|ENSG00000134545|ENSG00000204252|ENSG00000100453|ENSG00000125498|ENSG00000237541|ENSG00000178562|ENSG00000232810|ENSG00000198502|ENSG00000204642|ENSG00000196735	http://www.genome.jp/kegg-bin/show_pathway?hsa05332/hsa:3824%09red/hsa:3552%09red/hsa:940%09red/hsa:941%09red/hsa:7124%09red/hsa:3804%09red/hsa:3811%09red/hsa:3802%09red/hsa:3111%09red/hsa:3113%09red/hsa:3112%09red/hsa:355%09red/hsa:3002%09red/hsa:3117%09red/hsa:356%09red/hsa:3133%09red/hsa:3118%09red/hsa:3134%09red/hsa:3821%09red/hsa:3127%09red
292	Sulfur metabolism	KEGG PATHWAY	hsa00920	6	10	0.25237	0.256692	0.6	ENSG00000162813|ENSG00000104331|ENSG00000172115|ENSG00000138801|ENSG00000198682|ENSG00000105755	http://www.genome.jp/kegg-bin/show_pathway?hsa00920/hsa:54928%09red/hsa:9061%09red/hsa:9060%09red/hsa:23474%09red/hsa:54205%09red/hsa:10380%09red
293	Allograft rejection	KEGG PATHWAY	hsa05330	18	39	0.272579	0.2763	0.461538	ENSG00000113302|ENSG00000121594|ENSG00000136634|ENSG00000117560|ENSG00000241106|ENSG00000204592|ENSG00000231389|ENSG00000196735|ENSG00000026103|ENSG00000204252|ENSG00000100453|ENSG00000237541|ENSG00000178562|ENSG00000102245|ENSG00000232810|ENSG00000198502|ENSG00000204642|ENSG00000101017	http://www.genome.jp/kegg-bin/show_pathway?hsa05330/hsa:940%09red/hsa:941%09red/hsa:3593%09red/hsa:7124%09red/hsa:3586%09red/hsa:959%09red/hsa:958%09red/hsa:3111%09red/hsa:3113%09red/hsa:3112%09red/hsa:355%09red/hsa:3002%09red/hsa:3117%09red/hsa:356%09red/hsa:3133%09red/hsa:3118%09red/hsa:3134%09red/hsa:3127%09red
294	Vitamin B6 metabolism	KEGG PATHWAY	hsa00750	4	6	0.278106	0.280944	0.666667	ENSG00000138356|ENSG00000160209|ENSG00000241360|ENSG00000108439	http://www.genome.jp/kegg-bin/show_pathway?hsa00750/hsa:55163%09red/hsa:316%09red/hsa:57026%09red/hsa:8566%09red
295	Butirosin and neomycin biosynthesis	KEGG PATHWAY	hsa00524	3	5	0.377434	0.378709	0.6	ENSG00000159399|ENSG00000156515|ENSG00000106633	http://www.genome.jp/kegg-bin/show_pathway?hsa00524/hsa:2645%09red/hsa:3098%09red/hsa:3099%09red
296	Phenylalanine, tyrosine and tryptophan biosynthesis	KEGG PATHWAY	hsa00400	3	5	0.377434	0.378709	0.6	ENSG00000198650|ENSG00000125166|ENSG00000104951	http://www.genome.jp/kegg-bin/show_pathway?hsa00400/hsa:259307%09red/hsa:2806%09red/hsa:6898%09red
297	Caffeine metabolism	KEGG PATHWAY	hsa00232	2	5	0.608691	0.608691	0.4	ENSG00000140505|ENSG00000158125	http://www.genome.jp/kegg-bin/show_pathway?hsa00232/hsa:1544%09red/hsa:7498%09red
	--------------------
	#Term	Database	ID	Input number	Background number	P-Value	Corrected P-Value		Input	Hyperlink
	--------------------
	#Term	Database	ID	Input number	Background number	P-Value	Corrected P-Value		Input	Hyperlink
	--------------------
